# Supplementary material for: Effects of Various Drying Parameters on the Volatile and Non-Volatile Compositions of ‘Qiancha 1’ White Tea
Source: Foods. 2025 Nov 5;14(21):3787. doi: 10.3390/foods14213787 (PMC12610232; doi:10.3390/foods14213787)
Supplement: Supplementary file 1 [file foods-14-03787-s001.zip]

Archive with 9 entries (9 files):
- Table S1.csv
- Table S2.csv
- Table S3.csv
- Table S4.csv
- Table S5.csv
- Table S6.csv
- Table S7.csv
- Table S8.csv
- Table S9.csv
