# Supplementary material for: Effects of Various Drying Parameters on the Volatile and Non-Volatile Compositions of ‘Qiancha 1’ White Tea
Source: Foods. 2025 Nov 5;14(21):3787. doi: 10.3390/foods14213787 (PMC12610232; doi:10.3390/foods14213787)
Supplement: Supplementary file 1 [file foods-14-03787-s001.zip › Table S5.csv]

## Sheet: Table S5
Table S5. List of the nonvolatile compounds in the white tea samples.
Index	Formula	Compounds	Class I	Class II	CAS	Level	CK-1	CK-2	CK-3	D1-1	D1-2	D1-3	D2-1	D2-2	D2-3	D3-1	D3-2	D3-3	D4-1	D4-2	D4-3	D5-1	D5-2	D5-3	D6-1	D6-2	D6-3	D7-1	D7-2	D7-3	D8-1	D8-2	D8-3	D9-1	D9-2	D9-3	VIP	P-value	Type
pmn001694	C18H34O5	9,10,13-Trihydroxy-11-Octadecenoic Acid	Lipids	Free fatty acids	29907-57-1	1	4.30E+06	8.74E+05	9.13E+05	1.85E+06	1.86E+06	1.94E+06	1.46E+06	1.44E+06	1.44E+06	2.01E+06	2.07E+06	2.04E+06	1.90E+06	1.83E+06	1.77E+06	2.22E+06	1.79E+06	2.00E+06	1.85E+06	2.17E+06	2.02E+06	2.31E+06	2.36E+06	2.19E+06	2.47E+06	2.55E+06	2.29E+06	2.77E+06	2.78E+06	2.63E+06	6.77E-01	5.27E-01	insig
pmd0132	C24H50NO7P	LysoPC 16:0(2n isomer)	Lipids	LPC	-	1	4.37E+07	2.42E+07	1.99E+07	4.07E+07	4.42E+07	4.34E+07	4.05E+07	3.74E+07	3.70E+07	4.31E+07	4.69E+07	4.42E+07	4.27E+07	4.20E+07	4.38E+07	4.19E+07	4.23E+07	4.52E+07	3.79E+07	3.96E+07	4.10E+07	5.07E+07	4.33E+07	4.10E+07	4.46E+07	5.34E+07	5.41E+07	4.93E+07	4.63E+07	4.68E+07	5.34E-01	3.09E-03	insig
mws0282	C11H12N2O2	L-Tryptophan	Amino acids and derivatives	Amino acids and derivatives	73-22-3	1	5.93E+07	5.93E+07	6.44E+07	5.61E+07	5.87E+07	5.93E+07	5.96E+07	5.81E+07	5.86E+07	6.06E+07	5.86E+07	6.14E+07	5.48E+07	5.46E+07	5.64E+07	5.85E+07	5.47E+07	5.61E+07	5.67E+07	5.62E+07	5.64E+07	5.55E+07	5.55E+07	5.10E+07	5.19E+07	5.41E+07	5.69E+07	5.43E+07	5.59E+07	5.58E+07	6.38E-01	8.36E-04	insig
mws2104	C7H14O6	D-Pinitol	Others	Saccharides	10284-63-6	3	5.13E+06	5.14E+06	5.24E+06	4.60E+06	4.78E+06	4.92E+06	4.57E+06	4.52E+06	4.50E+06	4.76E+06	4.89E+06	4.58E+06	4.70E+06	4.74E+06	4.67E+06	4.34E+06	4.45E+06	4.67E+06	4.62E+06	4.57E+06	4.57E+06	4.59E+06	4.39E+06	4.48E+06	4.35E+06	4.45E+06	4.43E+06	4.24E+06	4.17E+06	4.25E+06	2.82E-01	5.62E-08	insig
Lmyn007883	C16H32O4	9,16-Dihydroxypalmitic acid	Lipids	Free fatty acids	38076-49-2	3	1.44E+07	4.26E+06	3.27E+06	9.44E+06	1.05E+07	1.06E+07	8.72E+06	9.84E+06	9.28E+06	9.53E+06	1.01E+07	9.53E+06	1.23E+07	1.17E+07	1.15E+07	9.66E+06	1.06E+07	1.13E+07	1.02E+07	1.03E+07	1.04E+07	1.18E+07	1.27E+07	1.08E+07	1.10E+07	1.06E+07	1.04E+07	1.23E+07	1.04E+07	1.17E+07	6.64E-01	2.93E-01	insig
pmb2928	C13H16O10	Gallic acid-4-O-glucoside	Phenolic acids	Phenolic acids	84274-52-2	3	3.58E+06	3.88E+06	4.47E+06	4.65E+06	4.75E+06	4.45E+06	4.69E+06	4.81E+06	4.59E+06	4.65E+06	4.59E+06	4.79E+06	5.14E+06	4.94E+06	5.16E+06	4.98E+06	4.42E+06	5.15E+06	4.28E+06	4.42E+06	4.50E+06	4.58E+06	4.48E+06	4.59E+06	4.52E+06	4.54E+06	4.65E+06	4.64E+06	4.31E+06	4.53E+06	1.74E+00	7.86E-04	sig
Hmjn004446	C30H26O13	Luteolin-7-O-(6''-caffeoyl)rhamnoside	Flavonoids	Flavones	-	1	1.72E+07	2.12E+07	2.35E+07	2.10E+07	2.15E+07	2.11E+07	2.02E+07	1.92E+07	1.68E+07	2.39E+07	2.25E+07	2.16E+07	2.02E+07	2.14E+07	2.01E+07	2.09E+07	1.97E+07	2.04E+07	2.09E+07	2.25E+07	1.86E+07	1.58E+07	1.92E+07	2.20E+07	1.71E+07	1.89E+07	1.83E+07	2.28E+07	2.12E+07	1.91E+07	5.49E-01	1.72E-01	insig
MWS1837	C8H15NO2	Tranexamic Acid	Organic acids	Organic acids	1197-18-8	3	1.67E+07	1.42E+07	1.63E+07	1.59E+07	1.47E+07	1.47E+07	1.51E+07	1.58E+07	1.55E+07	1.61E+07	1.61E+07	1.55E+07	1.48E+07	1.47E+07	1.56E+07	1.50E+07	1.52E+07	1.57E+07	1.52E+07	1.51E+07	1.58E+07	1.65E+07	1.42E+07	1.55E+07	1.59E+07	1.59E+07	1.59E+07	1.56E+07	1.67E+07	1.49E+07	8.31E-01	7.87E-01	insig
mws0024	C7H6O5	Gallic acid	Phenolic acids	Phenolic acids	149-91-7	1	8.64E+06	8.35E+06	7.04E+06	1.29E+07	1.27E+07	1.29E+07	1.27E+07	1.22E+07	1.23E+07	1.21E+07	1.16E+07	1.17E+07	1.33E+07	1.32E+07	1.36E+07	1.23E+07	1.12E+07	1.36E+07	1.31E+07	1.26E+07	1.24E+07	1.41E+07	1.39E+07	1.29E+07	1.25E+07	1.36E+07	1.32E+07	1.40E+07	1.35E+07	1.42E+07	1.01E+00	5.23E-09	sig
pmn001518	C13H16O10	1-O-Galloyl-汕-D-glucose	Phenolic acids	Phenolic acids	58511-73-2	1	3.09E+07	2.55E+07	2.11E+07	4.83E+07	4.80E+07	5.03E+07	4.96E+07	4.66E+07	4.49E+07	4.56E+07	4.59E+07	4.38E+07	4.79E+07	4.64E+07	4.58E+07	4.63E+07	4.42E+07	4.40E+07	4.55E+07	4.62E+07	4.90E+07	4.91E+07	4.79E+07	4.69E+07	4.63E+07	4.98E+07	4.97E+07	4.39E+07	4.30E+07	4.73E+07	1.65E+00	2.03E-09	sig
Hmqn003268	C15H12O7	5,7,3',4',5'-Pentahydroxydihydroflavone	Flavonoids	Flavanones	-	2	7.24E+06	1.01E+07	9.11E+06	1.68E+07	1.60E+07	1.61E+07	1.72E+07	1.64E+07	1.63E+07	1.72E+07	1.70E+07	1.65E+07	1.78E+07	1.75E+07	1.90E+07	1.52E+07	1.64E+07	1.63E+07	1.73E+07	1.68E+07	1.62E+07	1.85E+07	1.60E+07	1.68E+07	1.73E+07	1.93E+07	1.99E+07	1.43E+07	1.52E+07	1.60E+07	1.52E+00	2.73E-09	sig
Zmhn002783	C14H14O9	5-O-Galloylshikimic acid	Phenolic acids	Phenolic acids	-	1	8.16E+06	8.32E+06	8.45E+06	7.57E+06	8.29E+06	7.90E+06	7.31E+06	6.95E+06	6.91E+06	7.20E+06	7.14E+06	7.16E+06	7.37E+06	7.62E+06	7.24E+06	7.27E+06	7.17E+06	7.34E+06	7.41E+06	7.82E+06	7.29E+06	6.81E+06	7.57E+06	6.78E+06	6.64E+06	6.85E+06	6.86E+06	7.94E+06	7.39E+06	7.43E+06	4.54E-01	1.39E-05	insig
Wmyn000217	C14H20O9	2,6-dimethoxy-hydroquinone-4-O-汕-D-glucopyranoside	Phenolic acids	Phenolic acids	-	2	3.87E+07	2.91E+07	2.64E+07	6.62E+07	6.25E+07	6.54E+07	6.52E+07	5.83E+07	5.66E+07	5.93E+07	5.67E+07	5.64E+07	6.23E+07	6.12E+07	6.03E+07	5.90E+07	5.53E+07	5.81E+07	6.19E+07	6.04E+07	6.42E+07	6.32E+07	6.41E+07	6.05E+07	5.93E+07	6.48E+07	6.49E+07	5.83E+07	5.69E+07	5.92E+07	1.63E+00	1.14E-09	sig
pmn001367	C13H16O9	Protocatechuic acid-4-O-glucoside*	Phenolic acids	Phenolic acids	-	1	1.93E+07	2.50E+07	2.51E+07	2.54E+07	2.54E+07	2.51E+07	2.73E+07	2.77E+07	2.59E+07	2.57E+07	2.56E+07	2.59E+07	2.75E+07	2.65E+07	2.78E+07	2.50E+07	2.42E+07	2.76E+07	2.48E+07	2.45E+07	2.50E+07	2.35E+07	2.48E+07	2.30E+07	2.30E+07	2.42E+07	2.46E+07	2.38E+07	2.31E+07	2.43E+07	1.98E+00	1.21E-02	sig
Zbdn001947	C13H18O8	Isotachioside	Phenolic acids	Phenolic acids	31427-08-4	2	7.86E+06	9.41E+06	9.14E+06	2.27E+06	8.39E+06	8.42E+06	8.44E+06	7.92E+06	7.78E+06	8.39E+06	8.21E+06	8.30E+06	8.16E+06	8.33E+06	7.97E+06	7.92E+06	7.88E+06	8.16E+06	7.73E+06	8.11E+06	7.97E+06	7.82E+06	7.73E+06	7.40E+06	7.27E+06	7.66E+06	7.59E+06	7.76E+06	7.47E+06	7.77E+06	6.75E-01	5.42E-01	insig
MWS04412	C8H18N2O2	N(6),N(6)-Dimethyl-L-lysine	Amino acids and derivatives	Amino acids and derivatives	2259-86-1	3	1.39E+07	1.89E+07	1.61E+07	1.52E+07	1.74E+07	1.74E+07	2.07E+07	1.82E+07	1.68E+07	1.46E+07	1.49E+07	1.52E+07	1.72E+07	1.79E+07	1.85E+07	1.82E+07	1.72E+07	1.93E+07	1.22E+07	1.26E+07	1.41E+07	1.70E+07	1.68E+07	1.67E+07	1.63E+07	1.59E+07	1.62E+07	1.74E+07	1.68E+07	1.53E+07	5.67E-01	1.03E-03	insig
pmp001270	C24H48NO7P	LysoPC 16:1	Lipids	LPC	76790-27-7	1	5.25E+06	2.68E+06	2.56E+06	6.28E+06	6.59E+06	6.14E+06	6.76E+06	6.53E+06	6.10E+06	7.08E+06	6.72E+06	6.82E+06	6.76E+06	6.55E+06	6.62E+06	6.50E+06	6.92E+06	7.45E+06	6.10E+06	6.48E+06	6.56E+06	6.93E+06	6.78E+06	6.00E+06	6.71E+06	7.18E+06	7.70E+06	7.41E+06	7.09E+06	7.42E+06	1.14E+00	7.71E-06	sig
Qagp003587	C13H18N2O	N-Monocinnamoylputrescine	Alkaloids	Phenolamine	-	1	3.46E+07	3.17E+07	3.88E+07	3.26E+07	3.28E+07	3.29E+07	3.41E+07	3.37E+07	3.31E+07	3.30E+07	3.45E+07	3.45E+07	3.70E+07	3.40E+07	3.58E+07	3.11E+07	3.29E+07	3.36E+07	3.11E+07	3.38E+07	3.39E+07	3.26E+07	3.26E+07	3.13E+07	3.16E+07	3.32E+07	3.29E+07	3.49E+07	3.23E+07	3.34E+07	1.53E-03	1.65E-01	insig
Zmdp000972	C4H9NO2S	S-Methyl-L-cysteine	Amino acids and derivatives	Amino acids and derivatives	1187-84-4	3	4.99E+07	3.21E+07	3.44E+07	3.56E+07	3.86E+07	3.61E+07	3.66E+07	3.53E+07	3.48E+07	4.33E+07	3.70E+07	4.10E+07	4.06E+07	4.20E+07	3.93E+07	3.99E+07	3.93E+07	4.19E+07	4.01E+07	4.27E+07	4.10E+07	3.92E+07	4.34E+07	4.14E+07	3.99E+07	3.61E+07	3.70E+07	4.44E+07	4.33E+07	4.25E+07	7.15E-01	2.55E-01	insig
MWSslk252	C28H34O14	Didymin (Isosakuranetin-7-O-rutinoside)	Flavonoids	Flavanones	14259-47-3	3	1.80E+07	1.87E+07	2.08E+07	1.78E+07	1.89E+07	1.84E+07	1.81E+07	1.69E+07	1.54E+07	2.09E+07	1.98E+07	1.96E+07	1.71E+07	1.92E+07	1.63E+07	1.89E+07	1.72E+07	1.83E+07	1.71E+07	1.96E+07	1.66E+07	1.45E+07	1.73E+07	2.35E+07	1.51E+07	1.50E+07	1.63E+07	1.84E+07	1.94E+07	1.69E+07	2.04E-01	2.54E-01	insig
pme2801	C6H6N4O2	7-Methylxanthine	Nucleotides and derivatives	Nucleotides and derivatives	552-62-5	1	1.00E+07	1.05E+07	1.14E+07	1.10E+07	1.10E+07	1.23E+07	1.05E+07	1.12E+07	1.03E+07	1.20E+07	1.20E+07	1.24E+07	1.01E+07	9.85E+06	1.03E+07	1.18E+07	1.07E+07	1.11E+07	9.97E+06	1.15E+07	1.14E+07	9.52E+06	1.08E+07	1.06E+07	1.14E+07	1.05E+07	1.12E+07	1.22E+07	1.24E+07	1.16E+07	1.34E-01	3.21E-03	insig
mws1068	C15H10O6	Kaempferol (3,5,7,4'-Tetrahydroxyflavone)	Flavonoids	Flavonols	520-18-3	1	2.59E+06	2.22E+06	1.98E+06	5.84E+06	5.72E+06	6.14E+06	5.74E+06	5.47E+06	5.55E+06	5.63E+06	5.77E+06	5.53E+06	6.29E+06	5.25E+06	5.80E+06	7.07E+06	8.06E+06	6.70E+06	6.55E+06	6.80E+06	6.96E+06	5.20E+06	5.25E+06	5.55E+06	7.81E+06	7.51E+06	7.01E+06	6.50E+06	6.15E+06	6.26E+06	1.17E+00	6.70E-12	sig
Wbtn006810	C15H12O6	6,7-dihydroxy-1,3-dimethoxyxanthen-9-one	Flavonoids	Other Flavonoids	-	1	2.90E+06	4.78E+06	3.95E+06	9.01E+06	8.28E+06	8.17E+06	9.00E+06	9.05E+06	8.97E+06	8.63E+06	8.72E+06	8.99E+06	1.04E+07	9.34E+06	9.21E+06	8.46E+06	8.03E+06	8.93E+06	9.54E+06	8.19E+06	8.75E+06	9.42E+06	8.20E+06	8.70E+06	8.92E+06	9.58E+06	9.05E+06	7.91E+06	7.91E+06	8.18E+06	1.67E+00	1.72E-09	sig
Lmbp000123	C6H13NO2S	L-Homomethionine	Amino acids and derivatives	Amino acids and derivatives	25148-30-5	3	1.01E+07	9.01E+06	1.09E+07	7.93E+06	8.08E+06	8.20E+06	7.94E+06	7.54E+06	6.93E+06	7.95E+06	7.82E+06	7.85E+06	7.35E+06	7.09E+06	7.49E+06	6.48E+06	6.43E+06	6.89E+06	6.00E+06	6.39E+06	6.47E+06	6.76E+06	6.59E+06	6.55E+06	5.52E+06	5.85E+06	6.01E+06	4.11E+06	4.17E+06	4.21E+06	1.06E+00	7.15E-12	sig
pme0243	C5H8O4	Glutaric acid	Organic acids	Organic acids	110-94-1	3	1.30E+06	8.44E+05	8.71E+05	1.51E+06	1.51E+06	1.45E+06	1.46E+06	1.48E+06	1.51E+06	1.55E+06	1.53E+06	1.51E+06	1.58E+06	1.56E+06	1.48E+06	1.65E+06	1.71E+06	1.68E+06	1.58E+06	1.65E+06	1.69E+06	1.61E+06	1.65E+06	1.47E+06	1.53E+06	1.65E+06	1.59E+06	1.65E+06	1.68E+06	1.67E+06	9.63E-01	1.77E-06	insig
pmp001287	C8H9N	N-Benzylmethylene isomethylamine	Alkaloids	Alkaloids	-	1	1.99E+07	1.81E+07	2.13E+07	2.23E+07	2.21E+07	2.13E+07	2.01E+07	1.95E+07	2.04E+07	2.20E+07	2.26E+07	2.19E+07	2.02E+07	2.00E+07	2.13E+07	2.13E+07	2.11E+07	2.16E+07	2.03E+07	2.07E+07	2.16E+07	2.09E+07	2.12E+07	2.16E+07	1.93E+07	1.94E+07	2.09E+07	2.05E+07	2.18E+07	1.99E+07	1.36E+00	1.19E-02	sig
Hmln000297	C6H12O6	Inositol*	Others	Saccharides	87-89-8	3	4.98E+06	5.17E+06	4.51E+06	4.87E+06	4.88E+06	5.00E+06	3.95E+06	4.74E+06	4.80E+06	4.77E+06	4.80E+06	4.92E+06	5.03E+06	4.96E+06	5.16E+06	4.72E+06	4.68E+06	5.08E+06	4.89E+06	4.69E+06	4.69E+06	5.02E+06	5.03E+06	4.82E+06	4.95E+06	4.99E+06	4.97E+06	4.87E+06	4.51E+06	4.77E+06	3.52E-01	1.87E-01	insig
Lmhp009590	C25H50NO7P	LysoPC 17:1	Lipids	LPC	-	1	1.24E+06	6.92E+05	5.49E+05	1.52E+06	1.49E+06	1.43E+06	1.43E+06	1.41E+06	1.39E+06	1.61E+06	1.60E+06	1.56E+06	1.47E+06	1.42E+06	1.46E+06	1.47E+06	1.51E+06	1.72E+06	1.55E+06	1.66E+06	1.68E+06	1.77E+06	1.59E+06	1.61E+06	1.65E+06	2.00E+06	1.95E+06	1.93E+06	1.91E+06	1.88E+06	5.04E-01	1.51E-06	insig
Zasn010461	C17H34O2	Pentadecanoic acid,14-methyl-,methyl ester	Others	Others	5129-60-2	1	3.74E+05	3.36E+05	3.30E+05	7.30E+05	7.96E+05	6.81E+05	3.55E+05	4.34E+05	4.32E+05	3.04E+05	3.19E+05	3.32E+05	4.05E+05	3.76E+05	4.00E+05	4.31E+05	3.63E+05	5.72E+05	3.56E+05	3.96E+05	3.40E+05	5.83E+05	6.75E+05	5.56E+05	4.31E+05	3.52E+05	3.46E+05	3.18E+05	3.26E+05	3.37E+05	1.29E+00	1.74E-08	sig
mws4052	C4H7NO2	1-Aminocyclopropane-1-carboxylic acid	Organic acids	Organic acids	22059-21-8	3	3.49E+06	2.95E+06	3.56E+06	3.17E+06	3.01E+06	2.81E+06	2.96E+06	2.94E+06	3.05E+06	2.96E+06	3.03E+06	3.08E+06	2.87E+06	2.93E+06	2.93E+06	3.05E+06	2.92E+06	2.82E+06	3.01E+06	2.97E+06	2.87E+06	3.08E+06	2.91E+06	2.94E+06	2.90E+06	2.84E+06	2.92E+06	2.61E+06	2.81E+06	2.66E+06	2.29E-02	5.30E-03	insig
mws0396	C18H34O2	Elaidic Acid*	Lipids	Free fatty acids	112-79-8	3	9.08E+07	4.46E+07	4.16E+07	7.13E+07	7.16E+07	6.82E+07	5.50E+07	5.57E+07	6.19E+07	6.14E+07	6.02E+07	6.14E+07	6.55E+07	6.32E+07	6.56E+07	8.07E+07	6.36E+07	6.74E+07	6.33E+07	6.31E+07	6.43E+07	6.53E+07	6.91E+07	6.58E+07	7.21E+07	7.57E+07	7.08E+07	7.54E+07	6.67E+07	6.75E+07	4.06E-02	5.06E-01	insig
Lmfn005486	C15H10O9S	Kaempferol-3-O-sulfonate	Flavonoids	Flavonols	-	2	4.57E+07	5.62E+07	5.35E+07	5.69E+07	5.73E+07	6.01E+07	5.95E+07	5.69E+07	5.30E+07	5.93E+07	5.69E+07	5.79E+07	5.96E+07	6.18E+07	5.76E+07	5.42E+07	5.23E+07	5.78E+07	5.71E+07	5.73E+07	5.73E+07	5.32E+07	5.82E+07	5.05E+07	5.24E+07	5.78E+07	5.63E+07	5.82E+07	5.48E+07	5.59E+07	1.48E+00	1.14E-01	sig
pme3514	C15H10O7	Morin	Flavonoids	Flavonols	480-16-0	1	8.47E+06	9.84E+06	8.12E+06	2.65E+07	2.43E+07	2.33E+07	2.62E+07	2.78E+07	2.94E+07	5.19E+07	5.63E+07	6.83E+07	3.51E+07	2.78E+07	3.33E+07	2.99E+07	3.42E+07	3.01E+07	3.40E+07	2.98E+07	3.25E+07	4.28E+07	2.50E+07	3.12E+07	3.73E+07	3.45E+07	3.44E+07	2.76E+07	3.33E+07	3.40E+07	1.32E+00	1.49E-08	sig
Lmfn005487	C15H10O10S	Quercetin-3-O-Sulfonate	Flavonoids	Flavonols	60889-05-6	1	7.03E+06	7.82E+06	7.06E+06	1.41E+07	1.41E+07	1.41E+07	1.45E+07	1.45E+07	1.35E+07	1.39E+07	1.32E+07	1.34E+07	1.62E+07	1.55E+07	1.59E+07	1.28E+07	1.27E+07	1.49E+07	1.40E+07	1.35E+07	1.43E+07	1.37E+07	1.45E+07	1.21E+07	1.40E+07	1.51E+07	1.53E+07	1.41E+07	1.23E+07	1.38E+07	1.69E+00	1.61E-09	sig
mws0281	C6H8O7	Citric Acid	Organic acids	Organic acids	77-92-9	1	3.35E+07	3.95E+07	3.76E+07	3.93E+07	3.76E+07	3.72E+07	3.94E+07	4.03E+07	3.93E+07	3.98E+07	4.16E+07	3.72E+07	3.84E+07	3.89E+07	3.83E+07	3.84E+07	3.75E+07	4.19E+07	4.02E+07	3.71E+07	3.88E+07	4.07E+07	3.85E+07	3.52E+07	3.52E+07	3.86E+07	3.86E+07	3.87E+07	3.89E+07	3.66E+07	9.91E-01	7.42E-01	insig
Wbtp003318	C13H10O5	3,4,5,3'-tetrahydroxybenzophenone	Flavonoids	Other Flavonoids	-	2	1.08E+07	1.25E+07	1.30E+07	1.02E+07	1.08E+07	1.15E+07	1.05E+07	1.04E+07	9.92E+06	1.16E+07	9.90E+06	1.07E+07	1.10E+07	1.18E+07	1.09E+07	1.03E+07	9.82E+06	1.06E+07	1.02E+07	1.04E+07	1.01E+07	8.97E+06	9.61E+06	9.34E+06	9.12E+06	8.66E+06	8.96E+06	9.80E+06	8.93E+06	9.84E+06	6.64E-01	5.85E-05	insig
pme0230	C10H13N5O4	Adenosine	Nucleotides and derivatives	Nucleotides and derivatives	58-61-7	1	6.53E+05	4.23E+05	3.92E+05	1.42E+07	1.39E+07	1.36E+07	1.53E+07	1.49E+07	1.47E+07	1.40E+07	1.58E+07	1.57E+07	1.31E+07	1.33E+07	1.26E+07	1.37E+07	1.41E+07	1.29E+07	1.28E+07	1.36E+07	1.22E+07	1.13E+07	1.08E+07	1.18E+07	1.37E+07	1.66E+07	1.71E+07	1.17E+07	1.26E+07	1.21E+07	1.76E+00	2.17E-14	sig
Zmdn002049	C21H24O11	Epicatechin-4'-O-汕-D-glucopyranoside	Flavonoids	Flavanols	-	1	3.04E+06	3.12E+06	3.14E+06	3.08E+06	3.04E+06	3.21E+06	3.23E+06	3.13E+06	2.99E+06	3.22E+06	3.17E+06	3.13E+06	3.12E+06	3.09E+06	3.14E+06	3.07E+06	3.07E+06	3.34E+06	3.17E+06	3.09E+06	3.27E+06	3.26E+06	3.12E+06	3.01E+06	3.18E+06	3.34E+06	3.27E+06	3.09E+06	3.26E+06	3.41E+06	7.46E-01	5.25E-01	insig
MWSslk132	C16H30O4	Hexadecanedioic acid	Lipids	Free fatty acids	505-54-4	3	5.49E+05	1.52E+05	1.04E+05	3.06E+05	3.01E+05	3.20E+05	2.22E+05	2.22E+05	2.16E+05	2.81E+05	2.77E+05	2.64E+05	3.07E+05	3.09E+05	2.81E+05	2.76E+05	2.98E+05	3.13E+05	2.60E+05	2.67E+05	2.74E+05	2.88E+05	3.14E+05	2.88E+05	2.77E+05	2.90E+05	2.79E+05	3.65E+05	3.33E+05	3.45E+05	1.57E-01	8.27E-01	insig
pme3337	C14H17N5O8	Succinyladenosine	Nucleotides and derivatives	Nucleotides and derivatives	4542-23-8	2	4.83E+07	2.89E+07	2.59E+07	3.06E+07	3.20E+07	3.37E+07	2.82E+07	2.75E+07	2.91E+07	3.14E+07	3.05E+07	3.14E+07	3.18E+07	3.29E+07	3.20E+07	3.09E+07	2.77E+07	3.32E+07	2.64E+07	2.93E+07	2.80E+07	3.04E+07	3.15E+07	3.02E+07	3.05E+07	3.13E+07	3.20E+07	3.41E+07	3.18E+07	3.07E+07	4.35E-01	7.32E-01	insig
mws0791	C28H34O14	Poncirin (Isosakuranetin-7-O-neohesperidoside)	Flavonoids	Flavanones	14941-08-3	3	5.39E+07	5.46E+07	6.46E+07	5.26E+07	5.56E+07	5.68E+07	5.46E+07	5.45E+07	4.62E+07	6.63E+07	6.27E+07	5.53E+07	5.35E+07	5.79E+07	4.80E+07	5.77E+07	5.14E+07	5.61E+07	5.73E+07	6.31E+07	5.05E+07	4.53E+07	5.17E+07	6.78E+07	4.55E+07	4.70E+07	5.14E+07	5.60E+07	5.69E+07	5.24E+07	2.07E-01	3.43E-01	insig
mws0219	C4H7NO4	L-Aspartic Acid*	Amino acids and derivatives	Amino acids and derivatives	56-84-8	1	8.77E+06	9.67E+06	8.93E+06	7.04E+06	7.56E+06	7.58E+06	7.48E+06	6.98E+06	7.17E+06	7.45E+06	7.10E+06	7.19E+06	7.43E+06	6.97E+06	6.99E+06	7.68E+06	7.27E+06	7.71E+06	7.42E+06	7.32E+06	6.95E+06	6.19E+06	7.66E+06	6.79E+06	7.67E+06	7.05E+06	7.36E+06	7.87E+06	6.70E+06	6.98E+06	1.11E+00	1.39E-04	sig
Lhsp101912	C20H22O6	Dehydrodiconiferyl alcohol	Lignans and Coumarins	Lignans	4263-87-0	2	1.48E+07	1.96E+07	1.64E+07	1.47E+07	1.64E+07	1.54E+07	1.69E+07	1.67E+07	1.64E+07	1.65E+07	1.59E+07	1.62E+07	1.84E+07	1.74E+07	1.70E+07	1.62E+07	1.52E+07	1.68E+07	1.49E+07	1.59E+07	1.69E+07	1.63E+07	1.68E+07	1.53E+07	1.68E+07	1.75E+07	1.65E+07	1.56E+07	1.56E+07	1.68E+07	3.55E-01	3.70E-01	insig
pmb3068	C16H18O8	1-O-p-Coumaroylquinic acid	Phenolic acids	Phenolic acids	-	1	1.68E+07	1.90E+07	1.70E+07	1.83E+07	1.64E+07	1.57E+07	1.56E+07	1.57E+07	1.54E+07	1.61E+07	1.61E+07	1.53E+07	1.69E+07	1.62E+07	1.60E+07	1.40E+07	1.48E+07	1.53E+07	1.61E+07	1.59E+07	1.63E+07	1.43E+07	1.68E+07	1.63E+07	1.57E+07	1.53E+07	1.65E+07	1.52E+07	1.40E+07	1.60E+07	1.89E-01	2.54E-02	insig
Zmhn000892	C13H18O8	4-O-Glucosyl-3,4-dihydroxybenzyl alcohol	Phenolic acids	Phenolic acids	-	3	1.54E+06	1.77E+06	1.80E+06	1.70E+06	1.73E+06	1.62E+06	1.61E+06	1.59E+06	1.59E+06	1.69E+06	1.62E+06	1.63E+06	1.69E+06	1.59E+06	1.66E+06	1.52E+06	1.58E+06	1.59E+06	1.60E+06	1.53E+06	1.58E+06	1.62E+06	1.55E+06	1.51E+06	1.51E+06	1.59E+06	1.58E+06	1.56E+06	1.47E+06	1.58E+06	7.12E-01	3.13E-02	insig
mws1489	C18H36O2	Stearic Acid	Lipids	Free fatty acids	1957-11-04	1	1.04E+08	1.13E+08	1.05E+08	1.28E+08	1.27E+08	1.01E+08	1.51E+08	1.36E+08	1.33E+08	1.39E+08	1.30E+08	1.30E+08	1.46E+08	1.40E+08	1.27E+08	1.00E+08	1.39E+08	1.28E+08	1.26E+08	1.26E+08	1.33E+08	1.38E+08	1.23E+08	1.25E+08	1.35E+08	1.01E+08	1.29E+08	1.29E+08	1.21E+08	1.37E+08	1.05E+00	9.10E-02	sig
MWSmce706	C5H8N2O2	Cyclo(Ala-Gly)	Amino acids and derivatives	Amino acids and derivatives	4526-77-6	1	2.42E+07	2.14E+07	2.38E+07	2.24E+07	2.12E+07	2.12E+07	2.11E+07	2.25E+07	2.25E+07	2.29E+07	2.36E+07	2.26E+07	2.09E+07	2.18E+07	2.20E+07	2.28E+07	2.17E+07	2.32E+07	2.28E+07	2.14E+07	2.26E+07	2.48E+07	2.16E+07	2.23E+07	2.27E+07	2.41E+07	2.37E+07	2.13E+07	2.36E+07	2.20E+07	1.20E+00	3.03E-01	sig
Zmdp000376	C5H11N3O	4-Guanidinobutanal	Others	Aldehyde compounds	-	3	6.31E+06	5.66E+06	6.41E+06	5.93E+06	5.61E+06	5.98E+06	5.67E+06	5.84E+06	6.01E+06	5.87E+06	6.27E+06	6.77E+06	5.74E+06	5.96E+06	6.66E+06	6.18E+06	5.99E+06	7.18E+06	6.95E+06	6.61E+06	6.97E+06	7.42E+06	6.58E+06	6.73E+06	7.23E+06	7.27E+06	6.99E+06	6.97E+06	7.27E+06	7.04E+06	1.82E+00	7.00E-04	sig
MWSmce585	C4H9NO2	Methyl 3-aminopropanoate	Amino acids and derivatives	Amino acids and derivatives	4138-35-6	3	2.89E+07	2.54E+07	2.72E+07	2.04E+07	1.96E+07	2.03E+07	1.99E+07	1.98E+07	1.97E+07	2.10E+07	2.06E+07	1.95E+07	2.14E+07	2.11E+07	2.04E+07	2.11E+07	1.94E+07	2.03E+07	2.04E+07	2.07E+07	2.20E+07	2.29E+07	2.19E+07	2.14E+07	2.13E+07	2.12E+07	2.15E+07	2.18E+07	2.30E+07	2.20E+07	2.38E+00	3.72E-08	sig
pmb0069	C7H7NO	Benzamide	Phenolic acids	Phenolic acids	55-21-0	3	4.13E+06	3.85E+06	4.32E+06	4.70E+06	4.52E+06	4.44E+06	4.18E+06	4.30E+06	4.13E+06	4.51E+06	4.61E+06	4.63E+06	4.24E+06	4.21E+06	4.15E+06	4.46E+06	4.36E+06	4.55E+06	4.06E+06	4.34E+06	4.42E+06	4.32E+06	4.35E+06	4.67E+06	4.13E+06	4.39E+06	4.45E+06	4.31E+06	4.58E+06	4.23E+06	1.03E+00	1.25E-02	sig
pme1654	C12H18O3	Jasmonic acid	Organic acids	Organic acids	77026-92-7	3	3.05E+06	1.77E+06	1.57E+06	1.68E+06	1.65E+06	1.70E+06	1.64E+06	1.83E+06	1.70E+06	2.03E+06	1.94E+06	1.92E+06	1.65E+06	1.87E+06	1.80E+06	1.40E+06	1.47E+06	1.64E+06	1.76E+06	1.58E+06	1.72E+06	1.69E+06	1.95E+06	1.82E+06	1.67E+06	1.72E+06	1.77E+06	2.04E+06	2.03E+06	2.16E+06	1.07E+00	1.92E-01	sig
mws0180	C7H6O4	2,5-Dihydroxybenzoic acid; Gentisic Acid*	Phenolic acids	Phenolic acids	490-79-9	1	3.72E+05	3.02E+05	2.77E+05	1.53E+06	1.64E+06	1.44E+06	1.73E+06	1.72E+06	1.80E+06	1.96E+06	1.97E+06	1.86E+06	1.76E+06	1.71E+06	1.86E+06	2.42E+06	2.64E+06	2.34E+06	2.62E+06	2.70E+06	2.90E+06	2.19E+06	2.21E+06	2.23E+06	3.05E+06	3.08E+06	3.06E+06	3.71E+06	3.80E+06	3.82E+06	4.88E-01	4.42E-20	insig
MWSmce314	C8H7NO	Oxindole	Alkaloids	Plumerane	59-48-3	3	6.70E+06	6.94E+06	4.50E+06	5.15E+06	4.81E+06	5.72E+06	5.97E+06	6.26E+06	5.95E+06	6.16E+06	6.27E+06	6.18E+06	5.93E+06	6.37E+06	6.75E+06	4.91E+06	5.51E+06	5.35E+06	6.12E+06	5.71E+06	6.12E+06	4.23E+06	5.07E+06	4.36E+06	5.38E+06	5.36E+06	5.37E+06	5.78E+06	6.21E+06	5.89E+06	2.28E-01	6.93E-03	insig
Zmyn004676	C18H30O3	17-Hydroxylinolenic acid	Lipids	Free fatty acids	-	2	1.95E+06	8.69E+05	7.84E+05	7.88E+05	7.98E+05	8.05E+05	5.89E+05	6.07E+05	6.22E+05	8.50E+05	8.18E+05	7.45E+05	7.67E+05	7.32E+05	7.84E+05	8.06E+05	7.26E+05	8.77E+05	7.77E+05	9.30E+05	9.06E+05	9.71E+05	9.56E+05	9.13E+05	1.17E+06	1.23E+06	1.15E+06	1.24E+06	1.26E+06	1.20E+06	2.34E+00	1.60E-02	sig
Jmyp000635	C4H7NO2	L-Azetidine-2-carboxylic acid	Alkaloids	Alkaloids	2133-34-8	3	7.90E+06	7.14E+06	8.58E+06	7.06E+06	7.13E+06	6.97E+06	6.98E+06	6.80E+06	6.92E+06	6.93E+06	6.96E+06	5.90E+06	6.91E+06	6.74E+06	6.63E+06	6.58E+06	6.57E+06	6.80E+06	6.61E+06	6.64E+06	6.70E+06	6.90E+06	6.63E+06	6.63E+06	6.69E+06	6.85E+06	6.81E+06	5.91E+06	6.56E+06	5.97E+06	2.30E-01	9.60E-04	insig
mws0046	C27H32O14	Naringenin-7-O-Neohesperidoside(Naringin)	Flavonoids	Flavanones	10236-47-2	2	4.76E+06	5.34E+06	5.07E+06	4.76E+06	4.81E+06	4.87E+06	5.03E+06	4.78E+06	4.83E+06	4.91E+06	4.81E+06	4.59E+06	4.76E+06	5.24E+06	5.02E+06	4.89E+06	5.00E+06	4.79E+06	4.71E+06	4.58E+06	4.65E+06	4.19E+06	4.59E+06	4.27E+06	4.68E+06	4.32E+06	4.44E+06	4.54E+06	4.26E+06	4.97E+06	8.10E-01	5.98E-03	insig
pmp001273	C26H50NO7P	LysoPC 18:2	Lipids	LPC	-	1	1.75E+07	1.17E+07	9.85E+06	3.08E+07	2.98E+07	2.74E+07	2.86E+07	3.03E+07	2.96E+07	3.31E+07	3.40E+07	3.36E+07	3.07E+07	2.95E+07	3.10E+07	3.26E+07	3.19E+07	3.66E+07	3.22E+07	3.37E+07	3.43E+07	3.39E+07	3.16E+07	3.23E+07	3.51E+07	3.93E+07	3.96E+07	4.04E+07	3.94E+07	3.90E+07	8.22E-01	4.08E-11	insig
pme3011	C4H9NO2	污-Aminobutyric acid	Organic acids	Organic acids	1956-12-02	3	4.60E+06	3.09E+06	2.45E+06	4.03E+06	4.19E+06	3.96E+06	4.62E+06	4.66E+06	4.32E+06	3.91E+06	3.97E+06	3.93E+06	4.88E+06	4.47E+06	4.53E+06	4.28E+06	3.99E+06	4.54E+06	4.22E+06	4.35E+06	4.13E+06	4.95E+06	4.57E+06	4.40E+06	5.18E+06	5.03E+06	4.92E+06	4.67E+06	4.69E+06	4.38E+06	2.60E-01	3.36E-03	insig
Zmpn000199	C6H10O8	D-Galactaric acid	Others	Saccharides	526-99-8	2	7.63E+06	7.64E+06	7.74E+06	6.79E+06	7.45E+06	7.54E+06	6.92E+06	6.61E+06	6.74E+06	7.12E+06	6.81E+06	6.88E+06	7.47E+06	6.70E+06	7.33E+06	6.68E+06	6.46E+06	6.55E+06	6.44E+06	6.39E+06	6.40E+06	6.00E+06	7.03E+06	6.91E+06	6.44E+06	6.41E+06	6.37E+06	6.15E+06	5.55E+06	6.14E+06	8.11E-01	2.79E-05	insig
Zmbp002538	C11H12N2O2	1-Methoxy-indole-3-acetamide	Alkaloids	Plumerane	-	1	1.20E+07	1.21E+07	1.27E+07	1.23E+07	1.21E+07	1.27E+07	1.19E+07	1.23E+07	1.21E+07	1.35E+07	1.26E+07	1.28E+07	1.24E+07	1.22E+07	1.23E+07	1.24E+07	1.21E+07	1.28E+07	1.21E+07	1.24E+07	1.27E+07	1.17E+07	1.24E+07	1.13E+07	1.16E+07	1.14E+07	1.17E+07	1.24E+07	1.26E+07	1.20E+07	9.98E-01	9.04E-03	insig
pmn001516	C14H14O9	5-Galloylshikimic acid	Phenolic acids	Phenolic acids	95719-51-0	1	6.10E+06	5.91E+06	6.29E+06	5.61E+06	5.67E+06	5.83E+06	5.27E+06	5.23E+06	5.08E+06	5.49E+06	5.13E+06	5.17E+06	5.35E+06	5.70E+06	5.32E+06	5.42E+06	5.34E+06	5.31E+06	5.33E+06	5.62E+06	5.04E+06	4.94E+06	5.65E+06	4.82E+06	4.77E+06	5.05E+06	5.17E+06	5.64E+06	5.44E+06	5.44E+06	4.41E-01	3.75E-04	insig
Zbdp001892	C16H13NO3	7-Methoxy-3-[1-(3-pyridyl)methylidene]-4-chromanone	Flavonoids	Other Flavonoids	-	3	6.83E+05	4.26E+05	3.28E+05	1.51E+07	1.36E+07	1.41E+07	1.52E+07	1.63E+07	1.50E+07	1.47E+07	1.56E+07	1.57E+07	1.34E+07	1.33E+07	1.25E+07	1.43E+07	1.51E+07	1.44E+07	1.32E+07	1.32E+07	1.29E+07	1.08E+07	1.09E+07	1.19E+07	1.40E+07	1.61E+07	1.76E+07	1.12E+07	1.25E+07	1.23E+07	1.78E+00	7.71E-15	sig
mws1075	C10H8O3	7-Methoxycoumarin	Lignans and Coumarins	Coumarins	531-59-9	1	1.08E+07	1.05E+07	9.69E+06	1.07E+07	1.09E+07	1.06E+07	1.12E+07	1.07E+07	1.02E+07	1.03E+07	1.01E+07	9.94E+06	1.18E+07	1.10E+07	1.12E+07	1.03E+07	1.05E+07	1.09E+07	9.81E+06	1.05E+07	1.11E+07	1.10E+07	1.08E+07	9.77E+06	1.08E+07	1.14E+07	1.14E+07	1.14E+07	1.09E+07	1.12E+07	2.59E-01	4.77E-02	insig
Lmsn002815	C27H30O15	Kaempferol-3-O-rutinoside(Nicotiflorin)	Flavonoids	Flavonols	17650-84-9	3	3.55E+07	3.56E+07	4.04E+07	3.28E+07	3.43E+07	3.14E+07	3.24E+07	3.16E+07	3.24E+07	3.15E+07	2.92E+07	3.32E+07	3.15E+07	2.93E+07	3.04E+07	3.11E+07	3.03E+07	3.03E+07	2.95E+07	2.77E+07	2.95E+07	3.04E+07	3.06E+07	3.15E+07	3.25E+07	2.98E+07	3.15E+07	2.99E+07	3.04E+07	2.85E+07	4.09E-01	5.33E-05	insig
mws0064	C15H12O6	Eriodictyol (5,7,3',4'-Tetrahydroxyflavanone)	Flavonoids	Flavanones	552-58-9	1	3.32E+06	4.73E+06	4.40E+06	8.49E+06	8.87E+06	8.83E+06	9.65E+06	9.54E+06	9.46E+06	9.24E+06	9.23E+06	9.60E+06	1.05E+07	9.72E+06	1.04E+07	8.32E+06	8.86E+06	9.83E+06	1.00E+07	8.91E+06	9.31E+06	1.05E+07	8.94E+06	9.43E+06	9.64E+06	9.48E+06	9.67E+06	8.58E+06	8.22E+06	8.98E+06	1.63E+00	2.59E-10	sig
MWS201442	C13H18N2O4	Phe-Thr	Amino acids and derivatives	Amino acids and derivatives	51352-44-4	3	8.73E+05	1.27E+06	1.17E+06	5.14E+06	5.06E+06	5.16E+06	5.31E+06	5.13E+06	5.15E+06	4.96E+06	5.04E+06	4.97E+06	5.15E+06	5.52E+06	5.41E+06	4.68E+06	4.37E+06	5.16E+06	4.88E+06	4.92E+06	5.07E+06	5.06E+06	4.44E+06	4.87E+06	4.89E+06	5.38E+06	5.58E+06	4.19E+06	4.26E+06	4.38E+06	1.83E+00	1.75E-14	sig
Zazp002547	C11H12N2O2	cyclo-(Gly-Phe)	Amino acids and derivatives	Amino acids and derivatives	10125-07-2	2	1.22E+07	1.21E+07	1.22E+07	1.16E+07	1.17E+07	1.26E+07	1.25E+07	1.19E+07	1.17E+07	1.31E+07	1.21E+07	1.31E+07	1.22E+07	1.25E+07	1.21E+07	1.20E+07	1.14E+07	1.19E+07	1.18E+07	1.20E+07	1.23E+07	1.19E+07	1.16E+07	1.11E+07	1.08E+07	1.16E+07	1.23E+07	1.24E+07	1.17E+07	1.18E+07	9.06E-01	7.19E-02	insig
Zbsp011826	C30H48O2	3-Hydroxylup-20(29)-en-28-al (Betulinaldehyde)	Terpenoids	Triterpene	13159-28-9	3	2.57E+06	1.90E+06	1.42E+06	2.33E+06	2.53E+06	2.44E+06	2.48E+06	2.23E+06	2.40E+06	2.69E+06	2.06E+06	2.59E+06	2.75E+06	2.55E+06	2.81E+06	2.69E+06	2.88E+06	2.63E+06	2.94E+06	2.97E+06	2.94E+06	2.81E+06	2.81E+06	2.50E+06	2.18E+06	2.24E+06	2.41E+06	3.34E+06	2.37E+06	2.68E+06	5.82E-01	1.40E-02	insig
pmb2791	C18H30O4	9-Hydroperoxy-10E,12,15Z-octadecatrienoic acid	Lipids	Free fatty acids	111004-08-1	3	3.32E+05	5.27E+04	4.59E+04	1.86E+05	1.90E+05	2.06E+05	1.61E+05	1.58E+05	1.71E+05	1.74E+05	1.72E+05	1.72E+05	1.85E+05	1.95E+05	1.93E+05	1.82E+05	1.79E+05	1.92E+05	1.76E+05	1.92E+05	1.83E+05	2.11E+05	2.10E+05	1.80E+05	2.25E+05	2.16E+05	1.96E+05	2.19E+05	2.00E+05	1.93E+05	6.48E-01	8.85E-01	insig
pmb3101	C7H12O5	2-Isopropylmalic Acid	Organic acids	Organic acids	49601-06-1	1	1.70E+07	2.47E+07	2.11E+07	2.12E+07	2.01E+07	2.03E+07	2.42E+07	2.31E+07	2.16E+07	2.34E+07	2.36E+07	2.21E+07	2.47E+07	2.33E+07	2.44E+07	2.26E+07	2.15E+07	2.33E+07	2.39E+07	2.18E+07	2.46E+07	2.35E+07	2.17E+07	1.92E+07	1.98E+07	2.20E+07	2.23E+07	2.03E+07	2.05E+07	2.13E+07	9.09E-01	1.51E-01	insig
Hmbp002730	C15H10O6	Isoscutellarein	Flavonoids	Flavones	41440-05-5	1	1.42E+06	1.71E+06	1.55E+06	2.82E+06	2.72E+06	2.96E+06	3.04E+06	2.91E+06	2.77E+06	5.40E+06	2.87E+06	2.77E+06	3.38E+06	3.30E+06	3.18E+06	2.76E+06	2.64E+06	2.78E+06	4.71E+06	3.08E+06	2.94E+06	2.78E+06	2.93E+06	5.20E+06	2.74E+06	3.07E+06	3.17E+06	2.88E+06	2.77E+06	2.60E+06	1.28E+00	6.13E-02	sig
pmb0501	C5H14N4	Agmatine	Alkaloids	Alkaloids	306-60-5	3	6.45E+05	4.67E+05	4.44E+05	5.61E+05	5.53E+05	5.99E+05	6.32E+05	6.15E+05	6.50E+05	6.09E+05	6.47E+05	4.77E+05	6.50E+05	6.02E+05	6.81E+05	8.10E+05	8.26E+05	9.67E+05	8.85E+05	9.77E+05	9.99E+05	1.04E+06	9.72E+05	9.23E+05	1.41E+06	1.61E+06	1.57E+06	2.37E+06	2.61E+06	2.41E+06	1.76E+00	6.49E-17	sig
pme0534	C6H12O7	Gluconic acid	Others	Saccharides	526-95-4	1	1.02E+07	1.01E+07	9.17E+06	8.91E+06	9.51E+06	9.71E+06	9.41E+06	8.94E+06	9.87E+06	8.99E+06	8.73E+06	8.50E+06	1.06E+07	9.41E+06	8.90E+06	9.40E+06	8.73E+06	9.21E+06	8.61E+06	8.74E+06	8.15E+06	8.23E+06	9.11E+06	8.68E+06	8.76E+06	8.44E+06	8.46E+06	7.95E+06	7.18E+06	8.06E+06	1.08E+00	6.87E-04	sig
pmb2871	C13H16O9	1-O-Gentisoyl-汕-D-glucoside*	Phenolic acids	Phenolic acids	23445-11-6	1	8.73E+06	1.06E+07	1.13E+07	1.14E+07	1.17E+07	1.07E+07	1.19E+07	1.21E+07	1.22E+07	1.11E+07	1.18E+07	1.16E+07	1.17E+07	1.18E+07	1.25E+07	1.11E+07	1.10E+07	1.22E+07	1.16E+07	1.08E+07	1.10E+07	1.04E+07	1.13E+07	1.08E+07	1.01E+07	1.04E+07	1.05E+07	1.12E+07	1.03E+07	1.09E+07	2.01E+00	8.96E-03	sig
mws1164	C6H12O6	D-Fructose*	Others	Saccharides	57-48-7	3	4.66E+06	4.79E+06	4.22E+06	4.59E+06	4.79E+06	4.96E+06	4.68E+06	4.77E+06	4.81E+06	4.65E+06	4.68E+06	4.46E+06	5.22E+06	4.79E+06	5.14E+06	4.67E+06	4.60E+06	5.00E+06	4.79E+06	4.52E+06	4.61E+06	4.68E+06	4.92E+06	4.70E+06	3.00E+06	5.07E+06	4.83E+06	4.56E+06	4.28E+06	4.71E+06	8.99E-01	6.61E-01	insig
mws0920	C15H10O7	Tricetin (5,7,3',4',5'-Pentahydroxyflavone)	Flavonoids	Flavones	520-31-0	1	1.86E+07	2.64E+07	2.58E+07	2.07E+07	2.16E+07	2.08E+07	2.10E+07	2.03E+07	2.05E+07	1.99E+07	2.15E+07	2.14E+07	2.27E+07	2.06E+07	2.12E+07	1.85E+07	1.94E+07	2.07E+07	2.05E+07	2.08E+07	1.94E+07	1.90E+07	1.98E+07	1.89E+07	2.01E+07	2.01E+07	2.10E+07	1.95E+07	1.88E+07	1.80E+07	7.51E-02	5.87E-02	insig
Zmhn001703	C13H16O10	5-O-Galloyl-D-hamamelose	Phenolic acids	Phenolic acids	-	2	9.33E+07	1.09E+08	1.15E+08	9.01E+07	9.19E+07	8.69E+07	8.72E+07	9.27E+07	8.56E+07	8.76E+07	9.38E+07	9.69E+07	8.73E+07	9.27E+07	8.63E+07	7.87E+07	8.25E+07	9.21E+07	8.13E+07	9.22E+07	9.33E+07	8.96E+07	9.25E+07	9.40E+07	8.87E+07	8.71E+07	8.73E+07	9.56E+07	9.39E+07	8.62E+07	1.27E+00	1.31E-02	sig
pmb0855	C24H50NO7P	LysoPC 16:0	Lipids	LPC	17364-16-8	1	2.31E+06	1.31E+06	1.05E+06	2.33E+06	2.31E+06	2.18E+06	2.10E+06	2.13E+06	2.09E+06	2.32E+06	2.33E+06	2.27E+06	2.19E+06	2.21E+06	2.23E+06	2.28E+06	2.23E+06	2.29E+06	2.20E+06	2.10E+06	2.35E+06	2.63E+06	2.39E+06	2.09E+06	2.61E+06	2.85E+06	2.77E+06	2.77E+06	2.57E+06	2.56E+06	3.85E-01	9.48E-04	insig
Lmhp009129	C23H48NO7P	LysoPC 15:0(2n isomer)	Lipids	LPC	-	1	1.79E+06	1.32E+06	1.10E+06	2.51E+06	2.47E+06	2.42E+06	2.27E+06	2.30E+06	2.22E+06	2.61E+06	2.62E+06	2.56E+06	2.33E+06	2.34E+06	2.41E+06	2.44E+06	2.41E+06	2.69E+06	2.30E+06	2.49E+06	2.45E+06	2.83E+06	2.48E+06	2.41E+06	2.63E+06	2.90E+06	3.05E+06	2.78E+06	2.76E+06	2.68E+06	8.57E-01	9.18E-08	insig
Ymjm000141	C17H20O9	4-O-Caffeoylquinic acid methyl ester	Phenolic acids	Phenolic acids	123372-74-7	3	3.50E+06	4.41E+06	4.45E+06	3.60E+06	3.67E+06	3.68E+06	3.34E+06	3.46E+06	3.36E+06	3.20E+06	3.10E+06	3.26E+06	3.43E+06	3.55E+06	3.30E+06	3.38E+06	3.33E+06	3.61E+06	3.13E+06	3.16E+06	3.24E+06	3.64E+06	3.38E+06	3.29E+06	3.48E+06	3.81E+06	3.47E+06	3.37E+06	3.07E+06	3.38E+06	9.01E-01	1.06E-03	insig
Zamn00402	C6H12O6	sorbose*	Others	Saccharides	3615-56-3	3	5.02E+06	5.09E+06	4.12E+06	4.37E+06	4.62E+06	4.70E+06	4.60E+06	4.73E+06	4.40E+06	4.62E+06	4.35E+06	4.36E+06	5.00E+06	4.74E+06	4.77E+06	4.32E+06	4.37E+06	4.85E+06	4.57E+06	4.42E+06	4.27E+06	4.86E+06	5.01E+06	4.40E+06	4.34E+06	4.41E+06	4.57E+06	4.75E+06	4.34E+06	4.64E+06	1.85E-01	4.88E-01	insig
pmf0139	C6H12O6	D-Galactose*	Others	Saccharides	59-23-4	3	5.67E+06	5.77E+06	5.28E+06	5.67E+06	5.69E+06	5.53E+06	5.46E+06	5.64E+06	5.58E+06	5.54E+06	5.09E+06	5.23E+06	6.00E+06	5.81E+06	5.83E+06	5.45E+06	5.22E+06	5.62E+06	5.72E+06	5.15E+06	5.40E+06	5.66E+06	5.90E+06	5.54E+06	5.53E+06	5.54E+06	5.72E+06	5.60E+06	5.08E+06	5.21E+06	3.74E-01	3.77E-02	insig
ML10181668	C6H11NO2	Cycloleucine	Amino acids and derivatives	Amino acids and derivatives	52-52-8	3	7.43E+06	6.30E+06	7.46E+06	6.99E+06	6.69E+06	6.60E+06	6.50E+06	6.93E+06	7.03E+06	6.93E+06	7.46E+06	7.07E+06	6.55E+06	6.78E+06	7.06E+06	7.07E+06	6.99E+06	7.12E+06	7.20E+06	7.08E+06	7.68E+06	7.91E+06	6.71E+06	7.40E+06	7.98E+06	7.74E+06	7.58E+06	7.78E+06	8.34E+06	7.91E+06	1.84E+00	4.82E-03	sig
Lmmn004625	C21H22O11	Dihydrokaempferol-7-O-glucoside*	Flavonoids	Flavanonols	-	3	6.27E+06	7.77E+06	4.25E+06	6.45E+06	6.07E+06	6.05E+06	6.67E+06	6.41E+06	6.12E+06	6.28E+06	6.79E+06	6.54E+06	6.35E+06	6.31E+06	6.44E+06	6.23E+06	6.74E+06	6.45E+06	6.14E+06	6.17E+06	6.24E+06	6.70E+06	5.85E+06	6.20E+06	6.00E+06	6.17E+06	6.34E+06	6.06E+06	6.53E+06	6.09E+06	5.91E-01	9.95E-01	insig
mws2218	C8H10N4O2	Caffeine	Alkaloids	Alkaloids	1958-08-02	1	6.75E+06	6.55E+06	6.76E+06	6.48E+06	6.46E+06	6.54E+06	6.22E+06	6.24E+06	6.12E+06	6.22E+06	6.31E+06	6.32E+06	6.64E+06	6.21E+06	6.06E+06	6.48E+06	6.33E+06	6.44E+06	6.01E+06	6.46E+06	6.47E+06	6.43E+06	6.30E+06	6.35E+06	6.56E+06	6.28E+06	6.18E+06	6.77E+06	6.33E+06	6.53E+06	1.26E+00	6.02E-02	sig
pmf0138	C6H12O6	D-Mannose*	Others	Saccharides	3458-28-4	3	3.72E+06	3.78E+06	3.50E+06	3.88E+06	3.77E+06	3.98E+06	3.61E+06	3.92E+06	3.72E+06	3.72E+06	3.50E+06	3.48E+06	4.02E+06	3.93E+06	3.78E+06	3.45E+06	3.63E+06	3.90E+06	3.47E+06	3.59E+06	3.71E+06	3.83E+06	4.00E+06	3.71E+06	3.74E+06	3.82E+06	3.83E+06	3.64E+06	3.59E+06	3.60E+06	6.56E-01	3.34E-02	insig
pme1474	C11H15N5O3S	5'-Deoxy-5'-(methylthio)adenosine	Nucleotides and derivatives	Nucleotides and derivatives	2457-80-9	1	7.01E+06	4.56E+06	5.33E+06	1.70E+07	1.64E+07	1.68E+07	1.86E+07	1.85E+07	1.76E+07	2.11E+07	2.14E+07	2.15E+07	1.85E+07	1.73E+07	1.77E+07	2.13E+07	1.94E+07	2.19E+07	2.36E+07	2.23E+07	2.36E+07	1.96E+07	2.11E+07	2.11E+07	2.06E+07	2.14E+07	2.28E+07	2.31E+07	2.34E+07	2.34E+07	1.05E+00	2.20E-15	sig
pme1266	C6H6N4O2	3-Methylxanthine	Nucleotides and derivatives	Nucleotides and derivatives	1076-22-8	3	9.74E+06	1.01E+07	1.08E+07	1.08E+07	1.14E+07	1.21E+07	1.07E+07	1.01E+07	1.00E+07	1.13E+07	1.10E+07	1.23E+07	9.74E+06	1.02E+07	9.71E+06	1.11E+07	1.08E+07	1.12E+07	9.97E+06	1.16E+07	1.11E+07	9.06E+06	1.07E+07	1.10E+07	1.06E+07	1.02E+07	1.16E+07	1.21E+07	1.14E+07	1.18E+07	2.36E-01	1.44E-02	insig
mws5042	C11H14N2O3	L-Glycyl-L-phenylalanine	Amino acids and derivatives	Amino acids and derivatives	721-66-4	3	2.80E+06	4.29E+06	4.35E+06	8.57E+06	8.78E+06	8.77E+06	8.77E+06	2.30E+06	8.25E+06	8.25E+06	8.42E+06	8.63E+06	8.09E+06	8.22E+06	8.46E+06	7.47E+06	7.31E+06	8.08E+06	7.18E+06	7.75E+06	7.59E+06	7.40E+06	6.92E+06	6.97E+06	7.46E+06	7.89E+06	8.02E+06	6.70E+06	6.94E+06	6.55E+06	1.29E+00	3.76E-03	sig
Lmqp006559	C20H43NO2	2-Amino-1,3-eicosanediol	Others	Saccharides	-	3	6.89E+05	8.22E+05	1.03E+06	6.72E+05	7.51E+05	8.25E+05	7.88E+05	1.09E+06	1.07E+06	7.19E+05	6.92E+05	9.26E+05	8.16E+05	1.09E+06	9.19E+05	1.21E+06	7.11E+05	7.24E+05	7.17E+05	6.80E+05	1.02E+06	1.05E+06	1.21E+06	1.15E+06	7.10E+05	8.85E+05	7.64E+05	9.19E+05	9.48E+05	1.26E+06	5.63E-01	1.17E-01	insig
mws4170	C6H12O6	D-Glucose*	Others	Saccharides	50-99-7	3	4.94E+06	4.78E+06	4.19E+06	4.59E+06	4.38E+06	4.65E+06	4.49E+06	4.45E+06	4.29E+06	4.58E+06	4.43E+06	4.23E+06	4.83E+06	4.72E+06	4.76E+06	4.25E+06	4.26E+06	4.54E+06	4.41E+06	4.44E+06	4.41E+06	4.59E+06	4.71E+06	4.30E+06	4.33E+06	4.46E+06	4.44E+06	4.43E+06	4.02E+06	4.54E+06	1.93E-01	2.02E-01	insig
HJKP000649	C8H9NO	N-benzylformamide	Alkaloids	Alkaloids	6343-54-0	1	7.35E+07	5.20E+07	5.22E+07	5.73E+07	5.91E+07	5.94E+07	5.69E+07	5.26E+07	5.07E+07	6.61E+07	5.88E+07	6.23E+07	6.09E+07	6.20E+07	5.82E+07	6.00E+07	5.83E+07	6.29E+07	5.89E+07	6.36E+07	6.10E+07	5.96E+07	6.82E+07	6.79E+07	6.08E+07	6.02E+07	6.04E+07	6.71E+07	6.31E+07	6.60E+07	8.72E-01	1.83E-01	insig
Zblp001009	C12H17NO6	3-pyridine-methanol-O-汕-D-glucopyranosyl	Alkaloids	Pyridine alkaloids	-	3	4.10E+06	3.83E+06	3.45E+06	3.18E+06	3.39E+06	3.58E+06	3.22E+06	2.99E+06	3.01E+06	3.41E+06	3.29E+06	3.36E+06	3.37E+06	3.63E+06	3.10E+06	2.98E+06	3.04E+06	3.02E+06	2.76E+06	2.99E+06	3.15E+06	2.70E+06	3.41E+06	2.85E+06	2.80E+06	2.88E+06	2.91E+06	3.14E+06	3.03E+06	2.96E+06	1.94E-01	6.50E-04	insig
MWSHY0092	C27H32O15	Eriodictyol-7-O-Rutinoside (Eriocitrin)	Flavonoids	Flavanones	13463-28-0	3	1.11E+07	1.25E+07	1.08E+07	1.39E+07	1.46E+07	1.55E+07	1.32E+07	1.23E+07	1.26E+07	1.33E+07	1.31E+07	1.41E+07	1.34E+07	1.37E+07	1.18E+07	1.29E+07	1.29E+07	1.25E+07	1.19E+07	1.25E+07	1.25E+07	1.28E+07	1.51E+07	1.27E+07	1.32E+07	1.29E+07	1.18E+07	1.31E+07	1.29E+07	1.33E+07	1.61E+00	6.30E-03	sig
pmn001640	C20H18O12	Myricetin-3-O-arabinoside	Flavonoids	Flavonols	132679-85-7	2	9.82E+06	9.95E+06	9.63E+06	1.01E+07	9.12E+06	8.96E+06	9.90E+06	9.80E+06	8.89E+06	1.01E+07	1.07E+07	1.01E+07	8.86E+06	8.44E+06	9.76E+06	9.33E+06	9.21E+06	9.41E+06	9.58E+06	8.96E+06	9.09E+06	1.04E+07	9.71E+06	9.88E+06	9.37E+06	1.04E+07	1.02E+07	8.62E+06	9.31E+06	9.46E+06	3.24E-01	3.03E-02	insig
mws2623	C18H34O2	11-Octadecanoic acid(Vaccenic acid)	Lipids	Free fatty acids	506-17-2	1	3.47E+07	1.61E+07	1.51E+07	2.75E+07	2.64E+07	2.55E+07	2.03E+07	2.05E+07	2.28E+07	2.27E+07	2.27E+07	2.32E+07	2.41E+07	2.33E+07	2.34E+07	3.06E+07	2.40E+07	2.65E+07	2.43E+07	2.35E+07	2.40E+07	2.58E+07	2.54E+07	2.54E+07	2.68E+07	2.86E+07	2.63E+07	2.87E+07	2.51E+07	2.57E+07	1.11E-02	4.51E-01	insig
Lmbn005923	C18H30O2	Crepenynic acid	Lipids	Free fatty acids	2277-31-8	1	1.26E+06	9.87E+05	1.17E+06	1.26E+06	1.19E+06	1.19E+06	1.07E+06	1.04E+06	9.97E+05	1.24E+06	1.17E+06	1.22E+06	1.20E+06	1.16E+06	1.21E+06	1.18E+06	1.02E+06	1.19E+06	1.13E+06	1.20E+06	1.17E+06	1.33E+06	1.24E+06	1.19E+06	1.22E+06	1.34E+06	1.29E+06	1.23E+06	1.16E+06	1.21E+06	6.39E-01	1.28E-02	insig
mws0663	C7H8N4O2	1,7-Dimethylxanthine	Nucleotides and derivatives	Nucleotides and derivatives	611-59-6	2	3.99E+06	4.01E+06	4.61E+06	4.31E+06	4.37E+06	4.37E+06	3.85E+06	3.65E+06	3.89E+06	4.40E+06	4.26E+06	4.37E+06	3.61E+06	3.69E+06	3.69E+06	4.50E+06	3.70E+06	4.82E+06	3.98E+06	4.53E+06	4.46E+06	3.18E+06	4.60E+06	4.32E+06	4.04E+06	4.09E+06	4.70E+06	4.20E+06	4.48E+06	4.28E+06	4.49E-01	2.27E-01	insig
pmn001637	C20H18O10	Kaempferol-3-O-arabinoside (Juglanin)	Flavonoids	Flavonols	5041-67-8	1	1.03E+06	1.13E+06	1.11E+06	1.00E+06	1.01E+06	9.86E+05	9.79E+05	9.88E+05	9.46E+05	1.03E+06	9.67E+05	1.03E+06	9.81E+05	9.22E+05	8.83E+05	9.74E+05	9.94E+05	8.94E+05	9.48E+05	9.18E+05	9.93E+05	8.54E+05	8.38E+05	1.01E+06	9.14E+05	8.85E+05	9.19E+05	9.18E+05	8.68E+05	8.88E+05	3.65E-01	9.16E-04	insig
Lmtn000940	C14H18O10	1-O-(3,4-Dihydroxy-5-methoxy-benzoyl)-glucoside	Phenolic acids	Phenolic acids	-	1	5.54E+06	7.90E+06	6.05E+06	7.81E+06	8.52E+06	8.03E+06	7.40E+06	7.36E+06	7.41E+06	7.55E+06	7.15E+06	7.70E+06	8.48E+06	7.74E+06	8.26E+06	6.97E+06	7.29E+06	7.70E+06	7.38E+06	7.22E+06	7.61E+06	8.03E+06	8.38E+06	7.89E+06	7.64E+06	7.88E+06	7.94E+06	7.31E+06	6.77E+06	7.58E+06	1.27E+00	1.03E-02	sig
Hamp007846	C19H18O6	5,6,7,8-Tetramethoxyflavone	Others	Others	-	3	1.94E+07	2.96E+07	2.50E+07	2.11E+07	2.20E+07	2.15E+07	2.13E+07	2.05E+07	1.96E+07	2.12E+07	2.07E+07	2.04E+07	2.07E+07	2.02E+07	2.10E+07	2.11E+07	2.05E+07	2.30E+07	1.82E+07	1.89E+07	1.95E+07	1.95E+07	1.93E+07	1.71E+07	1.80E+07	1.95E+07	1.86E+07	1.95E+07	1.97E+07	1.87E+07	1.43E-01	1.62E-02	insig
Lmbn000198	C4H6O5	3-Dehydro-L-Threonic Acid	Others	Saccharides	-	1	1.08E+07	1.59E+07	1.21E+07	1.52E+07	1.48E+07	1.44E+07	1.59E+07	1.46E+07	1.57E+07	1.64E+07	1.62E+07	1.51E+07	1.66E+07	1.59E+07	1.53E+07	1.47E+07	1.35E+07	1.69E+07	1.51E+07	1.55E+07	1.38E+07	1.47E+07	1.51E+07	1.50E+07	1.60E+07	1.76E+07	1.74E+07	1.42E+07	1.40E+07	1.45E+07	9.65E-01	3.12E-02	insig
Hmcn000192	C7H14O7	Sedoheptulose	Others	Saccharides	3019-74-7	2	5.61E+06	5.30E+06	5.36E+06	5.03E+06	5.24E+06	5.46E+06	4.92E+06	4.81E+06	4.78E+06	5.28E+06	4.90E+06	4.86E+06	5.23E+06	5.17E+06	4.89E+06	4.69E+06	4.73E+06	4.97E+06	4.68E+06	4.88E+06	4.72E+06	4.46E+06	4.84E+06	4.74E+06	4.77E+06	4.66E+06	4.70E+06	4.51E+06	4.32E+06	4.33E+06	9.00E-01	5.69E-06	insig
Lmlp003161	C14H20N2O3	N-Feruloylputrescine	Alkaloids	Phenolamine	501-13-3	1	3.56E+06	4.57E+06	3.82E+06	3.34E+06	3.42E+06	3.52E+06	4.32E+06	3.92E+06	3.81E+06	3.59E+06	3.59E+06	3.42E+06	3.93E+06	4.33E+06	3.71E+06	3.74E+06	3.51E+06	4.29E+06	4.13E+06	2.87E+06	4.35E+06	4.17E+06	4.37E+06	3.74E+06	4.53E+06	5.18E+06	5.17E+06	3.46E+06	4.57E+06	4.20E+06	1.34E+00	2.57E-02	sig
pmb0818	C11H11NO3	Methoxyindoleacetic acid	Alkaloids	Plumerane	3471-31-6	3	1.75E+07	1.68E+07	1.77E+07	1.71E+07	1.72E+07	1.72E+07	1.85E+07	1.77E+07	1.72E+07	1.82E+07	1.76E+07	1.87E+07	1.75E+07	1.76E+07	1.71E+07	1.77E+07	1.69E+07	1.76E+07	1.81E+07	1.78E+07	1.74E+07	1.67E+07	1.66E+07	1.54E+07	1.60E+07	1.75E+07	1.69E+07	1.75E+07	1.79E+07	1.65E+07	1.04E+00	2.07E-02	sig
pmn001610	C20H36O2	Eicosadienoic acid	Lipids	Free fatty acids	5598-38-9	3	1.09E+06	6.54E+05	6.02E+05	1.05E+06	1.02E+06	1.00E+06	8.09E+05	8.49E+05	8.34E+05	8.44E+05	8.68E+05	8.14E+05	8.57E+05	9.15E+05	8.76E+05	9.84E+05	8.43E+05	9.57E+05	8.70E+05	9.21E+05	8.89E+05	9.63E+05	9.43E+05	9.37E+05	9.74E+05	9.99E+05	9.85E+05	1.01E+06	9.52E+05	8.90E+05	4.13E-01	8.71E-02	insig
Zmlp007578	C17H12O8	3,3',4-O-Trimethylellagic acid	Tannins	Tannin	1617-49-8	2	3.84E+06	3.91E+06	4.08E+06	4.12E+06	4.37E+06	5.23E+06	3.99E+06	3.77E+06	3.70E+06	4.55E+06	4.31E+06	4.61E+06	4.21E+06	4.25E+06	3.58E+06	4.64E+06	4.50E+06	4.40E+06	3.83E+06	4.17E+06	4.13E+06	3.60E+06	3.89E+06	4.10E+06	3.41E+06	3.46E+06	3.77E+06	4.22E+06	3.99E+06	4.14E+06	1.39E+00	1.68E-03	sig
mws0045	C21H20O11	Quercetin-3-O-rhamnoside(Quercitrin)	Flavonoids	Flavonols	522-12-3	3	6.78E+05	6.56E+07	5.61E+07	1.92E+07	1.65E+07	6.19E+06	1.07E+07	1.42E+07	1.05E+07	1.65E+07	1.40E+07	1.54E+07	6.83E+05	7.26E+05	9.71E+05	1.18E+07	3.37E+06	2.33E+07	8.68E+06	1.30E+07	1.14E+07	4.34E+06	9.03E+06	1.60E+07	1.78E+06	2.40E+06	3.14E+06	5.22E+06	5.68E+06	6.96E+06	1.59E-01	3.71E-02	insig
pme3017	C4H9NO2	2-Aminoisobutyric acid*	Organic acids	Organic acids	62-57-7	3	3.84E+07	3.38E+07	3.58E+07	2.93E+07	2.91E+07	2.87E+07	2.77E+07	2.82E+07	2.70E+07	2.83E+07	2.75E+07	2.85E+07	2.84E+07	2.74E+07	2.86E+07	2.77E+07	2.73E+07	2.81E+07	2.82E+07	2.88E+07	2.85E+07	3.06E+07	3.06E+07	2.95E+07	2.87E+07	2.79E+07	3.03E+07	3.51E+07	3.23E+07	3.01E+07	2.27E+00	7.31E-07	sig
pmb1096	C8H7N	Indole	Alkaloids	Plumerane	120-72-9	1	4.34E+07	4.79E+07	4.91E+07	4.89E+07	4.99E+07	4.90E+07	5.02E+07	4.71E+07	4.94E+07	5.18E+07	5.21E+07	5.13E+07	4.60E+07	5.00E+07	4.87E+07	4.89E+07	4.89E+07	4.94E+07	4.47E+07	4.81E+07	4.69E+07	4.71E+07	4.63E+07	4.63E+07	4.60E+07	4.76E+07	4.63E+07	4.63E+07	4.88E+07	4.58E+07	1.87E+00	6.64E-03	sig
mws0972	C6H12O3	6-Hydroxyhexanoic acid	Organic acids	Organic acids	1191-25-9	3	1.43E+06	2.13E+06	1.76E+06	1.78E+06	1.75E+06	1.84E+06	2.14E+06	1.94E+06	1.87E+06	1.96E+06	1.96E+06	1.96E+06	2.07E+06	1.96E+06	2.05E+06	1.93E+06	1.78E+06	1.98E+06	2.02E+06	1.93E+06	2.03E+06	1.88E+06	1.90E+06	1.57E+06	1.77E+06	1.93E+06	1.84E+06	1.82E+06	2.00E+06	1.71E+06	8.95E-01	3.49E-01	insig
pme2074	C18H29NO4	Jasmonoyl-L-Isoleucine	Amino acids and derivatives	Amino acids and derivatives	120330-93-0	3	1.09E+07	4.30E+06	3.17E+06	3.94E+06	3.88E+06	3.99E+06	2.98E+06	3.45E+06	3.32E+06	4.72E+06	4.46E+06	4.44E+06	3.49E+06	3.80E+06	3.51E+06	3.56E+06	3.56E+06	4.34E+06	3.60E+06	3.65E+06	3.73E+06	4.18E+06	4.94E+06	4.18E+06	4.29E+06	4.38E+06	4.04E+06	6.46E+06	5.61E+06	6.06E+06	1.62E+00	1.81E-01	sig
mws0044	C15H12O7	Taxifolin(Dihydroquercetin)	Flavonoids	Flavanonols	480-18-2	2	1.70E+07	2.07E+07	1.97E+07	1.98E+07	2.07E+07	2.15E+07	2.17E+07	2.24E+07	1.94E+07	2.23E+07	1.89E+07	2.04E+07	2.13E+07	2.30E+07	2.26E+07	1.84E+07	2.01E+07	2.08E+07	2.03E+07	2.23E+07	2.04E+07	2.07E+07	2.23E+07	1.89E+07	2.15E+07	2.10E+07	2.01E+07	2.27E+07	1.95E+07	2.13E+07	6.76E-01	3.96E-01	insig
MWS0434	C19H28O2	Trans-dehydrorosinone	Others	Ketone compounds	53-43-0	3	1.28E+06	7.86E+05	6.75E+05	8.98E+05	1.04E+06	1.05E+06	9.42E+05	8.73E+05	8.98E+05	1.01E+06	9.73E+05	1.01E+06	1.21E+06	1.12E+06	8.48E+05	9.81E+05	1.02E+06	1.12E+06	8.51E+05	9.84E+05	9.94E+05	1.08E+06	1.16E+06	1.06E+06	1.06E+06	1.03E+06	8.43E+05	1.10E+06	8.25E+05	1.09E+06	3.26E-01	8.00E-01	insig
Lmyn012331	C18H34O2	Petroselinic acid*	Lipids	Free fatty acids	593-39-5	3	3.64E+07	1.73E+07	1.61E+07	2.76E+07	2.83E+07	2.73E+07	2.10E+07	2.19E+07	2.37E+07	2.36E+07	2.38E+07	2.45E+07	2.48E+07	2.40E+07	2.50E+07	3.17E+07	2.45E+07	2.80E+07	2.56E+07	2.35E+07	2.50E+07	2.43E+07	2.66E+07	2.57E+07	2.92E+07	2.92E+07	2.87E+07	2.94E+07	2.71E+07	2.75E+07	5.14E-02	4.06E-01	insig
MWS201478	C12H16N2O4	Phe-Ser	Amino acids and derivatives	Amino acids and derivatives	16053-39-7	3	1.33E+06	1.45E+06	1.48E+06	5.42E+06	5.19E+06	5.37E+06	5.60E+06	5.24E+06	5.33E+06	5.37E+06	5.28E+06	5.19E+06	5.37E+06	5.25E+06	5.44E+06	4.86E+06	4.72E+06	5.36E+06	5.12E+06	5.34E+06	5.39E+06	5.22E+06	4.86E+06	4.63E+06	4.93E+06	5.43E+06	5.53E+06	4.53E+06	4.73E+06	4.68E+06	1.86E+00	6.35E-15	sig
Wbtp005759	C15H10O7	1,2,5,7,8-pentahydroxy-3-methylanthracene-9,10-dione	Flavonoids	Other Flavonoids	-	1	4.85E+06	5.60E+06	4.66E+06	1.33E+07	1.25E+07	1.20E+07	1.36E+07	1.41E+07	1.48E+07	2.69E+07	2.71E+07	3.31E+07	1.76E+07	1.39E+07	1.62E+07	1.60E+07	1.67E+07	1.50E+07	1.49E+07	1.48E+07	1.58E+07	2.14E+07	1.29E+07	1.58E+07	1.82E+07	1.76E+07	1.63E+07	1.41E+07	1.67E+07	1.59E+07	1.34E+00	4.15E-09	sig
MWS1962	C10H16O	cis-Citral	Organic acids	Organic acids	5392-40-5	3	6.53E+05	7.08E+05	7.32E+05	6.87E+05	6.62E+05	6.65E+05	6.56E+05	7.16E+05	6.79E+05	7.02E+05	7.11E+05	6.86E+05	6.83E+05	6.82E+05	6.63E+05	6.98E+05	6.87E+05	6.66E+05	7.33E+05	7.17E+05	7.23E+05	7.22E+05	6.93E+05	6.80E+05	6.82E+05	6.70E+05	7.10E+05	7.11E+05	6.55E+05	6.68E+05	5.64E-01	2.40E-01	insig
mws1015	C15H16O9	Esculin (6,7-Dihydroxycoumarin-6-O-glucoside)	Lignans and Coumarins	Coumarins	531-75-9	1	1.88E+07	1.59E+07	1.44E+07	1.47E+07	1.56E+07	1.36E+07	1.50E+07	1.48E+07	1.56E+07	1.42E+07	1.58E+07	1.33E+07	1.56E+07	1.43E+07	1.71E+07	1.43E+07	1.52E+07	1.41E+07	1.55E+07	1.62E+07	1.61E+07	1.76E+07	1.55E+07	1.54E+07	1.42E+07	1.60E+07	1.48E+07	1.49E+07	1.64E+07	1.51E+07	1.16E+00	4.07E-01	sig
Wbtn006721	C15H10O6	6,8-dihydroxy-3-methyl-9-oxoxanthene-1-carboxylic acid	Others	Ketone compounds	-	1	5.42E+05	9.05E+05	7.94E+05	3.86E+06	3.56E+06	3.59E+06	4.69E+06	4.50E+06	4.41E+06	3.48E+06	3.75E+06	3.72E+06	5.21E+06	4.74E+06	5.37E+06	3.89E+06	3.77E+06	4.63E+06	4.87E+06	4.38E+06	4.64E+06	4.86E+06	4.08E+06	4.33E+06	4.56E+06	5.00E+06	5.26E+06	3.70E+06	3.34E+06	3.78E+06	1.52E+00	3.19E-12	sig
Lhcp090204	C13H20O	汕-Ionone	Others	Ketone compounds	79-77-6	3	2.13E+05	1.64E+05	1.60E+05	2.74E+05	2.84E+05	2.81E+05	2.82E+05	2.66E+05	2.63E+05	2.79E+05	2.46E+05	2.77E+05	2.96E+05	2.80E+05	2.83E+05	2.98E+05	2.97E+05	2.95E+05	2.83E+05	2.96E+05	3.12E+05	3.01E+05	3.05E+05	2.68E+05	3.06E+05	3.29E+05	3.28E+05	4.10E+05	4.16E+05	4.01E+05	5.25E-02	4.15E-11	insig
pmn001691	C18H32O5	9,12,13-Trihydroxy-10,15-octadecadienoic acid	Lipids	Free fatty acids	-	2	1.22E+06	2.23E+05	2.10E+05	5.08E+05	4.99E+05	5.24E+05	3.93E+05	4.10E+05	4.02E+05	5.51E+05	5.23E+05	5.54E+05	4.95E+05	5.12E+05	4.97E+05	5.27E+05	4.70E+05	5.59E+05	4.94E+05	5.57E+05	5.44E+05	6.23E+05	6.32E+05	6.00E+05	6.49E+05	6.90E+05	6.58E+05	7.82E+05	7.36E+05	7.05E+05	5.40E-01	6.23E-01	insig
mws0866	C6H13O9P	D-Glucose 6-phosphate*	Others	Saccharides	56-73-5	1	9.00E+06	1.85E+07	1.71E+07	1.29E+07	1.28E+07	1.34E+07	1.39E+07	1.47E+07	1.55E+07	1.20E+07	1.19E+07	1.19E+07	1.25E+07	1.20E+07	1.26E+07	1.16E+07	1.14E+07	1.13E+07	1.11E+07	1.13E+07	1.13E+07	9.50E+06	1.05E+07	1.17E+07	1.12E+07	1.01E+07	1.03E+07	8.16E+06	7.65E+06	8.13E+06	1.27E+00	2.96E-03	sig
pmb2319	C23H48NO7P	LysoPC 15:0	Lipids	LPC	108273-89-8	1	2.07E+06	1.41E+06	1.27E+06	2.80E+06	2.83E+06	2.75E+06	2.72E+06	2.62E+06	2.72E+06	3.04E+06	2.95E+06	2.93E+06	2.59E+06	2.63E+06	2.82E+06	2.72E+06	2.77E+06	3.00E+06	2.84E+06	2.94E+06	2.81E+06	3.29E+06	2.84E+06	2.74E+06	3.01E+06	3.52E+06	3.45E+06	3.25E+06	3.13E+06	3.22E+06	8.20E-01	1.84E-07	insig
Hagn003556	C23H16O6	7-Benzyloxy-5-hydroxy-3',4'-methylenedioxyflavonoid	Flavonoids	Flavones	-	3	4.68E+06	4.46E+06	4.44E+06	4.61E+06	5.25E+06	5.32E+06	5.11E+06	5.63E+06	5.63E+06	6.03E+06	6.13E+06	6.25E+06	5.23E+06	6.38E+06	5.68E+06	5.33E+06	5.72E+06	5.24E+06	5.75E+06	5.84E+06	6.09E+06	4.19E+06	5.26E+06	4.25E+06	5.44E+06	5.66E+06	5.59E+06	5.55E+06	5.71E+06	5.51E+06	1.01E+00	7.25E-05	sig
mws4516	C5H7NO3	Pyroglutamic acid	Amino acids and derivatives	Amino acids and derivatives	4042-36-8	3	4.42E+06	4.01E+06	4.49E+06	4.76E+06	4.43E+06	4.40E+06	4.47E+06	4.43E+06	4.51E+06	4.73E+06	4.73E+06	4.75E+06	3.77E+06	4.32E+06	4.25E+06	4.48E+06	4.40E+06	4.80E+06	4.50E+06	4.42E+06	4.72E+06	4.97E+06	4.45E+06	4.71E+06	4.51E+06	4.82E+06	4.65E+06	4.54E+06	4.78E+06	4.22E+06	1.31E-02	5.09E-02	insig
pme0088	C15H10O6	Luteolin (5,7,3',4'-Tetrahydroxyflavone)	Flavonoids	Flavones	491-70-3	1	6.27E+05	9.67E+05	9.80E+05	3.45E+06	3.40E+06	3.23E+06	4.02E+06	3.92E+06	4.24E+06	3.45E+06	3.29E+06	3.59E+06	4.90E+06	4.17E+06	4.64E+06	3.86E+06	3.35E+06	4.22E+06	4.30E+06	4.11E+06	3.97E+06	4.25E+06	3.74E+06	3.88E+06	4.39E+06	4.58E+06	4.58E+06	3.22E+06	3.02E+06	3.46E+06	1.52E+00	2.42E-12	sig
mws0183	C7H6O4	3,4-Dihydroxybenzoic acid (Protocatechuic acid)*	Phenolic acids	Phenolic acids	99-50-3	1	6.80E+05	4.48E+05	5.08E+05	2.94E+06	2.95E+06	2.73E+06	3.26E+06	3.30E+06	3.46E+06	3.72E+06	3.58E+06	3.71E+06	3.53E+06	3.38E+06	3.53E+06	4.57E+06	5.07E+06	4.55E+06	5.05E+06	4.58E+06	5.06E+06	4.16E+06	4.31E+06	4.17E+06	5.33E+06	6.25E+06	5.70E+06	7.60E+06	8.19E+06	7.35E+06	5.14E-01	5.81E-17	insig
Lmrj002087	C10H18N2O5	L-Isoleucyl-L-Aspartate	Amino acids and derivatives	Amino acids and derivatives	-	3	6.67E+05	1.93E+06	1.96E+06	2.39E+06	2.34E+06	2.34E+06	2.46E+06	2.45E+06	2.30E+06	2.52E+06	2.33E+06	2.38E+06	2.38E+06	2.38E+06	2.21E+06	2.27E+06	2.14E+06	2.44E+06	2.13E+06	2.27E+06	2.18E+06	2.32E+06	2.10E+06	2.13E+06	2.30E+06	2.23E+06	2.40E+06	2.28E+06	2.21E+06	2.20E+06	1.38E+00	1.42E-02	sig
mws0097	C20H22O6	Pinoresinol*	Lignans and Coumarins	Lignans	487-36-5	1	7.03E+06	1.26E+07	1.10E+07	8.73E+06	9.68E+06	9.88E+06	1.03E+07	9.70E+06	9.35E+06	1.02E+07	9.79E+06	9.37E+06	8.30E+06	9.34E+06	8.95E+06	9.47E+06	8.47E+06	9.39E+06	9.70E+06	9.69E+06	8.78E+06	9.08E+06	8.15E+06	8.68E+06	8.72E+06	9.66E+06	9.61E+06	7.60E+06	8.03E+06	7.98E+06	6.34E-01	3.06E-01	insig
mws1189	C6H10O7	D-Galacturonic acid*	Others	Saccharides	685-73-4	3	1.22E+06	1.34E+06	1.36E+06	1.18E+06	1.18E+06	1.16E+06	1.13E+06	1.12E+06	1.21E+06	1.13E+06	1.13E+06	1.08E+06	1.13E+06	1.15E+06	1.15E+06	1.08E+06	1.09E+06	1.08E+06	1.10E+06	1.01E+06	1.07E+06	1.04E+06	1.09E+06	1.08E+06	1.04E+06	9.81E+05	1.00E+06	9.42E+05	9.68E+05	9.84E+05	6.67E-01	3.55E-08	insig
mws0089	C21H20O11	Kaempferol-7-O-glucoside	Flavonoids	Flavonols	16290-07-6	1	2.16E+07	2.68E+07	2.45E+07	1.94E+07	2.15E+07	2.06E+07	2.00E+07	1.95E+07	1.84E+07	2.08E+07	1.94E+07	2.22E+07	1.69E+07	1.74E+07	1.84E+07	1.90E+07	1.95E+07	1.74E+07	1.89E+07	1.87E+07	1.85E+07	1.79E+07	1.92E+07	1.90E+07	1.81E+07	1.72E+07	1.84E+07	1.87E+07	1.73E+07	1.76E+07	2.53E-01	2.81E-05	insig
Lmmn003398	C23H22O12	Kaempferol-3-O-(6''-O-acetyl)glucoside	Flavonoids	Flavonols	-	1	1.66E+07	2.03E+07	1.51E+07	1.20E+07	1.36E+07	1.40E+07	1.15E+07	1.16E+07	1.12E+07	1.30E+07	1.35E+07	1.41E+07	1.02E+07	1.05E+07	9.70E+06	1.17E+07	1.23E+07	1.10E+07	1.15E+07	1.05E+07	1.13E+07	1.18E+07	1.20E+07	1.25E+07	1.02E+07	1.01E+07	1.04E+07	1.02E+07	1.00E+07	1.01E+07	2.11E-01	3.93E-07	insig
Wbtn006715	C15H10O7	1,2,4,5,8-pentahydroxy-6-methylanthracene-9,10-dione	Flavonoids	Other Flavonoids	-	3	8.71E+06	1.11E+07	8.84E+06	2.74E+07	2.60E+07	2.37E+07	2.78E+07	2.97E+07	3.28E+07	5.46E+07	5.94E+07	7.19E+07	3.54E+07	2.77E+07	3.43E+07	3.03E+07	3.80E+07	3.10E+07	3.38E+07	3.23E+07	3.21E+07	4.56E+07	2.63E+07	3.33E+07	3.88E+07	3.62E+07	3.52E+07	2.94E+07	3.68E+07	3.47E+07	1.29E+00	3.36E-08	sig
Lmyn003835	C14H10O7	4-(3,4,5-Trihydroxybenzoxy)benzoic acid	Phenolic acids	Phenolic acids	-	3	3.66E+07	4.28E+07	4.58E+07	3.08E+07	3.26E+07	3.09E+07	3.18E+07	3.28E+07	3.26E+07	3.59E+07	3.88E+07	3.60E+07	3.09E+07	2.99E+07	3.33E+07	3.28E+07	3.19E+07	2.92E+07	3.30E+07	3.14E+07	3.03E+07	3.17E+07	3.00E+07	3.20E+07	2.74E+07	3.25E+07	3.10E+07	2.75E+07	3.35E+07	3.18E+07	6.28E-01	9.75E-05	insig
Zmpn003368	C18H30O3	13S-Hydroxy-9Z,11E,15Z-octadecatrienoic acid	Lipids	Free fatty acids	87984-82-5	1	3.01E+06	1.15E+06	1.06E+06	1.13E+06	1.18E+06	1.20E+06	8.31E+05	8.01E+05	8.27E+05	1.12E+06	1.01E+06	1.02E+06	1.02E+06	1.04E+06	1.02E+06	1.03E+06	9.71E+05	1.18E+06	1.06E+06	1.09E+06	1.14E+06	1.29E+06	1.33E+06	1.23E+06	1.50E+06	1.61E+06	1.57E+06	1.59E+06	1.51E+06	1.48E+06	2.07E+00	9.15E-02	sig
Lmmn003323	C16H32O3	2-Hydroxyhexadecanoic acid	Organic acids	Organic acids	764-67-0	1	2.81E+06	1.94E+06	1.86E+06	2.83E+06	2.83E+06	2.74E+06	2.65E+06	2.56E+06	2.60E+06	2.79E+06	2.71E+06	2.53E+06	2.66E+06	2.59E+06	2.71E+06	2.67E+06	2.44E+06	2.86E+06	2.60E+06	2.71E+06	2.59E+06	3.18E+06	2.85E+06	2.77E+06	2.89E+06	3.03E+06	2.82E+06	3.04E+06	3.28E+06	2.82E+06	2.35E-01	8.38E-03	insig
pme0376	C15H12O5	Naringenin (5,7,4'-Trihydroxyflavanone)	Flavonoids	Flavanones	480-41-1	1	4.27E+06	5.52E+06	4.59E+06	9.86E+06	1.00E+07	1.05E+07	1.15E+07	1.12E+07	1.02E+07	1.08E+07	1.09E+07	1.05E+07	1.15E+07	1.08E+07	1.10E+07	1.03E+07	1.03E+07	1.04E+07	1.09E+07	1.11E+07	1.05E+07	9.96E+06	1.02E+07	1.09E+07	1.04E+07	1.06E+07	1.10E+07	9.63E+06	9.49E+06	9.96E+06	1.78E+00	1.28E-12	sig
mws0913	C21H20O11	Kaempferol-3-O-galactoside (Trifolin)	Flavonoids	Flavonols	23627-87-4	1	2.10E+07	2.62E+07	2.57E+07	1.94E+07	1.89E+07	2.01E+07	1.85E+07	1.82E+07	1.80E+07	1.98E+07	1.88E+07	2.09E+07	1.88E+07	1.75E+07	1.77E+07	1.74E+07	1.86E+07	1.82E+07	1.71E+07	1.93E+07	1.88E+07	1.68E+07	1.87E+07	1.88E+07	1.77E+07	1.73E+07	1.80E+07	1.79E+07	1.64E+07	1.75E+07	5.74E-01	2.43E-05	insig
mws0917	C17H14O7	3,7-Di-O-methylquercetin	Flavonoids	Flavonols	2068-02-02	3	3.81E+05	3.51E+05	3.77E+05	4.02E+05	4.37E+05	5.17E+05	3.52E+05	3.86E+05	3.71E+05	4.20E+05	3.96E+05	4.47E+05	4.13E+05	3.93E+05	3.51E+05	4.52E+05	4.02E+05	4.60E+05	4.09E+05	4.41E+05	3.56E+05	3.34E+05	3.84E+05	3.78E+05	3.37E+05	3.37E+05	3.54E+05	4.07E+05	4.09E+05	3.91E+05	1.40E+00	5.84E-03	sig
pmb0484	C5H14NO+	Choline	Alkaloids	Alkaloids	62-49-7	3	5.28E+06	3.98E+06	4.72E+06	3.32E+06	3.77E+06	3.48E+06	3.27E+06	3.54E+06	3.44E+06	3.49E+06	3.47E+06	3.43E+06	3.39E+06	3.34E+06	3.23E+06	3.61E+06	3.15E+06	3.43E+06	3.28E+06	3.39E+06	3.60E+06	3.62E+06	3.70E+06	3.92E+06	3.61E+06	3.43E+06	3.58E+06	3.84E+06	3.84E+06	3.69E+06	1.95E+00	1.06E-04	sig
pmp001264	C16H35NO2	Hexadecylsphingosine	Lipids	Sphingolipids	-	3	1.20E+07	1.26E+07	1.21E+07	1.10E+07	1.15E+07	1.03E+07	1.16E+07	1.04E+07	1.14E+07	1.28E+07	1.27E+07	1.16E+07	1.20E+07	1.10E+07	1.15E+07	1.05E+07	1.11E+07	1.18E+07	1.03E+07	1.21E+07	1.15E+07	1.33E+07	1.27E+07	1.22E+07	1.05E+07	1.21E+07	1.22E+07	1.29E+07	1.23E+07	1.11E+07	1.24E+00	6.75E-02	sig
Zmyn005384	C18H36O3	2R-Hydroxyoctadecanoic Acid	Lipids	Free fatty acids	26633-48-7	1	6.58E+05	4.97E+05	4.27E+05	7.76E+05	7.40E+05	7.41E+05	7.17E+05	6.27E+05	7.07E+05	6.56E+05	6.82E+05	6.56E+05	6.93E+05	6.37E+05	7.10E+05	7.04E+05	6.81E+05	6.91E+05	6.14E+05	6.69E+05	6.70E+05	7.26E+05	7.72E+05	7.00E+05	7.63E+05	7.06E+05	7.23E+05	7.27E+05	7.40E+05	6.85E+05	1.08E+00	8.87E-04	sig
MWSmce257	C9H17NO5	D-Pantothenic Acid	Others	Vitamin	79-83-4	1	3.77E+06	4.16E+06	4.37E+06	4.02E+06	3.57E+06	3.84E+06	3.59E+06	3.69E+06	3.52E+06	3.82E+06	3.74E+06	3.46E+06	3.69E+06	3.59E+06	3.97E+06	3.65E+06	3.71E+06	3.79E+06	3.60E+06	3.70E+06	3.74E+06	3.57E+06	3.64E+06	3.26E+06	3.48E+06	3.40E+06	3.61E+06	3.59E+06	3.54E+06	3.61E+06	1.61E-01	1.26E-02	insig
MWS1882	C4H7NO4	Iminodiacetic acid*	Organic acids	Organic acids	142-73-4	1	1.16E+06	1.32E+06	1.24E+06	9.52E+05	1.04E+06	9.88E+05	9.67E+05	9.70E+05	1.04E+06	9.81E+05	8.88E+05	9.47E+05	1.03E+06	9.44E+05	9.54E+05	1.07E+06	9.99E+05	1.07E+06	9.91E+05	9.86E+05	9.46E+05	8.57E+05	9.98E+05	9.18E+05	9.70E+05	9.27E+05	9.78E+05	1.06E+06	9.11E+05	1.01E+06	1.14E+00	4.32E-05	sig
pme0040	C5H5N5	Adenine*	Nucleotides and derivatives	Nucleotides and derivatives	73-24-5	1	2.61E+07	1.68E+07	1.71E+07	3.39E+07	3.32E+07	3.40E+07	3.31E+07	3.15E+07	3.17E+07	3.67E+07	3.48E+07	3.50E+07	3.96E+07	4.04E+07	3.65E+07	3.35E+07	3.19E+07	3.77E+07	3.72E+07	3.58E+07	3.72E+07	3.84E+07	3.93E+07	3.88E+07	3.83E+07	3.98E+07	3.95E+07	3.75E+07	3.74E+07	3.89E+07	8.86E-01	2.11E-08	insig
mws0366	C18H30O2	污-Linolenic Acid	Lipids	Free fatty acids	506-26-3	3	3.85E+05	3.10E+05	3.49E+05	3.62E+05	3.43E+05	3.57E+05	2.87E+05	2.93E+05	2.87E+05	3.48E+05	3.40E+05	3.60E+05	3.66E+05	3.54E+05	3.56E+05	3.42E+05	3.02E+05	3.60E+05	3.47E+05	3.38E+05	3.41E+05	3.79E+05	3.58E+05	3.40E+05	3.46E+05	3.93E+05	3.72E+05	3.58E+05	3.37E+05	3.53E+05	9.41E-01	4.13E-03	insig
Zmjp000182	C7H16N4O2	N-Monomethyl-L-arginine*	Amino acids and derivatives	Amino acids and derivatives	17035-90-4	3	1.43E+07	1.50E+07	1.35E+07	1.32E+07	1.50E+07	1.53E+07	1.56E+07	1.52E+07	1.38E+07	1.46E+07	1.36E+07	1.38E+07	1.44E+07	1.48E+07	1.47E+07	1.61E+07	1.42E+07	1.56E+07	1.22E+07	1.32E+07	1.32E+07	1.39E+07	1.37E+07	1.44E+07	1.33E+07	1.30E+07	1.37E+07	1.45E+07	1.44E+07	1.31E+07	1.03E+00	2.11E-02	sig
pmn001515	C14H14O9	3-Galloylshikimic acid	Phenolic acids	Phenolic acids	110082-91-2	1	8.98E+05	9.42E+05	9.09E+05	8.96E+05	9.20E+05	8.96E+05	8.24E+05	7.89E+05	7.96E+05	7.94E+05	7.79E+05	7.74E+05	8.50E+05	8.91E+05	8.18E+05	8.23E+05	7.82E+05	8.85E+05	8.53E+05	8.69E+05	8.49E+05	7.89E+05	8.47E+05	7.45E+05	7.12E+05	7.66E+05	7.70E+05	8.53E+05	9.09E+05	8.77E+05	2.86E-01	2.13E-05	insig
Hmsn003721	C31H48O7	2,3,23-Trihydroxyolean-12-ene-28,29-dioic acid 29-methyl ester (Phytolaccagenin)	Terpenoids	Triterpene	1802-12-6	3	2.95E+05	7.40E+05	2.85E+05	5.05E+05	5.64E+05	5.39E+05	4.76E+05	5.33E+05	5.25E+05	3.64E+05	3.64E+05	3.88E+05	4.49E+05	5.02E+05	4.93E+05	4.89E+05	4.63E+05	4.84E+05	3.75E+05	3.65E+05	3.75E+05	4.50E+05	4.98E+05	4.71E+05	4.75E+05	3.77E+05	4.05E+05	4.73E+05	3.79E+05	4.48E+05	9.81E-01	3.55E-01	insig
mws1488	C16H32O2	Palmitic acid	Lipids	Free fatty acids	1957-10-03	1	1.52E+05	1.20E+05	1.15E+05	1.55E+05	1.71E+05	1.64E+05	1.56E+05	1.56E+05	1.46E+05	1.51E+05	1.50E+05	1.49E+05	1.57E+05	1.59E+05	1.60E+05	1.59E+05	1.41E+05	1.61E+05	1.57E+05	1.47E+05	1.50E+05	1.51E+05	1.56E+05	1.56E+05	1.63E+05	1.56E+05	1.60E+05	1.53E+05	1.64E+05	1.53E+05	1.28E+00	6.26E-03	sig
mws1090	C6H13O9P	Glucose-1-phosphate*	Others	Saccharides	59-56-3	1	9.05E+06	1.89E+07	1.68E+07	1.17E+07	1.21E+07	1.30E+07	1.49E+07	1.39E+07	1.40E+07	1.14E+07	1.08E+07	1.11E+07	1.31E+07	1.20E+07	1.26E+07	1.13E+07	1.02E+07	1.17E+07	1.05E+07	1.10E+07	1.13E+07	2.16E+06	9.66E+06	1.02E+07	1.03E+07	1.04E+07	3.43E+06	7.60E+06	6.92E+06	7.88E+06	1.02E+00	1.23E-02	sig
Lmhp008833	C24H48NO7P	LysoPC 16:1(2n isomer)	Lipids	LPC	-	1	5.23E+06	2.96E+06	2.63E+06	6.69E+06	6.65E+06	6.24E+06	6.77E+06	6.69E+06	6.04E+06	6.93E+06	6.69E+06	6.81E+06	6.97E+06	6.84E+06	6.63E+06	6.62E+06	6.83E+06	7.69E+06	5.98E+06	6.53E+06	6.48E+06	7.03E+06	6.66E+06	6.28E+06	6.67E+06	7.36E+06	7.92E+06	7.65E+06	7.37E+06	7.44E+06	1.11E+00	6.01E-06	sig
pme3705	C6H10O7	D-Glucoronic acid*	Others	Saccharides	6556-12-03	3	1.24E+06	1.24E+06	1.25E+06	1.12E+06	1.14E+06	1.10E+06	1.05E+06	1.01E+06	1.06E+06	1.05E+06	1.11E+06	1.10E+06	1.11E+06	1.07E+06	1.14E+06	9.76E+05	9.82E+05	1.02E+06	1.07E+06	1.03E+06	9.56E+05	9.90E+05	1.02E+06	1.01E+06	9.89E+05	9.75E+05	9.76E+05	8.81E+05	9.10E+05	9.46E+05	4.91E-01	1.28E-09	insig
HJN086	C21H22O11	Eriodictyol-3'-O-glucoside	Flavonoids	Flavanones	-	3	6.56E+06	7.92E+06	7.26E+06	6.52E+06	5.83E+06	6.18E+06	6.61E+06	6.53E+06	3.31E+06	6.61E+06	6.96E+06	6.09E+06	6.35E+06	6.13E+06	6.64E+06	6.55E+06	2.85E+06	2.62E+06	6.33E+06	6.11E+06	6.25E+06	6.19E+06	6.09E+06	2.68E+06	6.07E+06	6.35E+06	6.36E+06	6.34E+06	5.80E+06	6.23E+06	3.99E-01	1.22E-01	insig
mws0275	C4H6O5	L-Malic acid	Organic acids	Organic acids	97-67-6	1	2.53E+06	3.66E+06	2.85E+06	3.55E+06	3.64E+06	3.45E+06	3.79E+06	3.52E+06	3.70E+06	3.92E+06	3.90E+06	3.71E+06	3.87E+06	3.74E+06	3.81E+06	3.25E+06	3.40E+06	3.90E+06	3.70E+06	3.60E+06	3.45E+06	3.75E+06	3.35E+06	3.47E+06	3.84E+06	4.13E+06	4.18E+06	3.54E+06	3.43E+06	3.52E+06	1.00E+00	5.92E-03	insig
Hmtn001302	C13H16O8	Glucosyloxybenzoic acid	Phenolic acids	Phenolic acids	-	1	4.31E+06	7.78E+06	5.39E+06	1.49E+07	1.37E+07	1.60E+07	1.60E+07	1.66E+07	1.46E+07	1.34E+07	1.49E+07	1.34E+07	1.46E+07	1.45E+07	1.61E+07	1.31E+07	1.38E+07	1.40E+07	1.25E+07	1.30E+07	1.29E+07	1.22E+07	1.41E+07	1.14E+07	1.21E+07	1.11E+07	1.28E+07	1.23E+07	1.12E+07	1.23E+07	2.25E+00	1.80E-08	sig
MWStz083	C10H16N2O2	Cyclo(D-Val-L-Pro)	Amino acids and derivatives	Amino acids and derivatives	27483-18-7	3	1.47E+06	1.38E+06	1.43E+06	1.41E+06	1.51E+06	1.55E+06	1.44E+06	1.39E+06	1.43E+06	1.49E+06	1.52E+06	1.51E+06	1.38E+06	1.42E+06	1.44E+06	1.47E+06	1.39E+06	1.48E+06	1.42E+06	1.52E+06	1.50E+06	1.43E+06	1.45E+06	1.54E+06	1.48E+06	1.40E+06	1.48E+06	1.45E+06	1.35E+06	1.44E+06	7.63E-01	2.46E-01	insig
MWS00204g	C4H9NO2	N-Ethylglycine*	Amino acids and derivatives	Amino acids and derivatives	627-01-0	3	3.90E+07	3.67E+07	3.96E+07	2.87E+07	2.87E+07	3.14E+07	2.86E+07	2.88E+07	2.76E+07	3.08E+07	2.88E+07	2.88E+07	2.98E+07	2.84E+07	2.88E+07	3.01E+07	2.90E+07	2.97E+07	2.78E+07	2.94E+07	2.87E+07	3.11E+07	3.02E+07	3.04E+07	2.88E+07	2.85E+07	2.91E+07	3.12E+07	3.05E+07	3.02E+07	1.82E+00	9.28E-10	sig
Lmzp004885	C17H14O7	Tricin (5,7,4'-Trihydroxy-3',5'-dimethoxyflavone)	Flavonoids	Flavones	520-32-1	2	6.78E+06	6.25E+06	5.21E+06	7.40E+06	7.55E+06	6.70E+06	6.67E+06	6.53E+06	6.92E+06	7.55E+06	7.36E+06	7.22E+06	7.99E+06	7.29E+06	7.22E+06	7.53E+06	7.21E+06	8.22E+06	6.77E+06	7.09E+06	7.46E+06	7.29E+06	7.59E+06	6.82E+06	6.87E+06	7.45E+06	7.65E+06	7.39E+06	6.74E+06	6.99E+06	1.06E+00	1.50E-02	sig
pme0368	C27H30O14	Apigenin-7-O-rutinoside (Isorhoifolin)	Flavonoids	Flavones	552-57-8	3	7.01E+07	6.41E+07	6.82E+07	7.80E+07	7.99E+07	8.90E+07	6.75E+07	6.77E+07	6.73E+07	7.38E+07	7.60E+07	8.61E+07	7.36E+07	7.36E+07	7.39E+07	6.70E+07	7.31E+07	6.90E+07	6.28E+07	7.19E+07	6.55E+07	6.92E+07	7.67E+07	6.56E+07	6.69E+07	6.80E+07	6.72E+07	6.86E+07	6.99E+07	6.89E+07	1.82E+00	6.70E-04	sig
Wbtp003341	C15H14O6	(3,5-dihydroxyphenyl)-(4-hydroxy-2,6-dimethoxyphenyl)methanone	Others	Ketone compounds	-	1	1.07E+07	1.35E+07	1.34E+07	1.00E+07	1.00E+07	9.60E+06	1.07E+07	1.01E+07	1.01E+07	1.07E+07	1.14E+07	1.09E+07	1.02E+07	9.69E+06	9.86E+06	9.51E+06	9.62E+06	9.57E+06	9.90E+06	1.05E+07	1.08E+07	1.06E+07	9.84E+06	1.04E+07	9.01E+06	1.07E+07	1.08E+07	9.46E+06	1.07E+07	9.45E+06	1.04E+00	2.31E-03	sig
pmb2922	C15H24N2O17P2	Uridine 5'-diphospho-D-glucose	Nucleotides and derivatives	Nucleotides and derivatives	133-89-1	2	3.23E+06	8.55E+06	8.68E+06	6.89E+06	8.28E+06	7.55E+06	7.86E+06	8.11E+06	7.51E+06	6.83E+06	6.73E+06	7.36E+06	7.34E+06	6.74E+06	6.98E+06	6.24E+06	6.77E+06	6.56E+06	5.86E+06	6.65E+06	6.44E+06	6.14E+06	5.65E+06	6.36E+06	6.36E+06	5.91E+06	6.09E+06	4.83E+06	4.65E+06	4.86E+06	1.72E+00	8.44E-02	sig
mws0473	C5H8O4	2-Methylsuccinic acid	Organic acids	Organic acids	498-21-5	3	1.81E+06	2.47E+06	2.43E+06	2.04E+06	1.96E+06	2.18E+06	2.17E+06	2.03E+06	1.99E+06	2.21E+06	2.12E+06	2.14E+06	2.26E+06	2.20E+06	2.10E+06	2.05E+06	2.00E+06	2.28E+06	2.15E+06	2.06E+06	2.22E+06	2.02E+06	2.13E+06	2.00E+06	1.93E+06	2.16E+06	2.29E+06	2.10E+06	2.28E+06	2.18E+06	6.77E-01	8.74E-01	insig
mws0376	C4H4O4	Fumaric acid	Organic acids	Organic acids	110-17-8	3	1.41E+06	2.02E+06	1.55E+06	1.94E+06	1.86E+06	1.81E+06	2.01E+06	1.94E+06	1.99E+06	2.07E+06	1.95E+06	2.00E+06	2.08E+06	1.95E+06	2.06E+06	1.87E+06	1.84E+06	2.09E+06	1.98E+06	1.84E+06	1.92E+06	2.00E+06	1.90E+06	1.90E+06	2.02E+06	2.25E+06	2.21E+06	1.94E+06	1.92E+06	1.89E+06	7.08E-01	1.83E-02	insig
pme0008	C6H13N3O3	L-Citrulline	Amino acids and derivatives	Amino acids and derivatives	372-75-8	3	5.67E+06	6.06E+06	5.72E+06	5.50E+06	5.54E+06	5.80E+06	5.81E+06	5.91E+06	5.55E+06	5.50E+06	5.48E+06	5.71E+06	5.47E+06	5.78E+06	5.88E+06	5.69E+06	5.73E+06	5.80E+06	5.68E+06	5.72E+06	5.64E+06	6.01E+06	5.65E+06	5.72E+06	5.94E+06	5.95E+06	6.13E+06	5.56E+06	5.50E+06	5.60E+06	8.78E-01	4.25E-02	insig
Zmgn001039	C9H17NO6S	S-Ribosyl-L-homocysteine	Amino acids and derivatives	Amino acids and derivatives	-	3	5.21E+04	2.57E+04	2.36E+04	9.27E+05	8.34E+05	8.06E+05	9.87E+05	9.85E+05	8.92E+05	8.27E+05	9.83E+05	9.10E+05	7.76E+05	7.93E+05	7.18E+05	8.40E+05	8.37E+05	7.67E+05	7.66E+05	7.70E+05	8.19E+05	6.24E+05	6.58E+05	7.16E+05	8.38E+05	9.57E+05	9.45E+05	5.57E+05	6.97E+05	6.75E+05	1.85E+00	2.87E-13	sig
Zmjp000966	C10H13N5O4	Vidarabine	Nucleotides and derivatives	Nucleotides and derivatives	5536-17-4	2	7.11E+05	5.42E+05	3.50E+05	1.49E+07	1.39E+07	1.47E+07	1.71E+07	1.67E+07	1.56E+07	1.47E+07	1.64E+07	1.71E+07	1.46E+07	1.40E+07	1.27E+07	1.45E+07	1.49E+07	1.44E+07	1.35E+07	1.45E+07	1.39E+07	1.22E+07	1.16E+07	1.31E+07	1.44E+07	1.73E+07	1.83E+07	1.17E+07	1.34E+07	1.32E+07	1.75E+00	3.48E-13	sig
MWS4525	C6H7N5O	6-O-methylguanine	Nucleotides and derivatives	Nucleotides and derivatives	20535-83-5	1	7.02E+06	6.16E+06	6.58E+06	6.12E+06	6.33E+06	7.06E+06	5.65E+06	5.28E+06	5.75E+06	6.32E+06	6.18E+06	5.76E+06	5.50E+06	5.41E+06	5.29E+06	5.59E+06	5.79E+06	5.94E+06	5.48E+06	5.41E+06	5.59E+06	5.48E+06	5.75E+06	5.14E+06	4.86E+06	5.42E+06	5.05E+06	5.45E+06	5.18E+06	5.67E+06	5.93E-01	3.92E-05	insig
Lmjp003402	C21H24O8	2'-Hydroxy-3,4,5,3',4',6'-hexameth-oxychalcone	Flavonoids	Chalcones	-	3	3.22E+06	2.79E+06	3.06E+06	3.17E+06	3.09E+06	2.89E+06	2.90E+06	2.81E+06	2.80E+06	3.45E+06	3.18E+06	3.01E+06	2.78E+06	2.64E+06	2.91E+06	3.17E+06	2.60E+06	3.13E+06	3.25E+06	3.30E+06	3.38E+06	3.17E+06	3.18E+06	3.46E+06	3.12E+06	3.63E+06	3.62E+06	3.24E+06	3.79E+06	3.00E+06	1.28E+00	1.95E-02	sig
Zmyn000453	C6H8O7	Isocitric Acid	Organic acids	Organic acids	320-77-4	1	1.60E+07	1.75E+07	1.89E+07	1.67E+07	1.77E+07	1.65E+07	1.75E+07	2.02E+07	1.82E+07	1.71E+07	1.88E+07	1.88E+07	1.76E+07	1.73E+07	1.75E+07	1.76E+07	1.76E+07	1.94E+07	1.70E+07	1.63E+07	1.82E+07	1.71E+07	1.72E+07	1.70E+07	1.72E+07	1.71E+07	1.72E+07	1.73E+07	1.81E+07	1.68E+07	6.72E-01	3.33E-01	insig
pmp000003	C16H12O7	Nepetin (5,7,3',4'-Tetrahydroxy-6-methoxyflavone)	Flavonoids	Flavones	520-11-6	2	1.31E+06	1.46E+06	1.26E+06	1.88E+06	1.88E+06	2.04E+06	2.08E+06	1.94E+06	1.73E+06	1.82E+06	1.86E+06	1.87E+06	2.25E+06	2.02E+06	2.34E+06	1.96E+06	1.79E+06	2.18E+06	1.61E+06	1.90E+06	1.79E+06	1.91E+06	1.97E+06	1.73E+06	1.83E+06	2.03E+06	2.05E+06	1.96E+06	1.71E+06	1.78E+06	1.68E+00	6.56E-05	sig
Zmgn002106	C11H13NO3	N-Acetyl-L-phenylalanine	Amino acids and derivatives	Amino acids and derivatives	2018-61-3	1	3.25E+06	3.24E+06	3.17E+06	3.35E+06	3.34E+06	3.19E+06	3.30E+06	3.21E+06	3.18E+06	3.72E+06	3.69E+06	3.66E+06	3.45E+06	3.29E+06	3.35E+06	3.28E+06	3.23E+06	3.26E+06	3.42E+06	3.39E+06	3.44E+06	3.22E+06	3.49E+06	3.20E+06	3.21E+06	3.42E+06	3.82E+06	3.65E+06	3.77E+06	3.41E+06	2.83E-01	2.44E-03	insig
MWS5173	C4H5N3O	Isocytosine	Nucleotides and derivatives	Nucleotides and derivatives	108-53-2	3	2.25E+06	2.45E+06	2.33E+06	2.47E+06	2.58E+06	2.54E+06	2.90E+06	2.83E+06	2.77E+06	2.37E+06	2.29E+06	2.52E+06	2.74E+06	2.70E+06	2.97E+06	2.59E+06	2.66E+06	2.81E+06	2.59E+06	2.70E+06	2.67E+06	2.66E+06	2.90E+06	2.77E+06	3.17E+06	2.80E+06	2.94E+06	2.77E+06	2.49E+06	2.58E+06	1.72E-01	3.93E-05	insig
mws1014	C10H8O5	Fraxetin (7,8-Dihydroxy-6-methoxycoumarin)	Lignans and Coumarins	Coumarins	574-84-5	1	1.72E+06	1.99E+06	1.62E+06	1.33E+06	1.37E+06	1.39E+06	1.41E+06	1.50E+06	1.49E+06	1.61E+06	1.57E+06	1.62E+06	1.52E+06	1.61E+06	1.61E+06	1.42E+06	1.53E+06	1.43E+06	1.61E+06	1.67E+06	1.82E+06	1.49E+06	1.61E+06	1.57E+06	1.56E+06	1.56E+06	1.79E+06	1.67E+06	1.71E+06	1.78E+06	2.30E+00	4.13E-04	sig
Hmln000659	C13H16O10	3-O-Galloyl-D-glucose	Phenolic acids	Phenolic acids	-	1	8.37E+07	1.03E+08	1.08E+08	8.38E+07	8.83E+07	7.90E+07	8.43E+07	8.74E+07	8.15E+07	8.11E+07	8.76E+07	9.08E+07	8.33E+07	8.80E+07	8.37E+07	7.62E+07	7.81E+07	8.81E+07	7.41E+07	8.50E+07	8.75E+07	8.75E+07	8.15E+07	8.91E+07	8.39E+07	8.09E+07	8.07E+07	9.15E+07	8.61E+07	8.24E+07	1.05E+00	9.63E-02	sig
NK10256198	C15H10O6	3,5,7,2'-Tetrahydroxyflavone; Datiscetin	Flavonoids	Flavones	480-15-9	2	1.77E+06	1.52E+06	1.34E+06	3.83E+06	3.83E+06	4.03E+06	3.51E+06	3.66E+06	3.52E+06	3.71E+06	3.67E+06	3.63E+06	4.13E+06	3.58E+06	3.85E+06	4.69E+06	5.24E+06	4.25E+06	4.34E+06	4.16E+06	4.49E+06	3.25E+06	3.34E+06	3.67E+06	4.93E+06	4.61E+06	4.82E+06	4.05E+06	4.02E+06	3.89E+06	1.23E+00	9.87E-12	sig
pmb0550	C21H21O11+	Cyanidin-3-O-glucoside (Kuromanin)	Flavonoids	Anthocyanidins	47705-70-4	2	8.76E+07	9.95E+07	8.15E+07	6.72E+07	8.15E+07	8.39E+07	6.87E+07	6.68E+07	6.50E+07	7.84E+07	7.43E+07	8.24E+07	7.49E+07	7.79E+07	6.60E+07	7.38E+07	7.34E+07	6.49E+07	6.67E+07	6.51E+07	7.38E+07	7.16E+07	8.18E+07	7.39E+07	6.77E+07	6.44E+07	6.64E+07	7.68E+07	6.65E+07	7.45E+07	5.23E-01	2.98E-03	insig
MWSmce165	C6H14O5	L-Fucitol	Others	Saccharides	13074-06-1	1	1.77E+06	1.77E+06	1.65E+06	1.64E+06	1.75E+06	1.88E+06	1.89E+06	1.75E+06	1.83E+06	1.81E+06	1.69E+06	1.72E+06	1.95E+06	1.80E+06	1.82E+06	1.85E+06	1.65E+06	1.87E+06	1.61E+06	1.64E+06	1.64E+06	1.81E+06	1.90E+06	1.67E+06	1.76E+06	1.58E+06	1.68E+06	1.65E+06	1.47E+06	1.59E+06	1.48E+00	1.78E-02	sig
Hmln000873	C13H16O10	2-O-Galloyl-D-glucose	Phenolic acids	Phenolic acids	-	1	4.60E+06	8.76E+06	9.39E+06	5.93E+06	6.26E+06	6.50E+06	5.44E+06	5.20E+06	4.92E+06	5.86E+06	5.70E+06	6.15E+06	5.25E+06	4.76E+06	4.73E+06	5.04E+06	4.91E+06	5.94E+06	4.74E+06	5.27E+06	5.12E+06	4.68E+06	4.96E+06	5.19E+06	4.42E+06	4.09E+06	4.21E+06	4.96E+06	4.46E+06	4.77E+06	2.68E-01	8.56E-03	insig
pme1611	C21H22O10	Isohemiphloin	Flavonoids	Flavanones	3682-02-08	1	1.04E+07	1.07E+07	1.05E+07	9.97E+06	1.04E+07	1.00E+07	1.06E+07	1.08E+07	1.02E+07	9.74E+06	1.00E+07	1.00E+07	1.05E+07	1.01E+07	1.01E+07	9.98E+06	1.01E+07	1.02E+07	1.04E+07	9.85E+06	1.05E+07	1.11E+07	1.08E+07	9.86E+06	1.02E+07	1.13E+07	1.07E+07	1.00E+07	1.09E+07	1.03E+07	1.27E+00	1.95E-01	sig
pme0021	C9H11NO2	L-Phenylalanine	Amino acids and derivatives	Amino acids and derivatives	63-91-2	1	7.08E+06	6.74E+06	7.30E+06	8.04E+06	7.88E+06	7.66E+06	7.48E+06	7.60E+06	7.29E+06	7.67E+06	8.11E+06	7.98E+06	7.23E+06	7.25E+06	7.96E+06	7.63E+06	7.35E+06	7.55E+06	8.00E+06	7.93E+06	8.08E+06	7.60E+06	7.53E+06	7.88E+06	7.11E+06	7.54E+06	7.80E+06	7.82E+06	8.14E+06	7.71E+06	8.64E-01	3.00E-03	insig
Lmbn006152	C18H32O2	(9Z,11E)-Octadecadienoic acid*	Lipids	Free fatty acids	2540-56-9	1	6.48E+05	5.40E+05	5.60E+05	6.14E+05	6.46E+05	6.71E+05	5.69E+05	5.84E+05	5.88E+05	6.06E+05	6.12E+05	6.48E+05	5.79E+05	6.17E+05	6.01E+05	8.20E+05	5.73E+05	6.01E+05	6.02E+05	5.84E+05	6.04E+05	6.32E+05	5.91E+05	5.96E+05	6.25E+05	7.13E+05	6.40E+05	5.87E+05	5.70E+05	5.96E+05	5.44E-01	3.72E-01	insig
pme1398	C21H21O12+	Delphinidin-3-O-glucoside (Mirtillin)	Flavonoids	Anthocyanidins	50986-17-9	1	7.49E+07	9.41E+07	8.09E+07	5.08E+07	5.85E+07	5.99E+07	4.78E+07	4.55E+07	4.77E+07	5.88E+07	5.27E+07	5.64E+07	5.27E+07	4.95E+07	4.90E+07	5.09E+07	5.46E+07	4.61E+07	4.52E+07	4.92E+07	4.96E+07	4.44E+07	5.89E+07	4.79E+07	4.71E+07	4.68E+07	4.80E+07	5.25E+07	4.90E+07	5.44E+07	1.05E+00	3.56E-07	sig
pme2596	C8H9NO4	4-Pyridoxic acid	Others	Vitamin	82-82-6	3	6.42E+05	6.39E+05	6.07E+05	6.06E+05	6.66E+05	7.13E+05	6.57E+05	6.63E+05	6.24E+05	6.77E+05	6.54E+05	6.55E+05	6.99E+05	6.69E+05	6.36E+05	6.57E+05	5.84E+05	6.54E+05	5.93E+05	6.69E+05	6.79E+05	5.84E+05	6.52E+05	6.37E+05	5.51E+05	6.04E+05	6.12E+05	6.58E+05	5.97E+05	6.33E+05	1.44E+00	2.63E-01	sig
mws0256	C5H11NO2	L-Valine	Amino acids and derivatives	Amino acids and derivatives	72-18-4	3	3.19E+07	3.75E+07	3.80E+07	3.68E+07	4.01E+07	4.35E+07	4.03E+07	3.72E+07	3.71E+07	3.87E+07	3.69E+07	3.94E+07	3.96E+07	3.93E+07	3.70E+07	3.83E+07	3.62E+07	3.69E+07	3.92E+07	3.96E+07	3.80E+07	3.45E+07	3.84E+07	3.66E+07	3.50E+07	3.48E+07	3.54E+07	3.90E+07	3.48E+07	3.82E+07	1.72E+00	1.35E-01	sig
Lmrj001698	C9H18N2O4	L-Seryl-L-Isoleucine	Amino acids and derivatives	Amino acids and derivatives	91086-51-0	3	3.76E+05	4.19E+05	4.08E+05	1.14E+06	1.17E+06	1.14E+06	1.17E+06	1.07E+06	1.15E+06	1.13E+06	1.08E+06	1.10E+06	1.09E+06	1.10E+06	1.12E+06	1.11E+06	9.95E+05	1.12E+06	1.07E+06	1.00E+06	1.05E+06	1.06E+06	9.73E+05	1.01E+06	1.05E+06	1.13E+06	1.14E+06	9.74E+05	9.29E+05	8.80E+05	2.04E+00	3.94E-14	sig
pme0309	C8H8O5	3-O-Methylgallic Acid*	Phenolic acids	Phenolic acids	3934-84-7	1	3.10E+06	2.99E+06	3.75E+06	1.47E+06	1.74E+06	2.14E+06	1.47E+06	1.46E+06	1.36E+06	1.70E+06	1.63E+06	1.77E+06	1.35E+06	1.44E+06	1.20E+06	1.79E+06	1.59E+06	1.51E+06	1.40E+06	1.58E+06	1.47E+06	1.20E+06	1.56E+06	1.51E+06	1.33E+06	1.24E+06	1.28E+06	1.66E+06	1.57E+06	1.58E+06	1.04E+00	3.00E-09	sig
mws0254	C6H9N3O2	L-Histidine	Amino acids and derivatives	Amino acids and derivatives	71-00-1	1	7.15E+07	7.10E+07	7.82E+07	6.16E+07	6.89E+07	7.28E+07	6.53E+07	6.20E+07	5.89E+07	6.62E+07	6.32E+07	6.55E+07	5.80E+07	5.73E+07	5.42E+07	6.57E+07	6.27E+07	5.86E+07	5.39E+07	6.04E+07	5.92E+07	5.31E+07	5.43E+07	5.66E+07	5.24E+07	5.11E+07	5.08E+07	5.53E+07	5.52E+07	5.44E+07	7.39E-01	5.14E-07	insig
pmf0293	C18H38O	1-Octadecanol	Lipids	Free fatty acids	112-92-5	3	6.23E+05	5.97E+05	6.13E+05	6.19E+05	6.07E+05	6.43E+05	6.55E+05	6.39E+05	6.25E+05	6.55E+05	6.37E+05	6.42E+05	6.32E+05	6.25E+05	6.48E+05	6.54E+05	6.26E+05	6.67E+05	6.50E+05	6.47E+05	6.55E+05	6.39E+05	6.59E+05	6.40E+05	6.32E+05	6.42E+05	6.31E+05	6.37E+05	6.30E+05	6.69E+05	3.33E-01	5.21E-02	insig
pme0220	C13H20O3	Methyl jasmonate	Organic acids	Organic acids	1211-29-6	3	9.58E+05	4.87E+05	3.60E+05	3.57E+05	3.53E+05	4.00E+05	3.15E+05	3.32E+05	3.28E+05	5.59E+05	5.08E+05	4.67E+05	3.66E+05	3.80E+05	3.61E+05	3.12E+05	3.49E+05	3.82E+05	3.26E+05	3.66E+05	3.38E+05	3.58E+05	5.93E+05	4.28E+05	3.95E+05	4.18E+05	3.76E+05	4.96E+05	4.35E+05	5.00E+05	1.32E+00	9.54E-02	sig
Lmcn004772	C20H16O9	Theaflagallin	Tannins	Tannin	102208-15-1	3	1.17E+07	8.35E+06	5.91E+06	1.27E+07	1.24E+07	1.24E+07	1.33E+07	1.19E+07	1.22E+07	1.24E+07	1.28E+07	1.23E+07	1.34E+07	1.32E+07	1.37E+07	1.19E+07	1.23E+07	1.31E+07	1.42E+07	1.33E+07	1.39E+07	1.54E+07	1.30E+07	1.36E+07	1.27E+07	1.39E+07	1.31E+07	1.26E+07	1.25E+07	1.28E+07	1.02E+00	5.87E-04	sig
MWSHY0106	C15H10O8	Myricetin	Flavonoids	Flavonols	529-44-2	2	2.35E+06	2.61E+06	2.36E+06	4.33E+06	4.45E+06	4.53E+06	4.41E+06	4.77E+06	4.92E+06	4.49E+06	4.89E+06	4.66E+06	4.89E+06	4.96E+06	5.12E+06	4.41E+06	4.70E+06	5.00E+06	4.71E+06	4.31E+06	4.75E+06	6.16E+06	5.27E+06	4.96E+06	5.28E+06	5.77E+06	5.60E+06	4.27E+06	4.53E+06	4.63E+06	1.16E+00	2.20E-09	sig
mws0889	C4H8O5	D-Threonic Acid	Others	Saccharides	3909-12-04	3	1.05E+06	1.25E+06	9.23E+05	8.88E+05	9.88E+05	9.68E+05	1.03E+06	9.81E+05	1.07E+06	9.89E+05	1.01E+06	1.01E+06	1.12E+06	1.07E+06	1.05E+06	1.08E+06	1.01E+06	1.07E+06	9.51E+05	9.82E+05	9.62E+05	9.63E+05	1.18E+06	1.03E+06	1.18E+06	1.08E+06	1.10E+06	1.32E+06	1.05E+06	1.23E+06	1.56E+00	4.75E-02	sig
mws5035	C15H22N2O3	L-Leucyl-L-phenylalanine	Amino acids and derivatives	Amino acids and derivatives	56217-82-4	3	1.46E+06	1.12E+06	1.41E+06	3.88E+06	4.12E+06	3.91E+06	3.96E+06	3.84E+06	3.78E+06	4.14E+06	4.00E+06	4.11E+06	3.81E+06	3.84E+06	3.88E+06	3.78E+06	3.53E+06	4.04E+06	4.10E+06	3.83E+06	3.76E+06	3.81E+06	3.38E+06	3.65E+06	3.74E+06	3.86E+06	4.17E+06	3.40E+06	3.63E+06	3.64E+06	1.86E+00	3.65E-13	sig
pmb0889	C18H30O2	Punicic acid (9Z,11E,13Z-octadecatrienoic acid)	Lipids	Free fatty acids	544-72-9	3	1.89E+07	5.01E+06	4.88E+06	8.77E+06	8.36E+06	8.73E+06	5.13E+06	5.23E+06	5.63E+06	8.08E+06	7.65E+06	7.29E+06	7.41E+06	6.90E+06	6.73E+06	8.21E+06	8.10E+06	8.54E+06	6.55E+06	8.17E+06	8.52E+06	8.47E+06	9.17E+06	9.54E+06	1.05E+07	1.07E+07	1.10E+07	1.18E+07	1.10E+07	1.10E+07	1.24E+00	2.62E-01	sig
MWSmce536	C6H6O3	Methyl 2-furoate	Organic acids	Organic acids	611-13-2	1	8.36E+06	7.97E+06	6.74E+06	1.17E+07	1.25E+07	1.23E+07	1.23E+07	1.20E+07	1.21E+07	1.16E+07	1.11E+07	1.18E+07	1.28E+07	1.25E+07	1.31E+07	1.23E+07	1.13E+07	1.29E+07	1.28E+07	1.32E+07	1.23E+07	1.29E+07	1.30E+07	1.29E+07	1.24E+07	1.25E+07	1.28E+07	1.35E+07	1.35E+07	1.35E+07	1.02E+00	1.12E-10	sig
pma3649	C5H9NO3	5-Aminolevulinic Acid	Alkaloids	Alkaloids	106-60-5	3	1.45E+08	1.62E+08	1.61E+08	1.47E+08	1.69E+08	1.67E+08	1.71E+08	1.58E+08	1.57E+08	1.72E+08	1.52E+08	1.68E+08	1.59E+08	1.59E+08	1.58E+08	1.64E+08	1.55E+08	1.59E+08	1.65E+08	1.66E+08	1.63E+08	1.57E+08	1.62E+08	1.47E+08	1.57E+08	1.51E+08	1.51E+08	1.60E+08	1.50E+08	1.63E+08	1.10E+00	6.51E-01	sig
pmb0508	C14H20N4O2	p-Coumaroylagmatine	Alkaloids	Phenolamine	7295-86-5	1	1.91E+07	1.91E+07	2.11E+07	1.91E+07	1.95E+07	1.87E+07	1.74E+07	1.81E+07	1.59E+07	1.79E+07	1.79E+07	1.83E+07	2.05E+07	1.78E+07	1.96E+07	1.78E+07	1.77E+07	1.82E+07	1.87E+07	1.83E+07	1.82E+07	1.69E+07	1.82E+07	1.72E+07	1.73E+07	1.89E+07	1.78E+07	1.79E+07	1.74E+07	1.76E+07	1.33E-01	7.40E-03	insig
Lmhp002001	C14H20N2O3	L-Valyl-L-Phenylalanine	Amino acids and derivatives	Amino acids and derivatives	3918-92-1	3	8.81E+05	7.41E+05	8.28E+05	2.31E+06	2.25E+06	2.32E+06	2.26E+06	2.17E+06	2.24E+06	2.30E+06	2.25E+06	2.37E+06	2.16E+06	2.17E+06	2.19E+06	2.11E+06	2.10E+06	2.20E+06	2.21E+06	2.17E+06	2.20E+06	2.23E+06	2.21E+06	2.11E+06	2.03E+06	2.20E+06	2.30E+06	1.98E+06	2.18E+06	2.07E+06	1.86E+00	1.86E-15	sig
MWS80007	C18H32O4	13-Hydroperoxy-9Z,11E-octadecadienoic acid*	Lipids	Free fatty acids	23017-93-8	2	1.10E+06	3.43E+05	2.27E+05	6.49E+05	6.48E+05	6.68E+05	4.47E+05	4.74E+05	4.28E+05	5.72E+05	5.34E+05	5.35E+05	6.00E+05	6.35E+05	6.16E+05	6.01E+05	6.27E+05	6.30E+05	5.24E+05	5.36E+05	5.48E+05	6.12E+05	6.25E+05	6.02E+05	5.42E+05	5.53E+05	5.90E+05	7.62E+05	6.79E+05	6.64E+05	1.81E-01	7.44E-01	insig
Lmbn005287	C18H32O4	7S,8S-DiHODE; (9Z,12Z)-(7S,8S)-Dihydroxyoctadeca-9,12-dienoic acid*	Lipids	Free fatty acids	143288-65-7	3	1.10E+06	3.43E+05	2.27E+05	6.49E+05	6.48E+05	6.68E+05	4.47E+05	4.74E+05	4.28E+05	5.72E+05	5.34E+05	5.35E+05	6.00E+05	6.35E+05	6.16E+05	6.01E+05	6.27E+05	6.30E+05	5.24E+05	5.36E+05	5.48E+05	6.12E+05	6.25E+05	6.02E+05	5.42E+05	5.53E+05	5.90E+05	7.62E+05	6.79E+05	6.64E+05	1.81E-01	7.44E-01	insig
Hmgp002327	C11H9O2N	3-amino-2-naphthoic acid	Alkaloids	Alkaloids	-	1	1.01E+07	1.00E+07	1.05E+07	1.00E+07	9.73E+06	1.05E+07	1.05E+07	9.61E+06	1.05E+07	1.08E+07	1.03E+07	1.11E+07	9.99E+06	9.99E+06	1.04E+07	1.00E+07	9.93E+06	9.76E+06	9.06E+06	1.01E+07	9.64E+06	9.71E+06	9.63E+06	9.37E+06	9.36E+06	8.85E+06	9.52E+06	1.01E+07	9.69E+06	9.08E+06	1.40E+00	4.05E-03	sig
pmn001420	C15H18O9	1-O-Caffeoyl-汕-D-glucose*	Phenolic acids	Phenolic acids	14364-08-0	3	2.28E+06	1.72E+06	1.69E+06	2.22E+06	2.11E+06	2.21E+06	2.39E+06	2.56E+06	2.19E+06	2.28E+06	2.14E+06	1.61E+06	2.59E+06	2.36E+06	2.62E+06	2.10E+06	1.96E+06	2.47E+06	2.28E+06	2.34E+06	2.33E+06	2.41E+06	2.49E+06	2.36E+06	2.37E+06	2.40E+06	2.30E+06	2.38E+06	2.32E+06	2.42E+06	2.52E-01	1.80E-02	insig
pme0257	C4H4N2O2	Uracil	Nucleotides and derivatives	Nucleotides and derivatives	66-22-8	3	1.70E+06	2.14E+06	2.02E+06	2.20E+06	2.08E+06	2.18E+06	2.28E+06	2.19E+06	2.11E+06	2.21E+06	2.28E+06	2.02E+06	2.10E+06	2.10E+06	2.13E+06	2.16E+06	2.16E+06	2.33E+06	2.10E+06	2.08E+06	2.09E+06	2.16E+06	2.15E+06	2.05E+06	2.04E+06	2.01E+06	2.17E+06	2.09E+06	2.10E+06	2.12E+06	1.47E+00	1.77E-01	sig
MWStz070	C9H11NO3	N-(2-Hydroxy-4-methoxyphenyl)acetamide	Alkaloids	Phenolamine	58469-06-0	3	1.21E+07	7.97E+06	8.61E+06	8.60E+06	9.64E+06	9.23E+06	9.38E+06	8.70E+06	8.58E+06	1.09E+07	9.34E+06	1.03E+07	1.01E+07	1.03E+07	9.84E+06	9.93E+06	9.89E+06	1.03E+07	1.04E+07	1.11E+07	1.05E+07	1.00E+07	1.10E+07	1.07E+07	1.02E+07	9.60E+06	9.72E+06	1.16E+07	1.06E+07	1.11E+07	9.41E-01	8.44E-02	insig
mws0744	C15H12O8	Dihydromyricetin (Ampelopsin)	Flavonoids	Flavanonols	27200-12-0	3	1.35E+06	1.82E+06	1.95E+06	1.60E+06	1.52E+06	1.58E+06	1.51E+06	1.41E+06	1.51E+06	1.64E+06	1.76E+06	1.77E+06	1.55E+06	1.51E+06	1.53E+06	1.49E+06	1.55E+06	1.47E+06	1.54E+06	1.55E+06	1.51E+06	1.32E+06	1.37E+06	1.49E+06	1.41E+06	1.50E+06	1.43E+06	1.33E+06	1.43E+06	1.40E+06	5.59E-01	1.62E-02	insig
Zmdn002400	C21H24O11	Epicatechin-3'-O-汕-D-glucopyranoside*	Flavonoids	Flavanols	-	2	2.93E+06	3.43E+06	3.04E+06	3.23E+06	3.16E+06	3.18E+06	2.99E+06	3.34E+06	3.11E+06	3.11E+06	2.67E+06	3.42E+06	3.12E+06	3.21E+06	3.17E+06	3.25E+06	3.24E+06	3.47E+06	3.08E+06	3.15E+06	3.05E+06	3.05E+06	3.27E+06	3.28E+06	3.48E+06	3.35E+06	3.52E+06	3.57E+06	3.58E+06	3.64E+06	1.14E+00	2.12E-02	sig
Lmbn002648	C9H8O3	汐-Hydroxycinnamic Acid*	Phenolic acids	Phenolic acids	5801-57-0	1	1.84E+07	1.94E+07	2.19E+07	1.97E+07	1.96E+07	1.99E+07	1.95E+07	1.74E+07	1.73E+07	1.79E+07	1.79E+07	1.78E+07	1.80E+07	1.75E+07	1.83E+07	1.86E+07	1.56E+07	1.77E+07	1.92E+07	1.92E+07	1.92E+07	1.62E+07	1.87E+07	1.77E+07	1.74E+07	1.85E+07	1.84E+07	1.83E+07	1.86E+07	1.96E+07	4.59E-01	3.67E-02	insig
Lmbn001754	C7H12O5	3-Isopropylmalic Acid*	Organic acids	Organic acids	921-28-8	2	1.70E+07	2.35E+07	2.07E+07	1.97E+07	1.84E+07	1.98E+07	2.21E+07	2.24E+07	2.13E+07	2.14E+07	2.16E+07	2.08E+07	2.30E+07	2.17E+07	2.23E+07	2.18E+07	2.04E+07	2.28E+07	2.24E+07	2.07E+07	2.33E+07	2.19E+07	2.08E+07	1.86E+07	1.87E+07	2.08E+07	2.02E+07	2.05E+07	2.01E+07	1.91E+07	6.48E-01	1.47E-01	insig
mws1397	C22H18O10	Epicatechin gallate*	Flavonoids	Flavanols	1257-08-5	1	1.44E+07	1.46E+07	1.48E+07	1.39E+07	1.40E+07	1.43E+07	1.40E+07	1.24E+07	1.45E+07	1.47E+07	1.50E+07	1.47E+07	1.41E+07	1.36E+07	1.32E+07	1.39E+07	1.40E+07	1.30E+07	1.40E+07	1.45E+07	1.44E+07	1.32E+07	1.35E+07	1.38E+07	1.31E+07	1.44E+07	1.38E+07	1.40E+07	1.32E+07	1.39E+07	4.29E-02	4.72E-02	insig
Hmqn002118	C9H6O3	7-Hydroxycoumarin;Umbelliferone	Lignans and Coumarins	Coumarins	93-35-6	1	2.19E+06	1.67E+06	1.79E+06	2.39E+06	2.52E+06	2.34E+06	2.52E+06	2.53E+06	2.36E+06	2.22E+06	2.24E+06	2.31E+06	2.64E+06	2.57E+06	2.65E+06	2.38E+06	2.50E+06	2.60E+06	2.35E+06	2.34E+06	2.28E+06	2.35E+06	2.44E+06	2.30E+06	2.56E+06	2.45E+06	2.53E+06	2.54E+06	2.52E+06	2.43E+06	1.21E+00	8.80E-06	sig
Zasn010433	C20H36O2	9,12-Octadecadienoic acid,ethyl ester	Others	Others	6114-21-2	1	4.73E+05	2.26E+05	2.17E+05	4.10E+05	3.99E+05	3.82E+05	3.03E+05	3.09E+05	3.11E+05	3.22E+05	3.48E+05	3.32E+05	3.27E+05	3.37E+05	3.36E+05	3.73E+05	3.14E+05	3.51E+05	3.11E+05	3.41E+05	3.47E+05	3.63E+05	3.59E+05	3.64E+05	3.78E+05	3.56E+05	3.50E+05	3.74E+05	3.30E+05	3.27E+05	6.45E-01	5.28E-01	insig
Zmdp001857	C14H18N2O6	污-Glutamyltyrosine	Amino acids and derivatives	Amino acids and derivatives	7432-23-7	3	2.03E+06	1.22E+06	1.48E+06	1.29E+06	1.33E+06	1.38E+06	1.17E+06	1.24E+06	1.25E+06	1.57E+06	1.49E+06	1.55E+06	1.29E+06	1.22E+06	1.28E+06	1.45E+06	1.33E+06	1.46E+06	1.31E+06	1.33E+06	1.37E+06	1.44E+06	1.33E+06	1.40E+06	1.27E+06	1.18E+06	1.39E+06	1.31E+06	1.41E+06	1.20E+06	4.68E-01	1.02E-01	insig
MWS0811	C6H11NO2	L-Pipecolic Acid	Organic acids	Organic acids	3105-95-1	1	3.08E+06	2.83E+06	3.08E+06	3.12E+06	3.03E+06	2.90E+06	2.92E+06	2.94E+06	3.01E+06	3.05E+06	3.15E+06	2.98E+06	2.80E+06	2.84E+06	3.03E+06	2.98E+06	2.85E+06	3.07E+06	2.85E+06	2.91E+06	3.14E+06	3.31E+06	2.96E+06	3.03E+06	3.04E+06	3.28E+06	3.11E+06	2.94E+06	3.30E+06	2.88E+06	6.60E-01	5.76E-01	insig
Zmtn001464	C10H7NO4	4,8-Dihydroxyquinoline-2-carboxylic acid	Organic acids	Organic acids	59-00-7	3	1.80E+06	1.68E+06	1.59E+06	1.65E+06	1.59E+06	1.57E+06	1.71E+06	1.77E+06	1.66E+06	1.72E+06	1.68E+06	1.67E+06	1.67E+06	1.65E+06	1.76E+06	1.64E+06	1.53E+06	1.81E+06	1.62E+06	1.58E+06	1.64E+06	1.68E+06	1.74E+06	1.55E+06	1.64E+06	1.69E+06	1.71E+06	1.71E+06	1.68E+06	1.79E+06	6.30E-01	5.67E-01	insig
pmb2643	C14H26O2	Myristoleic acid	Lipids	Free fatty acids	544-64-9	3	1.90E+05	1.13E+05	1.64E+05	3.17E+05	3.36E+05	3.41E+05	3.28E+05	3.53E+05	3.41E+05	3.28E+05	2.93E+05	3.24E+05	3.73E+05	3.34E+05	3.66E+05	3.85E+05	3.28E+05	3.44E+05	3.70E+05	3.83E+05	3.75E+05	3.64E+05	3.58E+05	3.10E+05	3.66E+05	4.05E+05	3.58E+05	4.06E+05	3.44E+05	3.71E+05	1.16E+00	2.73E-08	sig
mws2220	C22H18O11	Gallocatechin 3-O-gallate	Flavonoids	Flavanols	5127-64-0	1	2.72E+07	3.12E+07	3.21E+07	2.83E+07	2.80E+07	2.75E+07	2.79E+07	2.54E+07	2.73E+07	2.88E+07	2.76E+07	2.72E+07	2.73E+07	2.64E+07	2.76E+07	2.63E+07	2.64E+07	2.77E+07	2.76E+07	2.68E+07	2.82E+07	2.81E+07	2.89E+07	2.64E+07	2.20E+07	2.88E+07	2.73E+07	2.74E+07	2.73E+07	2.78E+07	5.54E-01	2.45E-01	insig
mws0091	C21H20O12	Quercetin-3-O-glucoside (Isoquercitrin)	Flavonoids	Flavonols	482-35-9	1	1.17E+07	1.27E+07	1.16E+07	1.08E+07	1.00E+07	1.10E+07	9.54E+06	1.17E+07	1.09E+07	1.15E+07	1.14E+07	1.27E+07	1.10E+07	1.10E+07	1.12E+07	9.90E+06	1.06E+07	1.08E+07	1.09E+07	1.07E+07	1.10E+07	1.29E+07	1.15E+07	1.26E+07	1.12E+07	1.17E+07	1.16E+07	1.06E+07	9.26E+06	1.11E+07	7.91E-01	9.29E-03	insig
Hmqn003054	C18H34O5	9,10,11-Trihydroxy-12-octadecenoic acid	Lipids	Free fatty acids	61911-67-9	1	3.80E+05	1.10E+05	1.11E+05	1.95E+05	2.22E+05	2.19E+05	1.80E+05	1.82E+05	1.77E+05	2.30E+05	2.42E+05	2.35E+05	2.18E+05	1.96E+05	2.17E+05	2.44E+05	2.02E+05	2.44E+05	2.19E+05	2.47E+05	2.41E+05	2.59E+05	2.51E+05	2.47E+05	2.68E+05	2.69E+05	2.72E+05	3.06E+05	2.95E+05	2.98E+05	5.43E-01	2.33E-01	insig
Zbyn001503	C14H16O10	4-Galloylquinic acid*	Phenolic acids	Phenolic acids	110170-37-1	1	5.30E+07	5.47E+07	5.31E+07	4.82E+07	5.48E+07	6.07E+07	4.75E+07	4.99E+07	5.31E+07	5.86E+07	5.33E+07	5.51E+07	5.03E+07	4.99E+07	4.68E+07	5.30E+07	4.77E+07	5.12E+07	5.01E+07	5.41E+07	5.17E+07	4.44E+07	4.98E+07	5.01E+07	4.68E+07	5.32E+07	4.89E+07	5.37E+07	4.82E+07	5.13E+07	4.97E-01	1.15E-01	insig
MA10039492	C6H6O6	Dehydroascorbic acid	Others	Vitamin	490-83-5	3	1.07E+06	1.32E+06	1.34E+06	1.20E+06	1.23E+06	1.26E+06	1.26E+06	1.38E+06	1.27E+06	1.28E+06	1.28E+06	1.16E+06	1.31E+06	1.31E+06	1.53E+06	1.20E+06	1.26E+06	1.31E+06	1.29E+06	1.31E+06	1.29E+06	1.26E+06	1.34E+06	1.25E+06	1.27E+06	1.28E+06	1.26E+06	1.34E+06	1.20E+06	1.31E+06	1.15E-01	4.87E-01	insig
pme1605	C27H30O15	Kaempferol-3-O-robinobioside(Biorobin)	Flavonoids	Flavonols	17297-56-2	3	5.10E+06	5.73E+06	5.74E+06	4.41E+06	4.29E+06	4.60E+06	4.39E+06	4.37E+06	4.18E+06	4.03E+06	4.03E+06	4.43E+06	4.11E+06	3.91E+06	4.00E+06	3.95E+06	4.19E+06	4.01E+06	4.37E+06	4.18E+06	4.78E+06	4.46E+06	3.98E+06	4.13E+06	4.28E+06	4.27E+06	4.18E+06	4.19E+06	3.60E+06	3.91E+06	8.93E-01	2.05E-06	insig
pme0519	C12H22O11	D-Sucrose*	Others	Saccharides	57-50-1	3	1.08E+07	1.06E+07	8.52E+06	1.13E+07	1.18E+07	1.10E+07	1.17E+07	1.06E+07	1.20E+07	1.07E+07	1.04E+07	1.09E+07	1.27E+07	1.12E+07	1.16E+07	1.08E+07	1.03E+07	1.16E+07	1.02E+07	1.02E+07	1.09E+07	1.11E+07	1.03E+07	9.93E+06	9.45E+06	9.52E+06	9.51E+06	1.12E+07	1.11E+07	1.11E+07	1.69E+00	4.73E-03	sig
zjbp110819	C19H18O4	6,7-dimethoxy-2-[2-phenylethyl]chromone	Others	Others	-	2	1.99E+06	2.56E+06	2.31E+06	2.17E+06	2.31E+06	2.19E+06	2.20E+06	2.15E+06	1.98E+06	2.42E+06	2.18E+06	2.42E+06	2.20E+06	2.28E+06	2.13E+06	2.09E+06	2.15E+06	2.19E+06	1.89E+06	2.07E+06	2.05E+06	1.92E+06	1.95E+06	2.00E+06	1.63E+06	1.79E+06	2.02E+06	1.99E+06	1.98E+06	1.80E+06	1.31E+00	2.23E-03	sig
Wagp009375	C19H18O6	3,5,6,7-Tetramethoxyflavone	Flavonoids	Flavones	75413-07-9	3	1.87E+07	3.06E+07	2.49E+07	2.11E+07	2.14E+07	2.08E+07	2.09E+07	2.07E+07	2.02E+07	2.14E+07	2.03E+07	2.08E+07	2.05E+07	2.01E+07	2.01E+07	2.10E+07	2.12E+07	2.31E+07	1.78E+07	1.92E+07	1.91E+07	1.87E+07	1.86E+07	1.77E+07	1.73E+07	1.83E+07	1.87E+07	1.91E+07	1.82E+07	1.83E+07	3.05E-01	1.43E-02	insig
mws0355	C22H18O10	Catechin gallate*	Flavonoids	Flavanols	130405-40-2	1	1.44E+07	1.46E+07	1.48E+07	1.41E+07	1.46E+07	1.43E+07	1.39E+07	1.42E+07	1.42E+07	1.44E+07	1.43E+07	1.40E+07	1.40E+07	1.39E+07	1.44E+07	1.37E+07	1.39E+07	1.38E+07	1.40E+07	1.33E+07	1.44E+07	1.33E+07	1.38E+07	1.32E+07	1.32E+07	1.36E+07	1.38E+07	1.38E+07	1.44E+07	1.41E+07	3.77E-01	1.76E-03	insig
Rfmb091	C18H32O3	9S-Hydroxy-10E,12Z-octadecadienoic acid*	Lipids	Free fatty acids	15514-85-9	1	3.58E+06	2.13E+06	1.77E+06	1.53E+06	1.61E+06	1.43E+06	1.03E+06	1.02E+06	1.08E+06	1.55E+06	1.51E+06	1.30E+06	1.48E+06	1.35E+06	1.47E+06	1.43E+06	1.34E+06	1.60E+06	1.35E+06	1.64E+06	1.76E+06	1.62E+06	1.65E+06	1.58E+06	2.24E+06	2.31E+06	2.17E+06	2.05E+06	2.09E+06	1.92E+06	2.43E+00	6.84E-04	sig
Zmjp003463	C26H28O14	Vitexin-2''-O-xyloside	Flavonoids	Flavones	-	3	4.03E+07	5.05E+07	3.88E+07	3.90E+07	4.51E+07	4.67E+07	4.33E+07	4.26E+07	4.76E+07	3.90E+07	4.58E+07	3.95E+07	5.01E+07	4.76E+07	4.66E+07	4.00E+07	4.62E+07	4.68E+07	4.44E+07	4.54E+07	4.47E+07	4.34E+07	5.57E+07	4.68E+07	4.00E+07	4.63E+07	4.33E+07	4.48E+07	4.86E+07	4.47E+07	2.36E-01	4.73E-01	insig
Lmhp001732	C14H18N2O3	L-Prolyl-L-Phenylalanine	Amino acids and derivatives	Amino acids and derivatives	13589-02-1	3	1.09E+06	8.28E+05	1.18E+06	1.47E+06	1.36E+06	1.41E+06	1.33E+06	1.35E+06	1.32E+06	1.40E+06	1.57E+06	1.46E+06	1.26E+06	1.28E+06	1.26E+06	1.30E+06	1.26E+06	1.33E+06	1.37E+06	1.37E+06	1.49E+06	1.42E+06	1.21E+06	1.42E+06	1.14E+06	1.22E+06	1.21E+06	1.27E+06	1.38E+06	1.32E+06	1.81E+00	1.43E-04	sig
pme2954	C15H10O7	Quercetin	Flavonoids	Flavonols	117-39-5	1	1.68E+06	1.89E+06	1.53E+06	4.47E+06	4.37E+06	4.28E+06	4.68E+06	5.42E+06	5.32E+06	9.56E+06	9.93E+06	1.20E+07	6.38E+06	4.88E+06	6.10E+06	5.41E+06	6.20E+06	5.56E+06	5.40E+06	5.23E+06	5.46E+06	7.51E+06	4.84E+06	5.24E+06	6.12E+06	6.18E+06	5.90E+06	5.12E+06	5.78E+06	5.87E+06	1.37E+00	2.53E-09	sig
MWSHY0009	C16H12O6	Diosmetin (5,7,3'-Trihydroxy-4'-methoxyflavone)	Flavonoids	Flavones	520-34-3	2	1.67E+06	1.86E+06	1.51E+06	2.98E+06	2.89E+06	2.71E+06	3.37E+06	3.21E+06	3.28E+06	3.14E+06	2.92E+06	2.97E+06	3.55E+06	3.40E+06	3.78E+06	3.01E+06	2.92E+06	3.83E+06	2.99E+06	3.16E+06	3.23E+06	3.25E+06	3.02E+06	2.88E+06	3.07E+06	3.34E+06	3.44E+06	2.68E+06	2.80E+06	2.83E+06	1.65E+00	1.11E-07	sig
pme1816	C16H18O9	Neochlorogenic acid (5-O-Caffeoylquinic acid)*	Phenolic acids	Phenolic acids	906-33-2	1	3.85E+07	3.37E+07	3.50E+07	3.88E+07	3.85E+07	3.83E+07	3.81E+07	3.72E+07	3.69E+07	3.78E+07	3.62E+07	3.62E+07	4.02E+07	3.96E+07	3.94E+07	3.47E+07	3.50E+07	3.42E+07	3.90E+07	3.71E+07	3.93E+07	3.59E+07	3.48E+07	3.61E+07	3.48E+07	3.69E+07	3.64E+07	3.64E+07	3.60E+07	3.93E+07	1.22E+00	1.04E-03	sig
MWS5238	C10H12O2	4-Phenylbutyric acid	Organic acids	Organic acids	1821-12-1	3	3.40E+06	1.37E+06	1.44E+06	1.61E+06	1.84E+06	1.83E+06	1.53E+06	1.44E+06	1.40E+06	1.75E+06	1.56E+06	1.80E+06	1.59E+06	1.70E+06	1.53E+06	1.73E+06	1.66E+06	1.90E+06	1.67E+06	1.77E+06	1.71E+06	1.66E+06	1.78E+06	1.74E+06	1.86E+06	1.90E+06	1.93E+06	2.18E+06	2.04E+06	2.07E+06	1.24E+00	6.01E-01	sig
MWSHY0098	C15H14O7	Epigallocatechin	Flavonoids	Flavanols	970-74-1	1	9.27E+06	1.10E+07	1.12E+07	7.53E+06	7.72E+06	7.57E+06	7.46E+06	7.62E+06	7.33E+06	7.98E+06	7.44E+06	7.89E+06	7.81E+06	7.48E+06	7.41E+06	7.47E+06	7.10E+06	7.76E+06	7.07E+06	7.56E+06	7.53E+06	6.96E+06	7.63E+06	7.74E+06	7.66E+06	8.00E+06	7.93E+06	7.41E+06	7.17E+06	7.22E+06	1.38E+00	2.65E-07	sig
pmb0496	C15H22N4O3	N-Feruloylagmatine	Alkaloids	Phenolamine	-	2	1.19E+07	1.51E+07	1.41E+07	9.96E+06	1.02E+07	1.04E+07	1.02E+07	9.95E+06	9.42E+06	1.05E+07	1.03E+07	1.05E+07	1.06E+07	1.06E+07	1.08E+07	9.79E+06	1.02E+07	1.02E+07	9.82E+06	1.00E+07	1.05E+07	1.08E+07	9.87E+06	9.90E+06	1.02E+07	1.02E+07	1.13E+07	1.06E+07	9.64E+06	9.78E+06	1.48E+00	1.60E-05	sig
Hmcn001884	C21H20O12	6-Hydroxyluteolin 5-glucoside	Flavonoids	Flavones	-	1	1.70E+07	2.05E+07	1.62E+07	1.49E+07	1.39E+07	1.49E+07	1.50E+07	1.69E+07	1.57E+07	1.57E+07	1.73E+07	1.59E+07	1.50E+07	1.61E+07	1.51E+07	1.55E+07	1.52E+07	1.73E+07	1.48E+07	1.51E+07	1.56E+07	1.92E+07	1.63E+07	1.70E+07	1.65E+07	1.59E+07	1.60E+07	1.42E+07	1.38E+07	1.50E+07	9.29E-01	1.08E-02	insig
Lmbn005662	C18H32O3	9(10)-EpOME;(9R,10S)-(12Z)-9,10-Epoxyoctadecenoic acid	Lipids	Free fatty acids	16833-56-0	2	2.07E+05	7.06E+04	6.22E+04	1.32E+05	1.26E+05	1.31E+05	9.71E+04	1.03E+05	1.12E+05	1.40E+05	1.35E+05	1.32E+05	1.22E+05	1.24E+05	1.29E+05	1.46E+05	1.24E+05	1.49E+05	1.26E+05	1.61E+05	1.42E+05	1.55E+05	1.46E+05	1.42E+05	1.78E+05	1.91E+05	1.67E+05	1.93E+05	1.99E+05	1.88E+05	7.32E-01	1.83E-02	insig
MWS5231	C13H24O4	Tridecanedioic acid	Lipids	Free fatty acids	505-52-2	3	4.38E+04	4.07E+04	3.93E+04	4.76E+04	4.79E+04	4.99E+04	4.88E+04	5.08E+04	4.53E+04	4.42E+04	4.52E+04	3.97E+04	6.40E+04	4.77E+04	5.65E+04	4.65E+04	5.21E+04	4.84E+04	5.05E+04	5.12E+04	4.87E+04	5.07E+04	4.98E+04	4.83E+04	5.37E+04	5.31E+04	4.83E+04	5.89E+04	5.55E+04	5.68E+04	1.43E-01	2.60E-04	insig
mws0344	C5H10O6	D-Xylonic acid	Others	Saccharides	526-91-0	1	1.64E+07	1.62E+07	1.62E+07	1.60E+07	1.50E+07	1.56E+07	1.54E+07	1.60E+07	1.55E+07	1.52E+07	1.48E+07	1.46E+07	1.65E+07	1.49E+07	1.53E+07	1.52E+07	1.49E+07	1.45E+07	1.36E+07	1.39E+07	1.42E+07	1.48E+07	1.59E+07	1.45E+07	1.45E+07	1.37E+07	1.40E+07	1.25E+07	1.18E+07	1.23E+07	1.22E+00	7.70E-08	sig
Lmcp001538	C7H8N4O2	Theobromine	Alkaloids	Alkaloids	83-67-0	1	4.44E+06	4.27E+06	4.17E+06	3.96E+06	4.22E+06	4.35E+06	4.20E+06	3.94E+06	4.13E+06	4.29E+06	4.01E+06	4.56E+06	4.43E+06	4.29E+06	4.00E+06	4.72E+06	4.22E+06	4.57E+06	3.70E+06	4.23E+06	4.33E+06	3.53E+06	4.48E+06	4.00E+06	4.21E+06	4.15E+06	4.28E+06	4.26E+06	3.79E+06	4.09E+06	3.20E-01	4.82E-01	insig
mws1401	C7H14N2O3	L-Theanine	Amino acids and derivatives	Amino acids and derivatives	3081-61-6	1	7.33E+06	7.11E+06	7.10E+06	7.48E+06	6.72E+06	6.76E+06	6.73E+06	6.69E+06	6.60E+06	7.00E+06	7.62E+06	6.96E+06	6.36E+06	6.40E+06	6.92E+06	6.81E+06	6.48E+06	6.93E+06	6.68E+06	6.55E+06	6.97E+06	7.15E+06	6.66E+06	7.25E+06	6.63E+06	7.13E+06	7.38E+06	6.55E+06	7.09E+06	6.05E+06	2.97E-01	1.61E-01	insig
Zmjn003358	C23H20O10	Epicatechin-3-(3''-O-methyl)gallate	Flavonoids	Flavanols	-	3	8.30E+05	8.30E+05	1.03E+06	8.01E+05	7.92E+05	7.31E+05	6.89E+05	7.28E+05	8.19E+05	8.61E+05	8.36E+05	8.36E+05	6.84E+05	7.10E+05	7.08E+05	7.99E+05	8.06E+05	7.56E+05	7.66E+05	6.77E+05	6.96E+05	7.00E+05	6.81E+05	7.44E+05	7.20E+05	6.81E+05	7.18E+05	7.61E+05	9.14E+05	7.20E+05	4.76E-01	6.26E-03	insig
pme3188	C9H13N2O9P	Uridine 5'-monophosphate	Nucleotides and derivatives	Nucleotides and derivatives	58-97-9	3	1.53E+06	2.83E+06	3.02E+06	7.20E+06	8.64E+06	8.24E+06	9.15E+06	9.29E+06	9.69E+06	9.19E+06	9.75E+06	1.02E+07	8.94E+06	8.45E+06	9.16E+06	8.84E+06	7.14E+06	1.05E+07	1.11E+07	9.66E+06	1.04E+07	1.10E+07	8.17E+06	1.05E+07	1.15E+07	1.25E+07	1.25E+07	1.03E+07	1.14E+07	1.06E+07	9.98E-01	5.57E-09	insig
Hmhp001812	C11H15N5O4	2'-O-Methyladenosine	Nucleotides and derivatives	Nucleotides and derivatives	2140-79-6	1	4.12E+07	3.69E+07	4.66E+07	4.20E+07	4.41E+07	4.73E+07	3.84E+07	3.83E+07	3.81E+07	4.54E+07	4.06E+07	4.36E+07	4.10E+07	3.77E+07	3.76E+07	3.76E+07	3.71E+07	3.75E+07	3.74E+07	3.90E+07	4.09E+07	3.42E+07	3.18E+07	3.26E+07	3.04E+07	3.14E+07	3.01E+07	3.51E+07	3.81E+07	3.36E+07	1.57E+00	4.83E-06	sig
MA10039641	C12H22O11	Lactobiose	Others	Saccharides	63-42-3	1	2.30E+07	2.28E+07	1.76E+07	2.39E+07	2.52E+07	2.47E+07	2.61E+07	2.41E+07	2.40E+07	2.50E+07	2.13E+07	2.42E+07	2.75E+07	2.45E+07	2.53E+07	2.30E+07	2.30E+07	2.63E+07	2.41E+07	2.35E+07	2.38E+07	2.57E+07	2.48E+07	2.12E+07	2.17E+07	2.13E+07	2.18E+07	2.59E+07	2.38E+07	2.58E+07	1.30E+00	5.83E-02	sig
Jmzn006005	C10H10O3	3,4-Methylenedioxy cinnamyl alcohol	Lignans and Coumarins	Lignans	58095-76-4	1	1.25E+06	1.25E+06	1.43E+06	1.12E+06	1.28E+06	1.40E+06	1.13E+06	1.16E+06	1.18E+06	1.38E+06	1.30E+06	1.40E+06	1.14E+06	1.26E+06	1.03E+06	1.28E+06	1.20E+06	1.23E+06	1.23E+06	1.37E+06	1.28E+06	1.12E+06	1.29E+06	1.18E+06	1.20E+06	1.11E+06	1.13E+06	1.40E+06	1.43E+06	1.39E+06	6.26E-01	5.74E-03	insig
mws1060	C10H12N4O5	9-(Arabinosyl)hypoxanthine	Nucleotides and derivatives	Nucleotides and derivatives	7013-16-3	3	5.71E+05	2.59E+05	2.25E+05	4.31E+05	4.65E+05	4.18E+05	4.04E+05	4.96E+05	4.30E+05	4.06E+05	3.91E+05	4.61E+05	4.14E+05	4.52E+05	3.94E+05	3.87E+05	3.94E+05	5.03E+05	3.38E+05	3.91E+05	4.19E+05	4.61E+05	4.31E+05	4.36E+05	5.16E+05	4.97E+05	5.34E+05	4.66E+05	5.08E+05	4.16E+05	3.94E-01	3.66E-01	insig
mws0237	C9H16O4	Azelaic acid	Organic acids	Organic acids	123-99-9	1	7.51E+06	1.75E+06	1.67E+06	3.07E+06	2.93E+06	3.34E+06	2.63E+06	2.90E+06	2.79E+06	3.75E+06	3.79E+06	3.58E+06	3.35E+06	3.58E+06	3.10E+06	3.72E+06	3.22E+06	3.62E+06	3.41E+06	3.84E+06	3.51E+06	3.76E+06	3.73E+06	3.65E+06	4.10E+06	4.20E+06	3.98E+06	5.06E+06	5.09E+06	4.78E+06	7.43E-01	5.35E-01	insig
Hmhp002834	C20H19O10+	Cyanidin 3-xyloside	Flavonoids	Anthocyanidins	29761-24-8	2	1.33E+06	1.39E+06	1.28E+06	1.35E+06	1.73E+06	1.57E+06	1.41E+06	1.34E+06	1.19E+06	1.63E+06	1.39E+06	1.42E+06	1.33E+06	1.36E+06	1.52E+06	1.55E+06	1.43E+06	1.27E+06	1.21E+06	1.32E+06	1.35E+06	1.48E+06	1.52E+06	1.37E+06	1.35E+06	1.26E+06	1.20E+06	1.35E+06	1.24E+06	1.45E+06	1.25E+00	9.48E-02	sig
MWS04559g	C9H11NO3	3-Hydroxy-L-phenylalanine	Amino acids and derivatives	Amino acids and derivatives	587-33-7	3	5.43E+06	3.64E+06	3.77E+06	3.87E+06	4.40E+06	4.16E+06	4.22E+06	4.00E+06	3.86E+06	4.47E+06	3.99E+06	4.56E+06	4.54E+06	4.51E+06	4.47E+06	4.26E+06	4.43E+06	4.66E+06	4.40E+06	4.75E+06	4.66E+06	4.53E+06	4.90E+06	4.73E+06	4.61E+06	4.28E+06	4.18E+06	5.31E+06	4.85E+06	4.96E+06	1.03E+00	1.28E-01	sig
MWS201465	C14H18N2O5	Glu-Phe	Amino acids and derivatives	Amino acids and derivatives	20556-22-3	1	1.45E+06	1.64E+06	1.52E+06	4.78E+06	4.79E+06	4.73E+06	4.86E+06	4.96E+06	4.35E+06	4.58E+06	4.43E+06	4.55E+06	4.86E+06	4.73E+06	4.89E+06	4.14E+06	4.12E+06	4.87E+06	4.36E+06	4.44E+06	4.60E+06	4.82E+06	4.31E+06	4.03E+06	4.56E+06	5.07E+06	5.18E+06	3.96E+06	4.00E+06	3.93E+06	1.87E+00	1.03E-11	sig
MWS1852	C8H8O2	4-Methoxybenzaldehyde	Phenolic acids	Phenolic acids	123-11-5	3	3.19E+06	4.76E+06	3.83E+06	3.19E+06	4.15E+06	4.20E+06	4.04E+06	3.53E+06	3.94E+06	4.22E+06	4.24E+06	4.07E+06	3.83E+06	3.84E+06	4.06E+06	3.21E+06	3.92E+06	4.34E+06	3.35E+06	3.55E+06	4.07E+06	3.82E+06	3.98E+06	2.67E+06	3.69E+06	4.20E+06	4.36E+06	3.55E+06	3.98E+06	3.55E+06	2.96E-01	8.18E-01	insig
Lmsn000381	C12H22O11	D-Maltose*	Others	Saccharides	69-79-4	2	2.21E+07	2.21E+07	1.82E+07	2.23E+07	2.27E+07	2.09E+07	2.45E+07	2.50E+07	2.31E+07	2.26E+07	2.31E+07	2.09E+07	2.42E+07	2.36E+07	2.40E+07	2.31E+07	2.19E+07	2.67E+07	2.08E+07	2.33E+07	2.35E+07	2.46E+07	2.22E+07	2.08E+07	2.06E+07	1.98E+07	2.08E+07	2.17E+07	2.45E+07	2.28E+07	1.11E+00	7.65E-02	sig
Ymjm000152	C12H16O7	p-Hydroxypheny-汕-D-allopyranoside	Phenolic acids	Phenolic acids	-	3	9.17E+05	9.38E+05	8.19E+05	9.07E+05	9.69E+05	8.43E+05	9.50E+05	9.72E+05	9.02E+05	8.03E+05	8.43E+05	9.19E+05	1.00E+06	9.61E+05	9.50E+05	7.90E+05	8.68E+05	1.01E+06	7.93E+05	7.92E+05	9.82E+05	1.01E+06	8.71E+05	8.92E+05	9.59E+05	9.02E+05	8.82E+05	8.84E+05	9.31E+05	8.33E+05	3.31E-01	5.92E-01	insig
pme3033	C4H9NO2	N,N-Dimethylglycine*	Amino acids and derivatives	Amino acids and derivatives	1118-68-9	3	4.04E+07	3.55E+07	3.77E+07	3.02E+07	2.92E+07	3.14E+07	2.96E+07	2.91E+07	2.77E+07	3.16E+07	3.05E+07	2.94E+07	3.14E+07	2.83E+07	2.99E+07	3.10E+07	2.91E+07	3.04E+07	2.88E+07	3.17E+07	3.13E+07	3.17E+07	3.10E+07	3.17E+07	2.99E+07	3.02E+07	3.03E+07	3.17E+07	3.17E+07	3.09E+07	1.95E+00	2.91E-06	sig
mws0232	C17H20N4O6	Riboflavin (Vitamin B2)	Others	Vitamin	83-88-5	1	3.51E+06	2.90E+06	3.43E+06	1.30E+07	1.31E+07	1.28E+07	1.42E+07	1.35E+07	1.38E+07	1.38E+07	1.39E+07	1.25E+07	1.39E+07	1.32E+07	1.27E+07	1.33E+07	1.17E+07	1.42E+07	1.24E+07	1.27E+07	1.33E+07	1.27E+07	1.15E+07	1.34E+07	1.37E+07	1.48E+07	1.58E+07	1.21E+07	1.24E+07	1.18E+07	1.70E+00	1.50E-12	sig
Zblp002750	C10H12O3	Methyl-3-(3-hydroxyphenyl)Propionate	Phenolic acids	Phenolic acids	61389-68-2	3	7.23E+05	6.12E+05	6.56E+05	6.75E+05	6.79E+05	7.27E+05	6.55E+05	6.41E+05	6.03E+05	6.15E+05	6.86E+05	6.99E+05	6.24E+05	6.32E+05	6.04E+05	6.70E+05	6.41E+05	7.11E+05	6.16E+05	6.56E+05	7.36E+05	6.06E+05	6.30E+05	6.32E+05	6.61E+05	6.80E+05	7.40E+05	6.72E+05	6.20E+05	6.46E+05	8.59E-02	2.20E-01	insig
MWStz073	C4H7NO2	5-Hydroxy-2-pyrrolidinone	Alkaloids	Pyrrole alkaloids	62312-55-4	3	6.83E+05	6.90E+05	7.40E+05	7.16E+05	6.85E+05	6.72E+05	6.25E+05	7.54E+05	6.60E+05	7.58E+05	7.81E+05	7.50E+05	6.41E+05	6.99E+05	7.26E+05	7.50E+05	6.57E+05	7.20E+05	6.11E+05	6.74E+05	7.33E+05	7.27E+05	6.41E+05	7.37E+05	7.09E+05	7.52E+05	6.57E+05	7.38E+05	7.11E+05	6.05E+05	1.27E-01	6.26E-01	insig
MWSmce490	C8H8O4	2',4',6'-Trihydroxyacetophenone	Phenolic acids	Phenolic acids	480-66-0	3	3.66E+05	2.82E+05	3.56E+05	3.80E+05	3.67E+05	3.40E+05	3.22E+05	3.30E+05	3.56E+05	3.86E+05	3.68E+05	3.43E+05	3.74E+05	3.33E+05	4.04E+05	3.69E+05	3.53E+05	4.05E+05	4.00E+05	3.35E+05	3.65E+05	3.95E+05	3.58E+05	3.95E+05	3.97E+05	4.26E+05	4.33E+05	3.95E+05	4.11E+05	3.76E+05	6.66E-01	4.10E-02	insig
mws1038	C11H22N2O4S	Pantetheine	Alkaloids	Alkaloids	496-65-1	2	1.77E+06	2.18E+06	1.96E+06	1.53E+06	1.46E+06	1.34E+06	1.37E+06	1.36E+06	1.23E+06	1.13E+06	1.16E+06	1.15E+06	1.36E+06	1.43E+06	1.43E+06	9.11E+05	8.50E+05	1.02E+06	9.26E+05	7.76E+05	8.24E+05	9.82E+05	8.96E+05	8.67E+05	7.10E+05	8.16E+05	7.67E+05	5.00E+05	4.46E+05	4.94E+05	1.15E+00	5.68E-13	sig
Zbzp007397	C11H16O2	5,6,7,7a-tetrahydro-4,4,7a-trimethyl-2(4H)-benzofuranone	Others	Others	15356-74-8	3	9.11E+05	7.25E+05	7.00E+05	1.91E+06	1.61E+06	1.72E+06	1.53E+06	1.54E+06	1.59E+06	1.62E+06	1.65E+06	1.41E+06	1.90E+06	1.80E+06	1.80E+06	1.66E+06	1.81E+06	1.65E+06	1.76E+06	1.77E+06	1.80E+06	2.10E+06	1.90E+06	1.93E+06	2.09E+06	2.22E+06	2.19E+06	2.88E+06	2.61E+06	2.69E+06	2.32E-01	2.58E-13	insig
Zmdp000292	C7H16N4O2	Arginine methyl ester*	Amino acids and derivatives	Amino acids and derivatives	-	3	1.43E+07	1.54E+07	1.33E+07	1.36E+07	1.57E+07	1.57E+07	1.56E+07	1.57E+07	1.42E+07	1.49E+07	1.36E+07	1.36E+07	1.44E+07	1.57E+07	1.57E+07	1.67E+07	1.44E+07	1.61E+07	1.28E+07	1.31E+07	1.39E+07	1.41E+07	1.40E+07	1.44E+07	1.41E+07	1.37E+07	1.34E+07	1.49E+07	1.45E+07	1.41E+07	1.09E+00	2.81E-02	sig
pme3313	C6H13O9P	D-Fructose 6-phosphate	Others	Saccharides	643-13-0	3	5.74E+06	9.60E+06	8.81E+06	6.65E+06	6.95E+06	7.06E+06	7.97E+06	7.65E+06	7.85E+06	6.59E+06	6.45E+06	6.32E+06	7.22E+06	6.40E+06	6.26E+06	6.65E+06	6.50E+06	6.49E+06	5.70E+06	6.45E+06	6.20E+06	5.35E+06	5.61E+06	6.08E+06	6.43E+06	5.49E+06	5.92E+06	4.63E+06	4.83E+06	4.97E+06	1.06E+00	7.67E-04	sig
Lahp004442	C15H12O5	3,4-Dihydro-4-(4'-hydroxyphenyl)-5,7-dihydroxycoumarin*	Lignans and Coumarins	Coumarins	-	1	5.51E+06	6.53E+06	5.38E+06	1.45E+07	1.48E+07	1.52E+07	1.62E+07	1.49E+07	1.48E+07	1.58E+07	1.45E+07	1.48E+07	1.57E+07	1.51E+07	2.35E+07	1.51E+07	1.51E+07	1.54E+07	1.39E+07	1.44E+07	1.43E+07	1.32E+07	1.37E+07	1.39E+07	1.35E+07	1.42E+07	1.50E+07	1.33E+07	1.30E+07	1.30E+07	2.00E+00	2.20E-06	sig
pmb2221	C18H39NO3	4-Hydroxysphinganine	Lipids	Sphingolipids	554-62-1	3	3.53E+05	6.26E+05	6.04E+05	6.74E+05	6.78E+05	6.25E+05	7.02E+05	7.40E+05	7.25E+05	6.81E+05	7.75E+05	7.94E+05	6.52E+05	7.10E+05	7.17E+05	7.51E+05	6.85E+05	6.37E+05	6.60E+05	7.53E+05	7.48E+05	7.34E+05	6.45E+05	7.22E+05	6.92E+05	7.99E+05	7.66E+05	6.17E+05	6.81E+05	6.46E+05	1.09E+00	1.69E-02	sig
MWS1830	C9H10O3	Ethylsalicylate	Phenolic acids	Phenolic acids	118-61-6	3	1.03E+06	8.88E+05	8.83E+05	5.26E+05	5.78E+05	6.54E+05	6.39E+05	6.50E+05	5.19E+05	6.26E+05	6.33E+05	5.48E+05	6.51E+05	6.13E+05	6.89E+05	6.38E+05	5.47E+05	6.02E+05	5.86E+05	7.87E+05	6.46E+05	6.80E+05	6.01E+05	6.99E+05	6.76E+05	7.33E+05	6.95E+05	7.63E+05	7.44E+05	8.18E+05	2.46E+00	2.42E-05	sig
Zmyn000247	C5H8O5	2-Hydroxyglutaric Acid*	Organic acids	Organic acids	13095-48-2	3	1.10E+06	1.23E+06	1.13E+06	1.23E+06	1.19E+06	1.23E+06	1.25E+06	1.18E+06	1.26E+06	1.29E+06	1.28E+06	1.29E+06	1.27E+06	1.26E+06	1.27E+06	1.15E+06	1.05E+06	1.34E+06	1.23E+06	1.20E+06	1.21E+06	1.22E+06	1.26E+06	1.15E+06	1.17E+06	1.23E+06	1.29E+06	1.27E+06	1.23E+06	1.05E+06	1.07E+00	4.75E-01	sig
MWS201458	C15H22N2O3	Phe-Ile	Amino acids and derivatives	Amino acids and derivatives	22951-94-6	3	7.82E+05	6.84E+05	7.91E+05	1.88E+06	1.95E+06	1.99E+06	1.97E+06	1.86E+06	1.74E+06	1.75E+06	1.76E+06	1.87E+06	1.75E+06	1.81E+06	1.80E+06	1.67E+06	1.75E+06	1.94E+06	1.61E+06	1.70E+06	1.60E+06	1.70E+06	1.42E+06	1.41E+06	1.67E+06	1.70E+06	1.48E+06	1.67E+06	1.71E+06	1.57E+06	2.20E+00	2.51E-10	sig
mws0133	C6H6N2O	Nicotinamide	Others	Vitamin	98-92-0	1	3.73E+06	2.76E+06	2.77E+06	9.64E+06	9.47E+06	1.01E+07	1.22E+07	1.21E+07	1.27E+07	1.59E+07	1.61E+07	1.52E+07	1.27E+07	1.25E+07	1.27E+07	2.16E+07	2.07E+07	2.12E+07	2.20E+07	2.35E+07	2.41E+07	2.10E+07	2.22E+07	2.30E+07	2.86E+07	3.39E+07	3.37E+07	4.57E+07	4.68E+07	4.55E+07	3.32E-01	3.58E-20	insig
Wagp009942	C19H18O7	5-Hydroxy-3,7,3',4'-tetramethoxyflavone (Retusin)*	Flavonoids	Flavones	1245-15-4	3	1.29E+07	1.38E+07	1.53E+07	1.33E+07	1.38E+07	1.35E+07	1.34E+07	1.24E+07	1.26E+07	1.39E+07	1.27E+07	1.25E+07	1.33E+07	1.33E+07	1.27E+07	1.27E+07	1.37E+07	1.32E+07	1.17E+07	1.25E+07	1.29E+07	1.20E+07	1.28E+07	1.19E+07	1.17E+07	1.27E+07	1.31E+07	1.35E+07	1.32E+07	1.31E+07	3.66E-02	6.53E-02	insig
mws1200	C10H10O3	Trans-4-Hydroxycinnamic Acid Methyl Ester	Phenolic acids	Phenolic acids	19367-38-5	3	8.48E+05	8.63E+05	9.49E+05	7.95E+05	9.02E+05	9.48E+05	8.20E+05	8.17E+05	8.00E+05	9.36E+05	9.06E+05	9.96E+05	8.17E+05	8.85E+05	6.85E+05	9.29E+05	8.56E+05	8.53E+05	8.16E+05	9.66E+05	8.86E+05	7.59E+05	9.12E+05	8.22E+05	8.22E+05	7.79E+05	7.88E+05	9.76E+05	9.74E+05	9.27E+05	3.05E-01	2.73E-02	insig
pme2693	C6H14N2O	N-Acetylputrescine	Alkaloids	Alkaloids	18233-70-0	3	7.12E+05	4.82E+05	4.65E+05	6.01E+05	5.77E+05	6.48E+05	6.15E+05	6.33E+05	7.02E+05	6.92E+05	6.91E+05	5.18E+05	6.79E+05	6.11E+05	7.01E+05	8.43E+05	8.70E+05	9.39E+05	1.02E+06	1.02E+06	1.13E+06	1.16E+06	1.08E+06	1.01E+06	1.61E+06	1.67E+06	1.59E+06	2.54E+06	2.93E+06	2.68E+06	1.79E+00	1.75E-16	sig
pmb0374	C5H5N5	2-Aminopurine	Nucleotides and derivatives	Nucleotides and derivatives	452-06-2	1	1.96E+06	1.15E+06	1.12E+06	3.15E+07	2.81E+07	3.02E+07	3.26E+07	3.20E+07	3.07E+07	2.85E+07	2.98E+07	3.23E+07	2.55E+07	2.80E+07	2.70E+07	2.94E+07	3.05E+07	2.88E+07	2.50E+07	2.84E+07	2.63E+07	2.36E+07	2.43E+07	2.55E+07	2.68E+07	3.06E+07	3.70E+07	2.43E+07	2.65E+07	2.56E+07	1.78E+00	2.56E-12	sig
pma1751	C12H15NO7	N-(beta-D-Glucosyl)nicotinate	Others	Vitamin	-	3	7.08E+05	5.25E+05	5.47E+05	6.80E+05	6.46E+05	4.95E+05	5.25E+05	5.14E+05	4.46E+05	5.19E+05	5.00E+05	5.36E+05	5.12E+05	6.19E+05	6.28E+05	4.31E+05	4.84E+05	4.69E+05	4.60E+05	5.62E+05	5.20E+05	4.27E+05	4.25E+05	4.62E+05	4.33E+05	4.75E+05	4.67E+05	4.51E+05	4.12E+05	4.34E+05	1.01E+00	3.55E-03	sig
pmp000008	C19H18O7	5-Hydroxy-6,7,3',4'-tetramethoxyflavone*	Flavonoids	Flavones	21763-80-4	3	1.32E+07	1.42E+07	1.49E+07	1.36E+07	1.39E+07	1.39E+07	1.34E+07	1.28E+07	1.26E+07	1.46E+07	1.32E+07	1.38E+07	1.39E+07	1.39E+07	1.32E+07	1.37E+07	1.36E+07	1.35E+07	1.21E+07	1.32E+07	1.35E+07	1.24E+07	1.29E+07	1.23E+07	1.21E+07	1.25E+07	1.32E+07	1.38E+07	1.36E+07	1.37E+07	2.64E-01	5.91E-03	insig
MWS201437	C10H18N2O5	Leu-Asp	Amino acids and derivatives	Amino acids and derivatives	32949-40-9	3	9.36E+05	1.94E+06	1.62E+06	2.90E+06	2.75E+06	3.27E+06	2.94E+06	2.74E+06	2.94E+06	2.98E+06	2.74E+06	2.73E+06	2.82E+06	3.02E+06	2.92E+06	2.59E+06	2.45E+06	2.91E+06	2.63E+06	2.68E+06	2.73E+06	2.63E+06	2.75E+06	2.66E+06	2.87E+06	3.19E+06	3.14E+06	2.43E+06	2.37E+06	2.48E+06	1.76E+00	1.72E-06	sig
Qmkp093004	C9H7NO	Indole-3-carboxaldehyde	Alkaloids	Plumerane	487-89-8	1	1.31E+07	1.34E+07	1.35E+07	1.22E+07	1.25E+07	1.35E+07	1.33E+07	1.25E+07	1.30E+07	1.41E+07	1.34E+07	1.36E+07	1.30E+07	1.31E+07	1.30E+07	1.27E+07	1.33E+07	1.37E+07	1.12E+07	1.37E+07	1.23E+07	1.23E+07	1.19E+07	1.22E+07	1.19E+07	1.24E+07	1.23E+07	1.21E+07	1.24E+07	1.19E+07	9.63E-01	1.41E-02	insig
mws0260	C6H14N4O2	L-Arginine	Amino acids and derivatives	Amino acids and derivatives	74-79-3	1	9.57E+05	1.29E+06	1.10E+06	1.05E+06	1.20E+06	1.20E+06	1.41E+06	1.25E+06	1.28E+06	1.08E+06	1.05E+06	1.14E+06	1.25E+06	1.41E+06	1.32E+06	1.25E+06	1.16E+06	1.41E+06	9.21E+05	9.76E+05	9.63E+05	1.22E+06	1.19E+06	1.21E+06	1.26E+06	1.19E+06	1.13E+06	1.29E+06	1.22E+06	1.11E+06	5.26E-01	2.17E-03	insig
Lmdn004267	C20H22O6	Epipinoresinol*	Lignans and Coumarins	Lignans	24404-50-0	1	7.57E+06	1.39E+07	1.29E+07	9.25E+06	1.03E+07	1.11E+07	1.10E+07	1.06E+07	1.05E+07	1.06E+07	1.10E+07	1.05E+07	9.81E+06	1.00E+07	1.10E+07	1.02E+07	9.74E+06	1.02E+07	1.15E+07	9.99E+06	1.08E+07	1.01E+07	9.36E+06	8.71E+06	1.00E+07	1.01E+07	1.05E+07	8.71E+06	9.14E+06	9.36E+06	3.82E-01	4.76E-01	insig
Hmln002199	C23H22O13	Quercetin-3-O-(6''-O-acetyl)galactoside	Flavonoids	Flavonols	-	3	6.00E+06	1.01E+07	6.87E+06	5.15E+06	5.39E+06	5.35E+06	4.41E+06	4.66E+06	4.76E+06	5.80E+06	5.49E+06	6.33E+06	3.79E+06	4.12E+06	3.45E+06	4.06E+06	4.32E+06	5.14E+06	4.42E+06	4.21E+06	4.16E+06	5.19E+06	4.74E+06	4.74E+06	4.03E+06	3.78E+06	4.13E+06	4.69E+06	4.08E+06	3.96E+06	3.88E-01	1.38E-04	insig
Cmmn012461	C20H28O2	Dehydroabietic acid	Terpenoids	Ditepenoids	1740-19-8	3	1.11E+06	1.08E+06	1.17E+06	1.39E+06	1.49E+06	1.19E+06	1.19E+06	1.14E+06	1.25E+06	1.13E+06	1.16E+06	1.13E+06	1.21E+06	1.00E+06	1.21E+06	1.18E+06	1.18E+06	1.23E+06	1.12E+06	1.17E+06	1.12E+06	1.25E+06	1.17E+06	1.19E+06	1.10E+06	1.26E+06	1.16E+06	1.26E+06	1.20E+06	1.38E+06	5.79E-01	3.55E-02	insig
Lmmn000806	C5H8O4	Dimethylmalonic acid*	Organic acids	Organic acids	595-46-0	3	2.13E+05	2.44E+05	2.63E+05	2.26E+05	2.17E+05	2.22E+05	2.34E+05	2.17E+05	2.13E+05	2.38E+05	2.08E+05	2.29E+05	2.29E+05	2.33E+05	2.14E+05	2.13E+05	2.13E+05	2.27E+05	2.44E+05	2.45E+05	2.17E+05	2.54E+05	2.18E+05	2.12E+05	1.95E+05	2.20E+05	2.19E+05	2.39E+05	2.60E+05	2.26E+05	8.95E-01	3.58E-01	insig
pma1303	C24H46NO7P	LysoPC 16:2	Lipids	LPC	-	3	1.59E+06	6.91E+05	5.08E+05	1.64E+06	1.76E+06	1.65E+06	1.42E+06	1.41E+06	1.42E+06	1.69E+06	1.67E+06	1.70E+06	1.68E+06	1.60E+06	1.64E+06	1.67E+06	1.61E+06	1.89E+06	1.40E+06	1.54E+06	1.54E+06	1.74E+06	1.71E+06	1.57E+06	1.39E+06	1.55E+06	1.65E+06	1.90E+06	1.79E+06	1.91E+06	1.10E+00	1.34E-03	sig
Lmhp011388	C21H36O4	2-汐-Linolenoyl-glycerol	Lipids	Glycerol ester	55268-58-1	1	4.26E+06	3.77E+06	4.00E+06	2.63E+06	2.54E+06	2.79E+06	2.37E+06	2.33E+06	2.40E+06	2.54E+06	2.29E+06	2.65E+06	2.70E+06	2.67E+06	2.42E+06	2.33E+06	1.86E+06	2.51E+06	2.17E+06	2.48E+06	2.28E+06	2.48E+06	2.39E+06	2.75E+06	2.40E+06	2.62E+06	2.42E+06	1.76E+06	2.14E+06	1.97E+06	6.61E-01	5.05E-09	insig
Lmpp003930	C30H26O12	Apigenin-7-O-(6''-p-Coumaryl)glucoside	Flavonoids	Flavones	-	3	7.27E+07	6.82E+07	6.78E+07	8.06E+07	8.18E+07	8.51E+07	7.17E+07	7.09E+07	6.32E+07	7.01E+07	7.58E+07	7.70E+07	7.90E+07	7.40E+07	7.34E+07	6.91E+07	6.88E+07	7.00E+07	7.08E+07	6.92E+07	7.29E+07	6.68E+07	7.57E+07	7.00E+07	6.26E+07	7.33E+07	6.76E+07	7.19E+07	7.40E+07	7.52E+07	1.36E+00	1.15E-03	sig
Zajn002491	C21H24O11	catechin-4-汕-D-galactopyranoside	Flavonoids	Flavanols	-	2	2.34E+06	1.86E+06	2.24E+06	2.36E+06	2.41E+06	2.55E+06	2.58E+06	2.26E+06	2.26E+06	2.28E+06	2.17E+06	2.45E+06	2.26E+06	2.28E+06	2.37E+06	2.45E+06	2.26E+06	2.32E+06	2.51E+06	2.26E+06	2.52E+06	2.62E+06	2.39E+06	2.40E+06	2.29E+06	2.42E+06	2.39E+06	2.43E+06	2.33E+06	2.58E+06	5.40E-01	2.45E-01	insig
Lmjp003044	C22H22O12	Isorhamnetin-3-O-Glucoside	Flavonoids	Flavonols	5041-82-7	1	6.67E+06	8.35E+06	8.56E+06	7.69E+06	7.64E+06	7.07E+06	6.71E+06	7.35E+06	6.56E+06	7.18E+06	6.37E+06	7.41E+06	8.34E+06	7.75E+06	7.91E+06	6.48E+06	6.59E+06	7.69E+06	6.70E+06	7.65E+06	7.48E+06	7.74E+06	8.25E+06	7.46E+06	7.58E+06	7.13E+06	7.24E+06	7.85E+06	7.35E+06	7.89E+06	1.01E+00	1.18E-01	sig
pmb2406	C25H52NO7P	LysoPC 17:0	Lipids	LPC	50930-23-9	3	2.85E+06	1.68E+06	1.42E+06	2.94E+06	3.00E+06	2.95E+06	2.94E+06	2.78E+06	2.86E+06	3.15E+06	3.15E+06	3.26E+06	2.99E+06	2.41E+06	3.00E+06	3.09E+06	2.90E+06	3.23E+06	3.07E+06	3.34E+06	3.38E+06	3.80E+06	3.67E+06	3.38E+06	3.90E+06	4.06E+06	4.08E+06	3.83E+06	3.82E+06	3.86E+06	2.84E-02	2.04E-06	insig
mws0034	C22H18O11	Epigallocatechin-3-gallate	Flavonoids	Flavanols	989-51-5	1	2.82E+07	2.88E+07	2.91E+07	2.63E+07	2.81E+07	2.64E+07	2.58E+07	2.41E+07	2.56E+07	2.64E+07	2.73E+07	2.70E+07	2.55E+07	2.49E+07	2.62E+07	2.57E+07	2.69E+07	2.56E+07	2.62E+07	2.36E+07	2.65E+07	2.45E+07	2.65E+07	2.53E+07	2.58E+07	2.62E+07	2.47E+07	2.60E+07	2.63E+07	2.61E+07	6.29E-01	2.07E-03	insig
pmf0440	C10H10O2	4-MethoxycinnaMaldehyde	Phenolic acids	Phenolic acids	1963-36-6	3	3.30E+06	3.25E+06	3.31E+06	3.07E+06	3.19E+06	3.09E+06	3.07E+06	3.16E+06	3.08E+06	3.02E+06	3.08E+06	3.14E+06	3.02E+06	2.97E+06	2.94E+06	3.03E+06	3.10E+06	3.09E+06	3.12E+06	3.30E+06	3.23E+06	3.38E+06	3.27E+06	3.34E+06	3.44E+06	3.41E+06	3.31E+06	3.42E+06	3.37E+06	3.34E+06	2.47E+00	4.81E-08	sig
Zmyn005252	C17H34O3	3-Hydroxy-palmitic acid methyl ester	Lipids	Free fatty acids	51883-36-4	3	1.02E+05	7.33E+04	1.45E+05	1.89E+05	2.21E+05	2.50E+05	1.40E+05	1.33E+05	1.70E+05	1.38E+05	1.26E+05	1.25E+05	1.44E+05	1.41E+05	1.54E+05	1.57E+05	1.16E+05	1.72E+05	1.18E+05	1.21E+05	1.28E+05	1.54E+05	1.66E+05	1.59E+05	1.67E+05	1.70E+05	1.20E+05	1.32E+05	1.27E+05	1.20E+05	1.70E+00	2.86E-04	sig
pmc0281	C15H21N5O8	Ribosyladenosine	Nucleotides and derivatives	Nucleotides and derivatives	-	3	2.82E+06	3.16E+06	2.28E+06	2.66E+06	2.58E+06	2.88E+06	2.35E+06	2.28E+06	2.26E+06	2.29E+06	2.34E+06	2.21E+06	2.41E+06	2.29E+06	2.55E+06	2.07E+06	2.32E+06	2.33E+06	2.20E+06	2.30E+06	1.95E+06	2.13E+06	2.28E+06	2.15E+06	2.31E+06	2.29E+06	2.14E+06	2.06E+06	2.04E+06	1.92E+06	6.36E-01	9.89E-04	insig
pme2244	C11H11NO2	3-Indolepropionic acid	Alkaloids	Plumerane	830-96-6	1	2.75E+06	2.78E+06	2.72E+06	2.56E+06	2.72E+06	2.87E+06	2.79E+06	2.73E+06	2.63E+06	2.88E+06	2.88E+06	2.87E+06	2.77E+06	2.81E+06	2.72E+06	2.73E+06	2.57E+06	2.68E+06	2.55E+06	2.61E+06	2.53E+06	2.74E+06	2.54E+06	2.43E+06	2.47E+06	2.64E+06	2.57E+06	2.61E+06	2.65E+06	2.50E+06	1.32E+00	3.59E-03	sig
Zmyn004449	C18H30O4	9-Hydroxy-12-oxo-10(E),15(Z)-octadecadienoic acid	Lipids	Free fatty acids	-	3	1.05E+06	2.58E+05	2.16E+05	4.00E+05	4.31E+05	4.48E+05	2.99E+05	3.09E+05	3.24E+05	4.35E+05	4.18E+05	4.18E+05	4.11E+05	4.22E+05	4.19E+05	4.29E+05	3.83E+05	4.56E+05	3.92E+05	4.30E+05	4.11E+05	4.95E+05	5.15E+05	5.02E+05	4.99E+05	5.42E+05	4.99E+05	6.02E+05	5.68E+05	5.52E+05	9.32E-01	6.76E-01	insig
mws0250	C9H11NO3	L-Tyrosine	Amino acids and derivatives	Amino acids and derivatives	60-18-4	1	4.82E+06	3.10E+06	3.33E+06	3.25E+06	3.60E+06	3.43E+06	3.64E+06	3.33E+06	3.35E+06	4.12E+06	3.47E+06	4.02E+06	3.95E+06	3.95E+06	4.04E+06	3.81E+06	3.81E+06	4.05E+06	3.99E+06	4.33E+06	4.27E+06	4.09E+06	4.53E+06	4.10E+06	3.96E+06	3.64E+06	3.65E+06	4.49E+06	3.72E+06	4.31E+06	9.44E-01	1.24E-01	insig
Lmhp001461	C11H20N2O3	L-Prolyl-L-Leucine	Amino acids and derivatives	Amino acids and derivatives	52899-07-7	1	1.42E+06	2.30E+06	2.22E+06	3.36E+06	3.38E+06	3.47E+06	3.50E+06	3.58E+06	3.41E+06	3.50E+06	3.35E+06	3.47E+06	3.32E+06	3.40E+06	3.53E+06	3.12E+06	2.82E+06	3.41E+06	3.06E+06	3.13E+06	3.20E+06	3.18E+06	2.98E+06	3.04E+06	3.18E+06	3.42E+06	3.56E+06	2.48E+06	2.87E+06	2.82E+06	2.11E+00	5.89E-07	sig
Zmhn001926	C13H16O8	1-O-Salicyloyl-汕-D-glucose	Phenolic acids	Phenolic acids	60517-74-0	1	4.52E+06	8.05E+06	5.59E+06	1.53E+07	1.53E+07	1.55E+07	1.65E+07	1.62E+07	1.59E+07	1.40E+07	1.58E+07	1.28E+07	1.56E+07	1.52E+07	1.74E+07	1.24E+07	1.38E+07	1.41E+07	1.34E+07	1.24E+07	1.41E+07	1.39E+07	1.46E+07	1.23E+07	1.20E+07	1.23E+07	1.35E+07	1.25E+07	1.20E+07	1.29E+07	2.18E+00	1.15E-08	sig
mws0671	C4H9NO3	L-Homoserine*	Amino acids and derivatives	Amino acids and derivatives	672-15-1	3	4.05E+06	4.73E+06	4.90E+06	4.16E+06	4.53E+06	4.42E+06	4.53E+06	4.61E+06	4.50E+06	4.08E+06	4.37E+06	4.65E+06	4.47E+06	4.19E+06	4.25E+06	4.88E+06	4.47E+06	4.21E+06	4.60E+06	4.92E+06	4.68E+06	4.39E+06	4.53E+06	4.86E+06	5.15E+06	4.68E+06	5.11E+06	4.95E+06	4.51E+06	4.57E+06	1.34E+00	1.26E-01	sig
HX1341	C9H6O3	7-hydroxy-2H-1-benzopyran-2-one	Lignans and Coumarins	Coumarins	-	2	2.62E+07	3.10E+07	2.91E+07	2.61E+07	2.65E+07	2.56E+07	2.68E+07	2.56E+07	2.51E+07	2.67E+07	2.50E+07	2.54E+07	2.71E+07	2.74E+07	2.62E+07	2.45E+07	2.53E+07	2.40E+07	2.47E+07	2.69E+07	2.51E+07	2.49E+07	2.62E+07	2.48E+07	2.40E+07	2.54E+07	2.46E+07	2.57E+07	2.48E+07	2.61E+07	4.47E-01	5.73E-03	insig
MWS00330g	C5H9NO2	1-Amino-1-cyclobutane-carboxylic-acid*	Amino acids and derivatives	Amino acids and derivatives	22264-50-2	3	1.16E+07	1.03E+07	1.23E+07	1.13E+07	1.26E+07	1.17E+07	1.23E+07	1.15E+07	1.15E+07	1.20E+07	1.16E+07	1.45E+07	1.14E+07	1.09E+07	1.14E+07	1.22E+07	1.18E+07	1.05E+07	1.13E+07	1.21E+07	1.19E+07	1.08E+07	1.18E+07	1.12E+07	1.15E+07	1.01E+07	1.15E+07	1.24E+07	1.12E+07	1.13E+07	9.55E-01	4.66E-01	insig
pme3388	C7H16N4O2	Homoarginine	Amino acids and derivatives	Amino acids and derivatives	156-86-5	3	3.65E+06	4.07E+06	3.70E+06	3.56E+06	4.42E+06	4.17E+06	4.22E+06	4.13E+06	3.96E+06	4.10E+06	3.69E+06	3.74E+06	3.85E+06	4.37E+06	3.90E+06	4.62E+06	4.08E+06	4.42E+06	3.30E+06	3.78E+06	3.62E+06	4.13E+06	3.90E+06	3.81E+06	3.90E+06	3.94E+06	3.87E+06	4.12E+06	4.18E+06	4.28E+06	4.60E-01	3.37E-02	insig
mws0847	C6H7N5	1-Methyladenine	Nucleotides and derivatives	Nucleotides and derivatives	5142-22-3	3	1.40E+06	1.30E+06	1.53E+06	1.37E+06	1.49E+06	1.52E+06	1.49E+06	1.52E+06	1.34E+06	1.61E+06	1.45E+06	1.56E+06	1.50E+06	1.44E+06	1.42E+06	1.53E+06	1.47E+06	1.35E+06	1.47E+06	1.43E+06	1.45E+06	1.29E+06	1.33E+06	1.36E+06	1.40E+06	1.42E+06	1.46E+06	1.56E+06	1.44E+06	1.43E+06	9.66E-01	1.62E-01	insig
Zahn007990	C11H18O3	5-hydroxy-3,4-dimeth-yl-5-pentylfuran-2(5H)-one	Others	Others	-	3	1.18E+05	1.17E+05	1.08E+05	2.98E+05	2.24E+05	2.60E+05	1.91E+05	2.08E+05	2.19E+05	2.16E+05	2.07E+05	1.59E+05	2.60E+05	2.47E+05	2.41E+05	1.91E+05	2.33E+05	2.06E+05	2.15E+05	1.87E+05	2.04E+05	2.39E+05	2.23E+05	2.54E+05	2.10E+05	2.18E+05	1.90E+05	2.02E+05	1.88E+05	1.92E+05	1.86E+00	1.59E-06	sig
MWSslk138	C7H6O5	2,3,4-Trihydroxybenzoic acid	Phenolic acids	Phenolic acids	610-02-6	3	4.33E+05	5.66E+05	5.90E+05	2.79E+05	3.24E+05	3.40E+05	3.20E+05	3.19E+05	3.98E+05	3.71E+05	3.33E+05	3.22E+05	3.26E+05	2.94E+05	3.32E+05	3.97E+05	4.77E+05	5.61E+05	3.48E+05	3.49E+05	3.30E+05	3.45E+05	4.00E+05	3.53E+05	4.94E+05	4.09E+05	3.97E+05	4.41E+05	3.92E+05	4.30E+05	2.13E+00	1.35E-04	sig
pmb2640	C12H24O2	Dodecanoic acid (Lauric acid)	Lipids	Free fatty acids	143-07-7	3	3.29E+05	3.54E+05	2.45E+05	1.23E+05	1.27E+05	1.19E+05	9.98E+04	1.04E+05	1.04E+05	9.33E+04	9.61E+04	1.01E+05	1.09E+05	1.15E+05	1.06E+05	1.04E+05	9.64E+04	1.15E+05	1.03E+05	1.03E+05	9.14E+04	1.08E+05	1.04E+05	1.07E+05	1.28E+05	1.13E+05	1.01E+05	1.10E+05	1.11E+05	1.16E+05	1.62E+00	3.14E-10	sig
NK10251888	C8H18N4O2	NG,NG-Dimethyl-L-arginine*	Amino acids and derivatives	Amino acids and derivatives	30315-93-6	3	4.69E+06	5.02E+06	5.72E+06	5.62E+06	6.12E+06	6.13E+06	5.98E+06	5.56E+06	5.49E+06	5.52E+06	5.36E+06	5.92E+06	5.26E+06	5.29E+06	4.93E+06	5.82E+06	5.03E+06	5.34E+06	4.97E+06	5.47E+06	5.42E+06	5.31E+06	5.09E+06	5.17E+06	5.23E+06	4.95E+06	5.40E+06	5.66E+06	5.60E+06	5.20E+06	1.62E+00	4.97E-02	sig
Lmbn001162	C15H16O9	Esculetin-7-O-glucoside	Lignans and Coumarins	Coumarins	-	2	1.74E+07	1.42E+07	1.30E+07	1.43E+07	1.50E+07	1.37E+07	1.24E+07	1.41E+07	1.57E+07	1.47E+07	1.37E+07	1.40E+07	1.49E+07	1.53E+07	1.56E+07	1.39E+07	1.51E+07	1.42E+07	1.42E+07	1.38E+07	1.49E+07	1.54E+07	1.52E+07	1.52E+07	1.43E+07	1.49E+07	1.52E+07	1.56E+07	1.53E+07	1.49E+07	9.30E-01	6.86E-01	insig
mws0192	C4H6O4	Succinic acid	Organic acids	Organic acids	110-15-6	2	9.98E+06	1.22E+07	8.32E+06	2.04E+07	1.92E+07	2.07E+07	2.03E+07	1.94E+07	2.38E+07	2.01E+07	1.94E+07	1.76E+07	2.40E+07	1.99E+07	2.45E+07	1.94E+07	1.76E+07	1.97E+07	2.17E+07	2.05E+07	1.93E+07	2.17E+07	2.18E+07	2.17E+07	2.17E+07	2.51E+07	2.28E+07	2.10E+07	1.76E+07	2.08E+07	1.31E+00	4.69E-07	sig
Zayn006347	C16H10O8	3,3'-O-Dimethylellagic Acid	Tannins	Tannin	2239-88-5	3	3.00E+05	2.93E+05	2.95E+05	9.35E+05	9.78E+05	1.06E+06	8.54E+05	8.16E+05	8.07E+05	9.42E+05	8.95E+05	9.15E+05	8.02E+05	8.83E+05	7.67E+05	8.96E+05	7.70E+05	9.21E+05	8.07E+05	8.49E+05	8.44E+05	7.36E+05	8.03E+05	8.25E+05	8.43E+05	8.71E+05	8.85E+05	7.85E+05	8.00E+05	7.79E+05	1.98E+00	2.55E-12	sig
Hmmn002544	C16H20O9	Ferulic acid-4-O-glucoside	Phenolic acids	Phenolic acids	117405-51-3	1	8.06E+05	7.95E+05	7.99E+05	7.80E+05	9.01E+05	8.45E+05	8.41E+05	8.21E+05	7.98E+05	7.63E+05	8.05E+05	8.43E+05	8.88E+05	8.44E+05	8.60E+05	7.69E+05	7.98E+05	7.76E+05	7.88E+05	8.07E+05	8.15E+05	7.41E+05	7.89E+05	7.43E+05	8.12E+05	8.22E+05	8.29E+05	9.00E+05	7.88E+05	8.06E+05	7.35E-01	4.19E-02	insig
Jmwn002117	C14H20O9	2-(3,4-dihydroxyphenyl)ethanediol 1-O-汕-D-glucopyranoside	Phenolic acids	Phenolic acids	-	1	8.77E+05	1.05E+06	9.10E+05	8.76E+05	9.60E+05	8.70E+05	9.90E+05	9.29E+05	9.62E+05	8.69E+05	8.70E+05	9.81E+05	9.87E+05	9.75E+05	9.56E+05	9.88E+05	9.39E+05	1.00E+06	9.20E+05	8.72E+05	9.36E+05	1.01E+06	9.60E+05	8.30E+05	9.27E+05	9.61E+05	9.92E+05	1.04E+06	9.95E+05	8.67E+05	4.61E-01	7.24E-01	insig
pme3034	C5H8O4	Ethylmalonic acid	Organic acids	Organic acids	601-75-2	3	1.69E+05	1.06E+05	9.20E+04	1.84E+05	1.76E+05	1.83E+05	1.68E+05	1.85E+05	1.74E+05	1.93E+05	1.98E+05	1.86E+05	1.81E+05	1.99E+05	1.93E+05	2.03E+05	2.09E+05	2.04E+05	1.95E+05	1.95E+05	2.02E+05	2.03E+05	1.95E+05	1.75E+05	1.85E+05	2.03E+05	1.86E+05	2.10E+05	2.16E+05	2.04E+05	8.71E-01	6.09E-05	insig
mws0491	C8H11N	2-Phenylethylamine	Alkaloids	Benzylphenylethylamine alkaloids	156-28-5	3	3.54E+06	3.03E+06	3.72E+06	3.40E+06	3.32E+06	3.39E+06	3.58E+06	3.30E+06	3.37E+06	3.41E+06	3.52E+06	3.41E+06	3.35E+06	3.17E+06	3.49E+06	3.74E+06	3.91E+06	4.23E+06	4.21E+06	4.13E+06	4.40E+06	4.00E+06	4.13E+06	3.82E+06	4.11E+06	4.55E+06	4.74E+06	7.54E+06	7.21E+06	7.23E+06	1.83E+00	9.43E-15	sig
Lmgn000160	C4H8N2O3	3-Ureidopropionic Acid	Organic acids	Organic acids	462-88-4	1	1.36E+06	1.32E+06	1.32E+06	1.35E+06	1.46E+06	1.34E+06	1.33E+06	1.36E+06	1.34E+06	1.33E+06	1.20E+06	1.20E+06	1.25E+06	1.32E+06	1.11E+06	1.37E+06	1.34E+06	1.25E+06	1.15E+06	1.11E+06	1.17E+06	1.15E+06	1.24E+06	1.21E+06	1.17E+06	9.78E+05	1.16E+06	1.21E+06	1.06E+06	1.24E+06	1.36E+00	8.86E-04	sig
Lmsn005253	C29H26O15	1,2-Di-O-galloyl-3-O-Cinnamoyl-汕-D-glucose	Phenolic acids	Phenolic acids	-	1	5.27E+05	5.40E+05	5.84E+05	4.22E+05	5.09E+05	4.63E+05	4.22E+05	4.97E+05	4.67E+05	5.95E+05	4.98E+05	5.40E+05	4.51E+05	5.14E+05	3.97E+05	4.39E+05	4.79E+05	4.57E+05	4.53E+05	5.51E+05	4.55E+05	3.89E+05	4.88E+05	4.31E+05	4.14E+05	4.42E+05	4.25E+05	5.15E+05	4.45E+05	4.61E+05	2.10E-01	2.09E-02	insig
HJN076	C27H32O13	Pinocembrin-7-O-neohesperidoside	Flavonoids	Flavanones	13241-31-1	3	8.02E+05	6.05E+05	5.03E+05	6.28E+05	6.36E+05	6.26E+05	6.58E+05	6.95E+05	6.84E+05	6.70E+05	6.47E+05	6.37E+05	6.51E+05	6.88E+05	7.07E+05	6.01E+05	5.98E+05	6.15E+05	6.37E+05	6.17E+05	6.50E+05	6.81E+05	6.51E+05	6.13E+05	6.58E+05	6.97E+05	6.52E+05	6.27E+05	6.38E+05	6.34E+05	3.92E-01	7.32E-01	insig
Lmbn002739	C9H8O3	3-Hydroxycinnamic Acid*	Phenolic acids	Phenolic acids	14755-02-3	1	1.95E+07	2.18E+07	2.29E+07	1.95E+07	2.06E+07	2.01E+07	1.93E+07	1.77E+07	1.79E+07	1.95E+07	1.82E+07	1.86E+07	1.83E+07	1.92E+07	1.95E+07	1.87E+07	1.86E+07	1.87E+07	1.85E+07	1.93E+07	1.96E+07	1.67E+07	1.87E+07	1.84E+07	1.84E+07	1.87E+07	1.87E+07	1.87E+07	1.79E+07	1.70E+07	1.16E-01	1.81E-03	insig
Lmyn003256	C27H22O18	Isocorilagin	Tannins	Tannin	-	1	2.77E+06	4.68E+06	4.78E+06	3.05E+06	3.67E+06	4.48E+06	3.65E+06	3.19E+06	2.90E+06	3.67E+06	3.99E+06	3.33E+06	3.14E+06	3.00E+06	2.87E+06	3.86E+06	3.27E+06	3.21E+06	3.35E+06	2.80E+06	3.14E+06	3.28E+06	3.47E+06	3.56E+06	3.09E+06	3.10E+06	2.79E+06	3.18E+06	3.82E+06	3.39E+06	1.75E-01	2.24E-01	insig
Lmqp000329	C8H14N3O7P	5-Aminoimidazole ribonucleotide	Nucleotides and derivatives	Nucleotides and derivatives	25635-88-5	1	5.39E+07	3.96E+07	4.31E+07	3.60E+07	3.83E+07	3.83E+07	3.70E+07	3.76E+07	3.48E+07	4.23E+07	4.15E+07	3.99E+07	3.99E+07	3.54E+07	3.72E+07	3.65E+07	3.93E+07	3.85E+07	4.01E+07	3.82E+07	3.86E+07	3.60E+07	3.57E+07	3.66E+07	3.17E+07	2.99E+07	2.93E+07	4.09E+07	3.70E+07	4.17E+07	2.55E-01	4.52E-04	insig
mws0059	C27H30O16	Quercetin-3-O-rutinoside (Rutin)	Flavonoids	Flavonols	153-18-4	3	6.25E+06	6.64E+06	6.14E+06	5.59E+06	5.05E+06	5.27E+06	5.43E+06	5.94E+06	5.40E+06	5.49E+06	5.50E+06	5.35E+06	5.43E+06	5.30E+06	5.85E+06	5.28E+06	4.87E+06	5.87E+06	5.31E+06	4.11E+06	4.98E+06	5.91E+06	5.83E+06	5.85E+06	5.60E+06	5.90E+06	5.40E+06	5.17E+06	4.82E+06	5.17E+06	7.26E-01	1.20E-03	insig
pme0124	C7H12N2O3	L-Glycyl-L-proline	Amino acids and derivatives	Amino acids and derivatives	704-15-4	3	6.69E+05	1.55E+06	1.37E+06	9.55E+05	1.11E+06	1.08E+06	1.16E+06	1.04E+06	9.24E+05	9.87E+05	9.38E+05	1.02E+06	9.29E+05	8.57E+05	8.94E+05	9.92E+05	8.67E+05	8.77E+05	8.95E+05	9.13E+05	9.14E+05	7.50E+05	7.79E+05	7.82E+05	9.00E+05	7.75E+05	8.73E+05	8.11E+05	8.32E+05	8.13E+05	6.67E-01	1.03E-01	insig
MWSHY0167	C15H14O6	Catechin	Flavonoids	Flavanols	154-23-4	1	3.16E+07	3.50E+07	3.38E+07	2.97E+07	2.84E+07	2.93E+07	2.95E+07	3.16E+07	3.00E+07	3.12E+07	3.13E+07	3.15E+07	3.00E+07	2.81E+07	3.00E+07	2.94E+07	2.99E+07	2.99E+07	2.95E+07	2.95E+07	3.02E+07	2.93E+07	2.98E+07	2.87E+07	2.92E+07	3.12E+07	3.06E+07	2.88E+07	2.96E+07	3.01E+07	1.11E+00	2.12E-04	sig
pme3968	C6H7N5O	7-Methylguanine	Nucleotides and derivatives	Nucleotides and derivatives	578-76-7	3	6.63E+06	6.45E+06	6.10E+06	5.83E+06	5.93E+06	6.50E+06	5.44E+06	5.30E+06	5.72E+06	6.38E+06	6.08E+06	5.68E+06	5.50E+06	6.13E+06	5.39E+06	5.08E+06	5.65E+06	5.79E+06	5.44E+06	5.31E+06	5.38E+06	5.42E+06	5.79E+06	5.35E+06	4.70E+06	5.34E+06	5.12E+06	5.05E+06	5.22E+06	5.49E+06	6.09E-01	5.18E-04	insig
mws0629	C13H16N2O5	L-Aspartyl-L-Phenylalanine	Amino acids and derivatives	Amino acids and derivatives	13433-09-5	3	1.85E+06	1.85E+06	1.93E+06	2.15E+06	2.35E+06	2.27E+06	2.21E+06	2.19E+06	2.11E+06	2.44E+06	2.21E+06	2.16E+06	2.17E+06	2.15E+06	2.15E+06	2.07E+06	2.11E+06	2.31E+06	2.19E+06	2.13E+06	2.18E+06	2.08E+06	2.05E+06	2.06E+06	2.00E+06	2.10E+06	2.40E+06	2.03E+06	2.20E+06	2.08E+06	1.97E+00	8.30E-03	sig
Lmbn005487	C18H34O4	12,13-DHOME; (9Z)-12,13-Dihydroxyoctadec-9-enoic acid	Lipids	Free fatty acids	263399-35-5	1	1.07E+05	9.61E+04	6.31E+04	1.19E+05	1.18E+05	1.07E+05	9.68E+04	1.02E+05	9.38E+04	1.09E+05	1.04E+05	1.16E+05	1.22E+05	1.18E+05	1.21E+05	1.13E+05	1.07E+05	1.25E+05	1.11E+05	1.14E+05	1.15E+05	1.31E+05	1.15E+05	1.15E+05	1.08E+05	1.14E+05	1.22E+05	1.50E+05	1.41E+05	1.30E+05	7.33E-02	4.31E-04	insig
Zmgn005057	C18H34O3	9,10-Epoxyoctadecanoic Acid	Lipids	Free fatty acids	2443-39-2	1	1.09E+06	8.60E+05	1.17E+06	1.06E+06	1.16E+06	1.11E+06	9.83E+05	9.09E+05	1.09E+06	9.39E+05	9.89E+05	8.86E+05	1.03E+06	1.09E+06	1.03E+06	8.75E+05	1.03E+06	1.14E+06	9.17E+05	8.96E+05	9.05E+05	9.85E+05	9.44E+05	1.07E+06	1.20E+06	9.69E+05	1.06E+06	1.00E+06	9.49E+05	8.96E+05	3.48E-01	1.93E-01	insig
pme2827	C16H32O	Palmitaldehyde	Lipids	Free fatty acids	629-80-1	3	2.69E+07	2.84E+07	2.59E+07	2.65E+07	2.55E+07	2.58E+07	2.72E+07	2.69E+07	2.86E+07	2.60E+07	2.68E+07	2.55E+07	2.69E+07	2.71E+07	2.70E+07	2.69E+07	2.81E+07	2.52E+07	2.92E+07	2.63E+07	2.60E+07	2.83E+07	2.74E+07	2.74E+07	2.79E+07	2.57E+07	2.66E+07	2.73E+07	2.69E+07	2.85E+07	9.21E-01	4.39E-01	insig
pme3163	C7H15O10P	D-Sedoheptuiose 7-phosphate	Others	Saccharides	2646-35-7	3	2.07E+06	2.40E+06	2.30E+06	2.62E+06	2.87E+06	2.91E+06	2.98E+06	2.84E+06	3.07E+06	2.56E+06	2.40E+06	2.45E+06	2.74E+06	2.47E+06	2.57E+06	2.77E+06	2.84E+06	1.04E+06	2.44E+06	2.65E+06	2.58E+06	8.63E+05	2.40E+06	2.78E+06	2.60E+06	2.33E+06	2.06E+06	2.23E+06	1.89E+06	2.25E+06	1.11E+00	3.55E-01	sig
Lmxp000939	C5H5N5	Zarzissine*	Alkaloids	Alkaloids	160568-14-9	1	9.05E+05	4.90E+05	5.30E+05	1.15E+06	1.11E+06	1.17E+06	1.08E+06	1.03E+06	1.05E+06	1.25E+06	1.19E+06	1.14E+06	1.25E+06	1.31E+06	1.30E+06	1.17E+06	1.09E+06	1.31E+06	1.26E+06	1.31E+06	1.24E+06	1.42E+06	1.36E+06	1.31E+06	1.35E+06	1.38E+06	1.29E+06	1.29E+06	1.23E+06	1.32E+06	8.36E-01	1.91E-07	insig
MWSHY0174	C15H14O6	Epicatechin	Flavonoids	Flavanols	490-46-0	3	5.46E+06	5.97E+06	6.43E+06	5.14E+06	5.25E+06	4.93E+06	5.39E+06	5.26E+06	5.01E+06	5.49E+06	5.38E+06	5.70E+06	5.02E+06	4.96E+06	5.20E+06	5.08E+06	5.24E+06	5.07E+06	5.34E+06	5.41E+06	5.26E+06	5.26E+06	5.41E+06	5.29E+06	5.30E+06	5.65E+06	5.36E+06	4.67E+06	5.64E+06	5.12E+06	1.29E+00	1.09E-02	sig
pmb3142	C13H16O8	Salicylic acid-2-O-glucoside	Phenolic acids	Phenolic acids	10366-91-3	3	6.53E+05	7.81E+05	7.21E+05	7.76E+05	7.63E+05	7.92E+05	8.47E+05	8.39E+05	8.62E+05	1.10E+06	9.98E+05	1.23E+06	8.63E+05	8.67E+05	8.29E+05	8.25E+05	8.07E+05	8.78E+05	8.07E+05	8.54E+05	7.82E+05	7.94E+05	8.14E+05	7.98E+05	6.99E+05	7.88E+05	8.29E+05	9.10E+05	8.82E+05	8.29E+05	1.21E+00	2.56E-06	sig
Cmbp005948	C21H20O8	1-O-p-Hydroxycinnamoyl-3-O-caffeoylglycerol	Phenolic acids	Phenolic acids	-	3	4.63E+05	3.12E+05	3.16E+05	5.10E+05	5.07E+05	4.80E+05	5.05E+05	4.62E+05	4.85E+05	5.12E+05	5.10E+05	5.14E+05	5.18E+05	5.45E+05	5.80E+05	4.40E+05	4.32E+05	5.52E+05	4.88E+05	4.58E+05	5.86E+05	5.50E+05	5.61E+05	5.51E+05	5.43E+05	5.06E+05	5.99E+05	4.66E+05	4.61E+05	5.02E+05	1.06E+00	2.68E-03	sig
mws0147	C5H10O3	汕-Hydroxyisovaleric acid	Organic acids	Organic acids	625-08-1	3	5.78E+05	5.00E+05	5.77E+05	5.35E+05	5.35E+05	6.18E+05	5.47E+05	5.82E+05	5.73E+05	5.40E+05	5.35E+05	6.02E+05	7.65E+05	8.09E+05	5.59E+05	6.02E+05	7.92E+05	6.21E+05	5.73E+05	5.57E+05	6.21E+05	6.14E+05	5.93E+05	5.48E+05	6.24E+05	7.02E+05	6.80E+05	7.36E+05	7.52E+05	7.59E+05	7.51E-01	4.46E-03	insig
pme0006	C5H9NO2	L-Proline*	Amino acids and derivatives	Amino acids and derivatives	147-85-3	3	1.14E+07	1.01E+07	1.25E+07	1.17E+07	1.29E+07	1.24E+07	1.24E+07	1.21E+07	1.16E+07	1.20E+07	1.18E+07	1.43E+07	1.15E+07	1.11E+07	1.18E+07	1.21E+07	1.19E+07	1.04E+07	1.15E+07	1.23E+07	1.22E+07	1.14E+07	1.17E+07	1.20E+07	1.16E+07	1.05E+07	1.16E+07	1.30E+07	1.12E+07	1.16E+07	1.16E+00	4.81E-01	sig
mws0264	C12H22O11	D-Trehalose*	Others	Saccharides	99-20-7	3	1.18E+07	1.11E+07	7.95E+06	1.18E+07	1.22E+07	1.16E+07	1.24E+07	1.20E+07	1.16E+07	1.16E+07	1.09E+07	1.08E+07	1.23E+07	1.21E+07	1.22E+07	1.14E+07	1.15E+07	1.27E+07	1.15E+07	1.09E+07	1.17E+07	1.05E+07	1.20E+07	9.90E+06	1.10E+07	1.00E+07	9.66E+06	1.25E+07	1.12E+07	1.19E+07	1.40E+00	7.75E-02	sig
mws0668	C10H12N4O6	Xanthosine	Nucleotides and derivatives	Nucleotides and derivatives	146-80-5	1	1.02E+07	9.51E+06	1.22E+07	1.35E+07	1.42E+07	1.39E+07	1.26E+07	1.34E+07	1.38E+07	1.34E+07	1.38E+07	1.36E+07	1.29E+07	1.16E+07	1.28E+07	1.34E+07	1.08E+07	1.36E+07	1.45E+07	1.30E+07	1.33E+07	1.28E+07	1.28E+07	1.35E+07	1.32E+07	1.30E+07	1.22E+07	1.24E+07	1.18E+07	1.33E+07	1.72E+00	8.02E-03	sig
Lmtn004049	C15H20O4	Abscisic acid	Organic acids	Organic acids	21293-29-8	2	5.21E+06	6.15E+06	6.06E+06	4.67E+06	4.56E+06	4.55E+06	4.43E+06	4.36E+06	4.02E+06	4.27E+06	4.66E+06	4.33E+06	4.13E+06	4.33E+06	4.22E+06	4.07E+06	4.16E+06	4.48E+06	4.34E+06	4.06E+06	4.68E+06	4.35E+06	3.74E+06	4.18E+06	3.83E+06	4.31E+06	4.31E+06	4.04E+06	4.23E+06	4.51E+06	9.13E-01	1.17E-05	insig
Wafn011571	C18H32O3	alpha-Hydroxylinoleic acid*	Lipids	Free fatty acids	57818-44-7	1	3.88E+06	2.01E+06	1.67E+06	1.44E+06	1.60E+06	1.51E+06	9.74E+05	1.06E+06	1.13E+06	1.42E+06	1.55E+06	1.39E+06	1.38E+06	1.25E+06	1.49E+06	1.53E+06	1.40E+06	1.56E+06	1.39E+06	1.79E+06	1.87E+06	1.77E+06	1.73E+06	1.69E+06	2.30E+06	2.54E+06	2.20E+06	2.10E+06	2.03E+06	2.07E+06	2.43E+00	4.66E-03	sig
mws2120	C13H8O8	Brevifolin carboxylic acid	Phenolic acids	Phenolic acids	18490-95-4	1	1.80E+07	2.21E+07	2.18E+07	1.99E+07	2.01E+07	2.28E+07	1.90E+07	1.83E+07	1.71E+07	2.25E+07	2.17E+07	2.09E+07	1.85E+07	1.89E+07	1.77E+07	2.12E+07	1.88E+07	2.00E+07	1.90E+07	2.13E+07	1.97E+07	1.94E+07	2.14E+07	2.20E+07	1.88E+07	1.91E+07	1.97E+07	2.44E+07	2.40E+07	2.28E+07	9.53E-01	1.02E-03	insig
pme2292	C4H12N2	Putrescine	Alkaloids	Alkaloids	110-60-1	3	1.58E+05	2.91E+05	1.98E+05	1.76E+05	1.79E+05	1.89E+05	1.97E+05	1.84E+05	1.75E+05	1.72E+05	1.57E+05	1.80E+05	1.89E+05	1.98E+05	1.88E+05	2.03E+05	1.71E+05	1.86E+05	1.61E+05	1.91E+05	1.74E+05	2.03E+05	2.53E+05	1.49E+05	1.81E+05	2.43E+05	1.91E+05	2.00E+05	1.78E+05	1.65E+05	8.29E-01	7.53E-01	insig
pmd0147	C28H54NO7P	LysoPC 20:2	Lipids	LPC	-	3	7.46E+05	4.01E+05	3.27E+05	7.32E+05	7.53E+05	6.93E+05	7.18E+05	7.16E+05	6.92E+05	7.83E+05	8.00E+05	7.82E+05	8.47E+05	7.69E+05	7.95E+05	7.70E+05	7.38E+05	8.77E+05	8.53E+05	9.38E+05	8.86E+05	1.04E+06	9.97E+05	9.84E+05	9.81E+05	1.04E+06	1.02E+06	1.22E+06	9.39E+05	9.99E+05	1.32E-01	8.47E-06	insig
Lmqn004838	C15H8O8	3-O-Methylellagic acid	Tannins	Tannin	-	1	5.16E+07	9.02E+07	9.24E+07	6.20E+07	5.72E+07	7.37E+07	5.66E+07	5.22E+07	4.92E+07	6.58E+07	6.72E+07	6.55E+07	5.13E+07	5.36E+07	4.87E+07	5.87E+07	5.52E+07	5.98E+07	5.58E+07	5.68E+07	5.52E+07	5.02E+07	5.11E+07	5.57E+07	4.88E+07	4.81E+07	5.27E+07	4.95E+07	5.91E+07	5.41E+07	1.30E-01	9.29E-03	insig
pme1201	C15H14O5	Phloretin	Flavonoids	Chalcones	60-82-2	3	4.96E+04	5.08E+04	3.97E+04	1.18E+05	1.14E+05	1.05E+05	1.24E+05	1.15E+05	1.23E+05	1.48E+05	1.52E+05	1.54E+05	1.23E+05	1.19E+05	1.36E+05	1.30E+05	1.23E+05	1.26E+05	1.41E+05	1.36E+05	1.26E+05	1.39E+05	1.33E+05	1.61E+05	1.58E+05	1.67E+05	1.55E+05	1.67E+05	1.96E+05	1.70E+05	6.78E-01	1.21E-11	insig
pmb0736	C23H24O12	Tricin-7-O-Glucoside	Flavonoids	Flavones	32769-01-0	3	3.70E+07	5.91E+07	4.83E+07	4.83E+07	4.11E+07	4.31E+07	4.03E+07	4.41E+07	4.14E+07	4.20E+07	4.02E+07	4.19E+07	4.26E+07	4.01E+07	4.13E+07	4.06E+07	3.94E+07	4.76E+07	4.46E+07	4.56E+07	4.78E+07	4.83E+07	4.54E+07	4.43E+07	4.11E+07	4.87E+07	4.41E+07	4.29E+07	4.51E+07	4.43E+07	1.22E+00	5.93E-01	sig
mws0748	C16H18O9	1-Caffeoylquinic acid	Phenolic acids	Phenolic acids	1241-87-8	1	4.35E+07	3.80E+07	3.90E+07	4.25E+07	4.38E+07	4.14E+07	4.29E+07	4.08E+07	4.12E+07	4.24E+07	3.95E+07	4.01E+07	4.41E+07	4.55E+07	4.46E+07	3.68E+07	4.11E+07	3.86E+07	4.13E+07	4.13E+07	4.06E+07	3.76E+07	4.13E+07	3.78E+07	4.04E+07	3.85E+07	4.18E+07	4.08E+07	4.09E+07	4.14E+07	1.19E+00	9.29E-03	sig
MWS201414	C9H15N3O4	Pro-Asn	Amino acids and derivatives	Amino acids and derivatives	107856-82-6	3	6.83E+06	7.97E+06	7.62E+06	7.61E+06	7.74E+06	7.49E+06	7.61E+06	7.22E+06	7.40E+06	8.09E+06	8.08E+06	7.89E+06	8.08E+06	8.16E+06	7.77E+06	7.40E+06	6.87E+06	7.58E+06	7.71E+06	8.09E+06	7.95E+06	7.51E+06	6.95E+06	6.54E+06	7.12E+06	7.77E+06	7.92E+06	7.83E+06	6.80E+06	7.47E+06	8.00E-01	3.91E-02	insig
pmb2260	C23H46NO7P	LysoPC 15:1	Lipids	LPC	-	1	1.10E+06	1.09E+06	7.99E+05	2.23E+06	1.91E+06	2.03E+06	1.97E+06	1.89E+06	2.22E+06	2.09E+06	2.16E+06	2.41E+06	1.82E+06	2.02E+06	1.98E+06	2.24E+06	2.07E+06	1.94E+06	1.87E+06	2.12E+06	1.98E+06	2.23E+06	2.31E+06	2.10E+06	2.05E+06	2.41E+06	2.36E+06	2.14E+06	2.12E+06	2.32E+06	1.25E+00	8.43E-08	sig
mws0359	C15H30O2	Pentadecanoic Acid	Lipids	Free fatty acids	1002-84-2	3	6.50E+05	5.97E+05	6.07E+05	1.33E+06	1.52E+06	1.56E+06	8.14E+05	9.05E+05	9.43E+05	7.73E+05	7.38E+05	7.31E+05	8.82E+05	8.60E+05	8.54E+05	9.19E+05	7.61E+05	1.09E+06	7.65E+05	8.63E+05	7.34E+05	1.16E+06	1.23E+06	1.11E+06	9.56E+05	9.06E+05	7.60E+05	6.94E+05	7.85E+05	7.88E+05	1.67E+00	4.10E-09	sig
Lmjp004941	C16H12O6	3,5,4'-Trihydroxy-7-methoxyflavone (Rhamnocitrin)	Flavonoids	Flavonols	569-92-6	2	1.52E+06	1.82E+06	1.43E+06	3.18E+06	2.76E+06	2.70E+06	3.30E+06	3.22E+06	3.14E+06	2.99E+06	2.93E+06	2.89E+06	3.66E+06	3.27E+06	3.76E+06	3.12E+06	2.78E+06	3.70E+06	2.78E+06	2.96E+06	2.95E+06	3.03E+06	2.69E+06	2.70E+06	2.74E+06	3.13E+06	3.13E+06	2.61E+06	2.53E+06	2.65E+06	1.95E+00	2.39E-07	sig
Zmgn000447	C3H7O7P	3-Phospho-D-glyceric acid	Others	Saccharides	820-11-1	3	3.78E+06	2.61E+06	2.63E+06	1.57E+06	1.82E+06	1.62E+06	1.68E+06	1.71E+06	1.53E+06	1.59E+06	1.52E+06	1.40E+06	1.54E+06	1.60E+06	1.54E+06	1.54E+06	1.72E+06	1.78E+06	1.56E+06	1.66E+06	1.71E+06	1.90E+06	1.82E+06	1.89E+06	1.78E+06	1.60E+06	1.56E+06	2.09E+06	1.77E+06	1.84E+06	2.01E+00	8.71E-06	sig
Zmhn002422	C16H20O9	1-O-Feruloyl-汕-D-glucose	Phenolic acids	Phenolic acids	7196-71-6	1	1.24E+06	1.82E+06	1.57E+06	1.24E+06	1.26E+06	1.31E+06	1.26E+06	1.29E+06	1.25E+06	1.23E+06	1.24E+06	1.28E+06	1.43E+06	1.43E+06	1.28E+06	1.18E+06	1.33E+06	1.34E+06	1.28E+06	1.17E+06	1.22E+06	1.19E+06	1.31E+06	1.22E+06	1.18E+06	1.14E+06	1.13E+06	1.25E+06	1.13E+06	1.19E+06	2.16E-01	1.37E-02	insig
mws1080	C12H22O11	Galactinol	Others	Saccharides	3687-64-7	1	1.90E+07	1.98E+07	1.54E+07	2.07E+07	2.33E+07	2.07E+07	2.18E+07	2.03E+07	1.91E+07	2.17E+07	2.12E+07	1.95E+07	2.27E+07	2.00E+07	2.04E+07	2.04E+07	1.87E+07	2.25E+07	1.93E+07	1.92E+07	2.16E+07	1.88E+07	2.19E+07	1.67E+07	1.65E+07	1.78E+07	1.84E+07	2.31E+07	1.96E+07	1.91E+07	1.60E+00	1.63E-01	sig
mws0752	C11H22O2	Undecylic Acid	Lipids	Free fatty acids	112-37-8	1	6.15E+05	6.62E+05	6.21E+05	6.94E+05	7.71E+05	7.33E+05	6.87E+05	7.16E+05	6.63E+05	7.06E+05	7.24E+05	6.96E+05	7.15E+05	6.67E+05	6.76E+05	7.05E+05	4.51E+05	6.50E+05	6.78E+05	6.86E+05	7.02E+05	7.19E+05	6.59E+05	6.89E+05	6.78E+05	7.19E+05	6.57E+05	6.70E+05	6.75E+05	7.07E+05	7.73E-01	1.54E-01	insig
Wmkn003797	C21H22O6	(2R,3R)-8-Prenyl-7,4'-dihydroxy-5-methoxydihydroflavonol	Flavonoids	Flavonols	-	3	2.17E+05	1.71E+05	1.77E+05	1.78E+05	2.80E+05	1.98E+05	1.64E+05	1.68E+05	1.48E+05	1.97E+05	1.87E+05	1.92E+05	1.59E+05	1.92E+05	1.53E+05	1.73E+05	1.79E+05	1.84E+05	1.80E+05	1.93E+05	1.64E+05	1.52E+05	1.91E+05	1.99E+05	1.63E+05	1.71E+05	1.76E+05	2.09E+05	1.67E+05	1.83E+05	3.14E-01	2.43E-01	insig
MWS20151	C15H10O5	Apigenin; 4',5,7-Trihydroxyflavone	Flavonoids	Flavones	520-36-5	2	2.00E+05	2.96E+05	2.00E+05	7.55E+05	7.57E+05	7.60E+05	1.01E+06	9.45E+05	9.27E+05	7.33E+05	7.01E+05	7.07E+05	1.15E+06	9.88E+05	1.05E+06	8.51E+05	7.28E+05	9.37E+05	8.04E+05	8.57E+05	8.75E+05	7.30E+05	7.70E+05	7.76E+05	8.59E+05	8.46E+05	8.63E+05	7.03E+05	6.41E+05	6.61E+05	1.83E+00	2.83E-12	sig
MWS80006	C18H32O4	9-Hydroperoxy-9Z,11E-Octadecadienoic Acid	Lipids	Free fatty acids	-	1	5.68E+05	2.06E+05	1.36E+05	3.43E+05	3.67E+05	3.53E+05	2.37E+05	2.43E+05	2.32E+05	3.13E+05	2.99E+05	2.90E+05	3.22E+05	3.40E+05	3.20E+05	3.14E+05	3.27E+05	3.50E+05	2.83E+05	3.05E+05	3.03E+05	3.34E+05	3.50E+05	3.26E+05	3.09E+05	2.97E+05	3.14E+05	4.14E+05	3.63E+05	3.50E+05	3.68E-02	6.53E-01	insig
MWSmce498	C27H30O14	Apigenin-7-O-neohesperidoside (Rhoifolin)	Flavonoids	Flavones	17306-46-6	3	1.58E+07	1.60E+07	1.56E+07	1.70E+07	1.91E+07	1.86E+07	1.55E+07	1.56E+07	1.51E+07	1.78E+07	1.61E+07	1.79E+07	1.63E+07	1.70E+07	1.64E+07	1.61E+07	1.58E+07	1.60E+07	1.58E+07	1.67E+07	1.55E+07	1.43E+07	1.80E+07	1.54E+07	1.62E+07	1.58E+07	1.46E+07	1.66E+07	1.50E+07	1.54E+07	1.57E+00	2.19E-02	sig
Zmyn000108	C6H10O8	D-Saccharic acid	Others	Saccharides	87-73-0	1	8.37E+06	8.10E+06	8.39E+06	7.30E+06	7.68E+06	8.03E+06	7.18E+06	6.99E+06	6.98E+06	7.48E+06	7.36E+06	7.18E+06	7.84E+06	7.18E+06	7.38E+06	6.94E+06	6.87E+06	7.13E+06	6.69E+06	6.73E+06	6.75E+06	6.53E+06	7.19E+06	6.95E+06	6.99E+06	6.92E+06	6.73E+06	6.49E+06	5.89E+06	6.10E+06	6.56E-01	7.95E-08	insig
MWS5164	C8H18N4O2	N,N'-Dimethylarginine;SDMA*	Amino acids and derivatives	Amino acids and derivatives	30344-00-4	3	4.74E+06	4.69E+06	5.62E+06	5.69E+06	5.99E+06	6.04E+06	5.68E+06	5.24E+06	5.03E+06	5.36E+06	5.33E+06	5.55E+06	5.27E+06	4.99E+06	4.56E+06	5.44E+06	5.12E+06	5.02E+06	4.96E+06	5.18E+06	5.60E+06	5.18E+06	4.86E+06	4.97E+06	4.82E+06	4.69E+06	5.35E+06	5.62E+06	5.30E+06	4.64E+06	1.55E+00	6.13E-02	sig
pme2165	C5H4N2O4	Orotic acid (Vitamin B13)	Others	Vitamin	65-86-1	3	1.55E+06	1.51E+06	1.66E+06	1.61E+06	1.64E+06	1.73E+06	1.66E+06	1.66E+06	1.71E+06	1.67E+06	1.72E+06	1.65E+06	1.74E+06	1.63E+06	1.79E+06	1.66E+06	1.62E+06	1.79E+06	1.76E+06	1.63E+06	1.72E+06	1.58E+06	1.65E+06	1.51E+06	1.58E+06	1.64E+06	1.65E+06	1.80E+06	1.66E+06	1.57E+06	1.16E+00	2.34E-01	sig
mws0001	C4H8N2O3	L-Asparagine	Amino acids and derivatives	Amino acids and derivatives	70-47-3	3	1.40E+07	1.37E+07	1.49E+07	1.53E+07	1.60E+07	1.57E+07	1.35E+07	1.74E+07	1.57E+07	1.32E+07	1.20E+07	1.49E+07	1.46E+07	1.50E+07	1.52E+07	1.71E+07	1.37E+07	1.32E+07	1.56E+07	1.64E+07	1.48E+07	1.43E+07	1.30E+07	1.64E+07	1.55E+07	1.41E+07	1.43E+07	1.43E+07	1.40E+07	1.41E+07	6.99E-01	4.47E-01	insig
pme3961	C10H13N5O3	2'-Deoxyadenosine	Nucleotides and derivatives	Nucleotides and derivatives	958-09-8	3	5.87E+05	7.32E+05	5.75E+05	6.70E+05	7.65E+05	7.04E+05	6.91E+05	6.97E+05	6.90E+05	7.00E+05	7.01E+05	7.87E+05	7.49E+05	7.18E+05	6.91E+05	6.22E+05	5.84E+05	7.35E+05	6.23E+05	7.16E+05	6.33E+05	5.48E+05	6.71E+05	6.06E+05	7.81E+05	7.61E+05	7.51E+05	6.86E+05	5.79E+05	6.77E+05	1.04E+00	3.97E-02	sig
HX1365	C9H6O2	Coumarin	Lignans and Coumarins	Coumarins	91-64-5	1	1.96E+07	5.79E+07	4.19E+07	3.17E+07	2.25E+07	2.43E+07	1.95E+07	2.39E+07	2.22E+07	2.70E+07	2.69E+07	2.01E+07	2.20E+07	2.13E+07	2.10E+07	2.09E+07	2.40E+07	2.51E+07	2.20E+07	2.71E+07	2.09E+07	2.23E+07	2.31E+07	2.45E+07	2.08E+07	2.43E+07	2.37E+07	2.23E+07	2.44E+07	2.31E+07	9.62E-01	9.98E-02	insig
Zaln004082	C16H16O8	3-O-caffeoylshikimic acid	Phenolic acids	Phenolic acids	-	3	5.68E+05	6.88E+05	5.30E+05	7.65E+05	7.17E+05	7.13E+05	7.95E+05	7.47E+05	6.98E+05	7.27E+05	7.87E+05	7.26E+05	7.41E+05	8.28E+05	7.96E+05	6.68E+05	7.53E+05	6.84E+05	7.76E+05	7.62E+05	7.44E+05	7.11E+05	6.73E+05	7.38E+05	6.37E+05	6.19E+05	6.57E+05	6.21E+05	7.64E+05	6.86E+05	1.96E+00	2.09E-03	sig
Wafn005994	C21H36O10	Geranyl 6-O-xylopyranosyl-glucopyranoside	Others	Others	124044-06-0	2	1.73E+07	1.99E+07	2.13E+07	2.67E+07	2.49E+07	2.48E+07	2.39E+07	2.39E+07	2.43E+07	2.51E+07	2.57E+07	2.59E+07	2.43E+07	2.50E+07	2.52E+07	2.27E+07	2.47E+07	2.19E+07	2.48E+07	2.23E+07	2.38E+07	2.12E+07	2.23E+07	2.11E+07	2.24E+07	2.12E+07	2.22E+07	2.08E+07	2.17E+07	1.95E+07	2.70E+00	4.59E-06	sig
MWS201400	C16H21N3O3	Val-Trp	Amino acids and derivatives	Amino acids and derivatives	24587-37-9	3	5.01E+05	5.51E+05	4.58E+05	1.85E+06	1.88E+06	1.83E+06	2.15E+06	1.84E+06	1.96E+06	1.97E+06	2.02E+06	2.26E+06	1.89E+06	1.90E+06	2.02E+06	1.75E+06	1.78E+06	1.81E+06	1.80E+06	1.76E+06	1.75E+06	1.74E+06	1.69E+06	1.63E+06	1.91E+06	1.91E+06	2.04E+06	1.53E+06	1.74E+06	1.51E+06	1.95E+00	2.47E-13	sig
mws1422	C15H14O5	Epiafzelechin	Flavonoids	Flavanols	24808-04-6	3	3.75E+06	6.14E+06	6.19E+06	3.49E+06	3.69E+06	3.84E+06	3.41E+06	3.68E+06	3.41E+06	3.88E+06	3.67E+06	3.71E+06	3.33E+06	3.36E+06	3.64E+06	3.71E+06	3.46E+06	3.73E+06	3.51E+06	3.90E+06	3.51E+06	3.40E+06	3.70E+06	3.52E+06	3.38E+06	3.66E+06	3.72E+06	3.80E+06	4.00E+06	3.87E+06	1.54E+00	3.05E-03	sig
Lmbn001288	C5H8O4	2-Hydroxy-2-methyl-3-oxobutanoic acid*	Organic acids	Organic acids	71698-08-3	3	2.12E+05	3.00E+05	2.90E+05	2.43E+05	2.36E+05	2.62E+05	2.68E+05	2.54E+05	2.24E+05	2.61E+05	2.60E+05	2.54E+05	2.52E+05	2.59E+05	2.45E+05	2.56E+05	2.55E+05	2.77E+05	2.71E+05	2.31E+05	2.24E+05	2.55E+05	2.42E+05	2.42E+05	2.30E+05	2.46E+05	2.40E+05	2.70E+05	2.59E+05	2.66E+05	3.71E-01	6.72E-01	insig
Lmrn001951	C9H10O4	(S)-2-Hydroxy-3-(4-Hydroxyphenyl)Propanoic Acid	Phenolic acids	Phenolic acids	23508-35-2	3	7.67E+05	7.99E+05	7.00E+05	7.32E+05	7.10E+05	7.46E+05	7.48E+05	7.82E+05	7.70E+05	8.13E+05	8.72E+05	8.23E+05	8.15E+05	7.19E+05	9.04E+05	7.79E+05	7.74E+05	8.75E+05	8.15E+05	8.24E+05	7.62E+05	7.63E+05	8.22E+05	7.52E+05	7.63E+05	7.86E+05	7.85E+05	8.02E+05	8.51E+05	8.25E+05	3.13E-01	1.44E-01	insig
pmn001622	C27H22O18	1-O-Galloyl-4,6-hexahydroxydiphenoyl-D-glucose	Phenolic acids	Phenolic acids	126721-55-9	3	3.64E+07	5.84E+07	7.14E+07	4.50E+07	4.79E+07	5.74E+07	4.41E+07	4.17E+07	3.89E+07	5.07E+07	4.89E+07	5.03E+07	4.12E+07	3.79E+07	4.02E+07	5.16E+07	4.29E+07	4.94E+07	4.58E+07	4.70E+07	4.51E+07	4.28E+07	4.36E+07	4.69E+07	3.72E+07	3.88E+07	3.96E+07	4.62E+07	4.53E+07	4.24E+07	3.81E-02	8.84E-02	insig
Lmgn003849	C8H14O2	2-n-Propyl-4-pentenoic acid	Organic acids	Organic acids	1575-72-0	3	1.38E+07	1.49E+07	1.67E+07	1.46E+07	1.30E+07	1.35E+07	1.41E+07	1.50E+07	1.53E+07	1.40E+07	1.44E+07	1.44E+07	1.44E+07	1.32E+07	1.41E+07	1.49E+07	1.52E+07	1.44E+07	1.51E+07	1.49E+07	1.52E+07	1.53E+07	1.37E+07	1.54E+07	1.47E+07	1.48E+07	1.37E+07	1.34E+07	1.44E+07	1.48E+07	9.36E-01	2.69E-01	insig
mws0749	C7H6O3	4-Hydroxybenzoic acid	Phenolic acids	Phenolic acids	99-96-7	3	1.84E+06	3.15E+06	2.41E+06	3.57E+06	4.35E+06	4.99E+06	5.00E+06	4.86E+06	4.81E+06	3.83E+06	4.32E+06	4.16E+06	4.31E+06	4.78E+06	4.47E+06	3.71E+06	4.65E+06	4.47E+06	3.77E+06	4.06E+06	4.45E+06	3.77E+06	4.64E+06	3.28E+06	3.79E+06	3.48E+06	4.30E+06	4.25E+06	4.22E+06	4.07E+06	1.85E+00	5.10E-04	sig
Lmhp001670	C11H22N2O3	L-Valyl-L-Leucine	Amino acids and derivatives	Amino acids and derivatives	3989-97-7	3	6.72E+05	6.50E+05	5.63E+05	1.43E+06	1.46E+06	1.42E+06	1.42E+06	1.46E+06	1.38E+06	1.36E+06	1.28E+06	1.38E+06	1.36E+06	1.41E+06	1.47E+06	1.37E+06	1.31E+06	1.59E+06	1.36E+06	1.38E+06	1.46E+06	1.28E+06	1.39E+06	1.28E+06	1.38E+06	1.33E+06	1.44E+06	1.34E+06	1.23E+06	1.29E+06	1.88E+00	9.08E-11	sig
MWS00327g	C3H7NO3	L-Isoserine	Amino acids and derivatives	Amino acids and derivatives	632-13-3	3	8.74E+06	9.07E+06	9.33E+06	8.54E+06	8.66E+06	8.89E+06	8.91E+06	9.14E+06	8.84E+06	7.58E+06	7.83E+06	8.47E+06	8.24E+06	8.43E+06	8.49E+06	8.73E+06	8.84E+06	8.03E+06	8.68E+06	9.12E+06	8.71E+06	8.40E+06	9.06E+06	9.09E+06	8.48E+06	7.65E+06	7.30E+06	7.87E+06	7.60E+06	8.40E+06	3.58E-01	1.79E-03	insig
MWS20172	C6H6O3	5-Hydroxymethylfurfural	Others	Aldehyde compounds	67-47-0	3	9.14E+05	1.14E+06	1.06E+06	8.82E+05	1.10E+06	1.09E+06	1.09E+06	9.60E+05	9.03E+05	9.62E+05	9.07E+05	9.85E+05	1.07E+06	1.08E+06	1.09E+06	8.31E+05	8.60E+05	9.91E+05	9.27E+05	9.64E+05	8.30E+05	9.77E+05	9.57E+05	8.91E+05	9.68E+05	8.56E+05	9.20E+05	9.97E+05	8.69E+05	9.06E+05	6.13E-01	1.01E-01	insig
Hmmp004965	C22H22O11	Diosmetin-7-O-glucoside*	Flavonoids	Flavones	20126-59-4	2	1.88E+07	2.87E+07	2.07E+07	2.10E+07	1.88E+07	1.95E+07	2.24E+07	2.06E+07	2.15E+07	2.17E+07	2.01E+07	1.89E+07	2.53E+07	2.23E+07	2.69E+07	2.20E+07	2.05E+07	2.36E+07	2.14E+07	2.02E+07	2.35E+07	2.78E+07	2.23E+07	2.27E+07	2.13E+07	1.91E+07	2.29E+07	2.55E+07	1.95E+07	2.39E+07	7.90E-01	3.34E-01	insig
Zblp004717	C28H32O16	3'-methoxyquercetin-3-O-L-rhamnosyl(1↙2)-glucopyranoside*	Flavonoids	Flavonols	-	3	3.11E+06	3.67E+06	3.03E+06	3.11E+06	3.69E+06	3.67E+06	3.08E+06	3.17E+06	3.31E+06	3.65E+06	3.40E+06	3.56E+06	3.18E+06	3.28E+06	3.44E+06	3.33E+06	3.32E+06	3.27E+06	2.72E+06	2.96E+06	3.21E+06	2.87E+06	3.33E+06	3.21E+06	2.86E+06	2.88E+06	3.10E+06	3.23E+06	2.91E+06	3.27E+06	1.37E+00	3.82E-02	sig
Hmsn002272	C15H20O8	Demethyl coniferin	Phenolic acids	Phenolic acids	-	3	1.35E+07	1.37E+07	1.47E+07	2.23E+07	2.25E+07	2.16E+07	2.15E+07	2.10E+07	2.09E+07	2.18E+07	2.09E+07	2.15E+07	2.45E+07	2.15E+07	2.21E+07	2.06E+07	1.95E+07	2.01E+07	2.05E+07	1.99E+07	2.05E+07	1.75E+07	1.91E+07	1.93E+07	1.90E+07	2.09E+07	2.06E+07	1.54E+07	1.45E+07	1.77E+07	2.62E+00	2.60E-09	sig
Lmsp004721	C28H32O16	Tamarixetin-3-O-glucoside-7-O-rhamnoside*	Flavonoids	Flavonols	-	3	2.23E+06	3.11E+06	2.27E+06	2.92E+06	2.93E+06	2.85E+06	2.53E+06	2.51E+06	2.38E+06	2.73E+06	2.43E+06	3.02E+06	2.78E+06	2.69E+06	2.62E+06	2.66E+06	2.46E+06	2.62E+06	2.37E+06	2.62E+06	2.75E+06	2.76E+06	2.50E+06	2.39E+06	2.44E+06	2.46E+06	2.43E+06	2.47E+06	2.24E+06	2.50E+06	1.47E+00	2.16E-01	sig
mws0061	C21H20O12	Quercetin-3-O-galactoside (Hyperin)	Flavonoids	Flavonols	482-36-0	1	1.21E+07	1.49E+07	1.17E+07	1.07E+07	1.03E+07	1.04E+07	1.19E+07	1.11E+07	1.16E+07	1.20E+07	1.13E+07	1.19E+07	1.14E+07	1.13E+07	1.13E+07	1.07E+07	1.12E+07	1.20E+07	1.03E+07	1.05E+07	1.11E+07	1.25E+07	1.22E+07	1.16E+07	1.15E+07	1.17E+07	1.23E+07	1.07E+07	9.39E+06	1.07E+07	7.93E-01	6.07E-03	insig
Zmhn002269	C11H10O6S	2,5-Dimethylchromone-7-O-sulfate	Others	Chromone	-	3	5.25E+05	5.32E+05	4.58E+05	4.62E+05	4.67E+05	4.77E+05	4.86E+05	5.33E+05	5.06E+05	4.84E+05	5.20E+05	5.01E+05	5.20E+05	5.16E+05	5.34E+05	4.95E+05	4.40E+05	5.26E+05	5.13E+05	5.13E+05	5.09E+05	5.26E+05	5.13E+05	4.14E+05	4.57E+05	5.21E+05	5.47E+05	5.30E+05	5.12E+05	5.11E+05	5.96E-01	6.22E-01	insig
mws0277	C7H12O6	Quinic Acid	Organic acids	Organic acids	77-95-2	1	5.27E+06	5.60E+06	5.62E+06	5.21E+06	4.81E+06	4.62E+06	5.00E+06	5.26E+06	5.23E+06	5.16E+06	5.58E+06	5.33E+06	5.05E+06	5.10E+06	5.45E+06	4.98E+06	5.18E+06	5.31E+06	5.42E+06	5.34E+06	5.07E+06	5.38E+06	5.03E+06	5.01E+06	4.96E+06	5.76E+06	4.97E+06	5.00E+06	5.38E+06	5.09E+06	1.14E+00	3.06E-01	sig
Lmgp004784	C15H14O5	Apiferol	Flavonoids	Flavones	55167-29-8	3	4.69E+06	1.03E+07	9.31E+06	5.72E+06	4.80E+06	5.94E+06	5.23E+06	4.79E+06	4.93E+06	5.45E+06	5.73E+06	5.21E+06	5.29E+06	4.69E+06	4.73E+06	5.13E+06	5.62E+06	5.54E+06	4.74E+06	5.31E+06	4.70E+06	5.22E+06	5.44E+06	5.55E+06	4.65E+06	4.91E+06	5.21E+06	5.13E+06	5.97E+06	5.26E+06	1.12E+00	3.20E-02	sig
Zmhn003297	C21H20O14	3-O-Digalloyl quinic acid	Phenolic acids	Phenolic acids	-	3	4.81E+07	5.88E+07	5.94E+07	5.40E+07	5.35E+07	5.55E+07	5.25E+07	4.93E+07	4.62E+07	5.86E+07	5.22E+07	5.83E+07	4.81E+07	5.08E+07	4.19E+07	5.17E+07	4.60E+07	5.14E+07	5.33E+07	5.16E+07	4.58E+07	4.31E+07	4.42E+07	4.54E+07	4.32E+07	4.09E+07	4.50E+07	5.12E+07	4.81E+07	4.98E+07	7.00E-01	1.21E-03	insig
pmb2804	C18H32O4	13S-Hydroperoxy-9Z,11E-octadecadienoic acid	Lipids	Free fatty acids	33964-75-9	3	5.57E+06	8.78E+05	8.42E+05	2.29E+06	2.23E+06	2.40E+06	1.49E+06	1.59E+06	1.55E+06	2.19E+06	2.19E+06	2.04E+06	2.14E+06	2.09E+06	1.96E+06	2.36E+06	2.20E+06	2.40E+06	2.08E+06	2.26E+06	2.11E+06	2.62E+06	2.58E+06	2.84E+06	2.92E+06	2.93E+06	2.70E+06	3.11E+06	2.99E+06	2.88E+06	5.00E-01	6.93E-01	insig
pmb3064	C22H28O13	3-O-p-Coumaroylquinic acid-O-glucoside	Phenolic acids	Phenolic acids	-	2	2.13E+06	3.34E+06	2.22E+06	2.45E+06	1.73E+06	1.86E+06	1.68E+06	1.65E+06	1.70E+06	2.05E+06	1.98E+06	1.78E+06	1.91E+06	1.79E+06	2.05E+06	1.93E+06	2.05E+06	1.99E+06	2.04E+06	2.12E+06	2.17E+06	1.86E+06	1.99E+06	1.86E+06	1.98E+06	2.18E+06	2.21E+06	2.17E+06	2.14E+06	2.19E+06	1.90E+00	4.84E-02	sig
MWS5169	C10H7NO2	Quinoline-4-carboxylic acid	Alkaloids	Quinoline alkaloids	486-74-8	3	6.12E+04	5.49E+04	4.10E+04	7.71E+04	7.82E+04	7.44E+04	7.39E+04	7.32E+04	8.36E+04	8.03E+04	7.71E+04	7.32E+04	7.51E+04	7.37E+04	7.89E+04	6.89E+04	6.75E+04	7.93E+04	8.47E+04	8.57E+04	8.57E+04	8.34E+04	8.04E+04	7.95E+04	7.64E+04	8.16E+04	7.87E+04	8.69E+04	7.96E+04	8.73E+04	8.26E-01	5.96E-06	insig
Lmqn008288	C18H36O3	3-Hydroxyoctadecanoic Acid	Lipids	Free fatty acids	45261-96-9	1	1.48E+06	1.33E+06	1.42E+06	1.62E+06	1.70E+06	1.38E+06	1.36E+06	1.53E+06	1.48E+06	1.52E+06	1.51E+06	1.29E+06	1.49E+06	1.43E+06	1.57E+06	1.44E+06	1.44E+06	1.56E+06	1.55E+06	1.56E+06	1.42E+06	1.60E+06	1.50E+06	1.51E+06	1.56E+06	1.58E+06	1.47E+06	1.63E+06	1.57E+06	1.54E+06	1.83E-01	3.93E-01	insig
pme1598	C22H24O11	Hesperetin-5-O-glucoside	Flavonoids	Flavanones	69651-80-5	3	1.79E+07	1.89E+07	1.48E+07	1.48E+07	1.28E+07	1.39E+07	1.52E+07	1.60E+07	1.46E+07	1.52E+07	1.53E+07	1.61E+07	1.55E+07	1.55E+07	1.53E+07	1.30E+07	1.50E+07	1.47E+07	1.45E+07	1.44E+07	1.43E+07	1.70E+07	1.66E+07	1.56E+07	1.51E+07	1.51E+07	1.54E+07	1.38E+07	1.27E+07	1.38E+07	6.83E-01	1.71E-03	insig
pmb1754	C5H15NO4P+	O-Phosphocholine	Alkaloids	Alkaloids	107-73-3	3	2.91E+07	2.35E+07	3.10E+07	2.65E+07	3.04E+07	2.73E+07	2.79E+07	2.53E+07	2.68E+07	2.49E+07	2.58E+07	2.74E+07	2.73E+07	2.60E+07	2.75E+07	2.99E+07	2.83E+07	2.22E+07	2.61E+07	2.82E+07	2.83E+07	2.54E+07	2.89E+07	2.87E+07	2.79E+07	2.44E+07	2.69E+07	2.29E+07	2.41E+07	2.19E+07	7.44E-01	2.85E-01	insig
pme0057	C4H9NO2S	L-Homocysteine	Amino acids and derivatives	Amino acids and derivatives	6027-13-0	3	1.56E+06	1.06E+06	1.17E+06	1.13E+06	1.26E+06	1.09E+06	1.13E+06	1.15E+06	1.09E+06	1.33E+06	1.22E+06	1.29E+06	1.28E+06	1.28E+06	1.24E+06	1.31E+06	1.24E+06	1.26E+06	1.33E+06	1.42E+06	1.35E+06	1.25E+06	1.27E+06	1.32E+06	1.37E+06	1.21E+06	1.22E+06	1.47E+06	1.34E+06	1.40E+06	1.28E+00	9.48E-02	sig
Hmcn002875	C15H10O7	6-Hydroxyluteolin	Flavonoids	Flavones	18003-33-3	3	2.99E+05	3.88E+05	5.91E+05	7.72E+05	7.35E+05	7.03E+05	7.74E+05	7.70E+05	8.44E+05	1.16E+06	1.13E+06	1.41E+06	8.95E+05	7.80E+05	8.75E+05	8.27E+05	8.84E+05	8.73E+05	8.31E+05	8.74E+05	8.79E+05	9.75E+05	8.00E+05	8.04E+05	9.07E+05	8.93E+05	8.80E+05	6.63E+05	7.95E+05	8.60E+05	1.41E+00	3.85E-07	sig
mws1505	C17H16O4	Phenethyl caffeate	Phenolic acids	Phenolic acids	104594-70-9	3	2.44E+04	9.37E+03	8.32E+03	1.95E+04	1.81E+04	1.59E+04	1.57E+04	1.47E+04	1.38E+04	1.48E+04	1.34E+04	1.52E+04	1.75E+04	2.04E+04	1.90E+04	1.73E+04	1.14E+04	1.78E+04	1.51E+04	1.95E+04	1.50E+04	1.69E+04	2.06E+04	2.16E+04	1.61E+04	1.40E+04	1.62E+04	1.99E+04	1.60E+04	1.54E+04	5.07E-01	5.17E-01	insig
Lmbn005369	C18H32O3	13(S)-HODE;13(S)-Hydroxyoctadeca-9Z,11E-dienoic acid	Lipids	Free fatty acids	10219-69-9	1	3.85E+06	2.16E+06	1.89E+06	1.56E+06	1.71E+06	1.55E+06	1.09E+06	1.08E+06	1.17E+06	1.62E+06	1.54E+06	1.45E+06	1.60E+06	1.37E+06	1.50E+06	1.56E+06	1.47E+06	1.68E+06	1.40E+06	1.71E+06	1.83E+06	1.78E+06	1.72E+06	1.65E+06	2.38E+06	2.55E+06	2.42E+06	2.26E+06	2.22E+06	2.08E+06	2.43E+00	7.96E-04	sig
MWSmce675	C12H16O7	Arbutin	Phenolic acids	Phenolic acids	497-76-7	1	8.40E+05	1.03E+06	7.94E+05	9.47E+05	9.13E+05	8.00E+05	9.50E+05	9.50E+05	9.12E+05	8.23E+05	8.37E+05	1.02E+06	9.18E+05	9.50E+05	9.04E+05	8.70E+05	8.86E+05	1.08E+06	8.27E+05	8.05E+05	8.87E+05	1.06E+06	9.48E+05	8.95E+05	9.20E+05	9.44E+05	9.04E+05	8.98E+05	8.74E+05	8.14E+05	2.85E-01	6.19E-01	insig
MWS1983	C12H24O11	Maltitol	Others	Saccharides	585-88-6	3	6.06E+05	5.90E+05	4.63E+05	7.20E+05	6.15E+05	6.82E+05	5.93E+05	6.09E+05	5.45E+05	6.49E+05	6.30E+05	5.60E+05	6.39E+05	6.43E+05	6.26E+05	6.43E+05	5.57E+05	6.61E+05	5.59E+05	5.22E+05	5.92E+05	5.87E+05	6.38E+05	5.66E+05	6.20E+05	5.90E+05	5.10E+05	6.14E+05	5.54E+05	6.77E+05	1.26E+00	1.71E-01	sig
Lmzn001582	C18H28O9	5'-Glucosyloxyjasmanic acid	Phenolic acids	Phenolic acids	-	1	4.23E+06	4.27E+06	4.38E+06	4.58E+06	4.56E+06	4.98E+06	5.13E+06	5.25E+06	4.81E+06	5.89E+06	5.85E+06	5.68E+06	5.07E+06	5.99E+06	5.35E+06	5.12E+06	4.92E+06	4.92E+06	5.65E+06	5.60E+06	5.90E+06	3.69E+06	5.02E+06	4.33E+06	5.04E+06	5.27E+06	5.56E+06	5.39E+06	5.03E+06	5.31E+06	8.41E-01	3.00E-05	insig
Zmln000899	C15H20O9	Syringaldehyde-4-O-glucoside	Phenolic acids	Phenolic acids	-	3	5.15E+05	4.73E+05	4.87E+05	5.36E+05	4.93E+05	4.38E+05	4.96E+05	4.95E+05	3.83E+05	4.05E+05	4.59E+05	4.51E+05	4.69E+05	4.73E+05	3.83E+05	4.89E+05	3.69E+05	4.23E+05	3.75E+05	4.39E+05	4.36E+05	4.88E+05	4.21E+05	4.42E+05	4.22E+05	4.62E+05	4.02E+05	3.74E+05	3.59E+05	3.78E+05	7.30E-01	7.80E-02	insig
Zmgn001448	C7H12O5	2-Propylmalic Acid*	Organic acids	Organic acids	-	2	1.57E+07	2.33E+07	2.00E+07	1.98E+07	1.88E+07	1.90E+07	2.16E+07	2.18E+07	1.94E+07	2.09E+07	2.20E+07	1.93E+07	2.14E+07	2.23E+07	2.20E+07	1.98E+07	1.89E+07	2.11E+07	2.20E+07	2.00E+07	2.23E+07	2.09E+07	1.97E+07	1.80E+07	1.79E+07	2.11E+07	2.08E+07	1.94E+07	1.97E+07	1.91E+07	5.76E-01	4.93E-01	insig
Lmbn005172	C9H10O3	2,6-Dimethoxybenzaldehyde	Phenolic acids	Phenolic acids	3392-97-0	3	7.22E+05	8.80E+05	7.54E+05	8.26E+05	8.01E+05	8.82E+05	8.70E+05	8.11E+05	8.98E+05	8.76E+05	9.50E+05	7.90E+05	7.12E+05	7.58E+05	8.60E+05	8.72E+05	8.62E+05	8.19E+05	8.32E+05	8.07E+05	8.39E+05	8.25E+05	8.22E+05	7.15E+05	7.15E+05	8.37E+05	7.82E+05	7.51E+05	8.28E+05	7.87E+05	1.25E+00	3.27E-01	sig
Zmhn001793	C15H18O9	6-O-Caffeoyl-D-glucose*	Phenolic acids	Phenolic acids	-	3	1.92E+06	2.19E+06	1.42E+06	1.98E+06	1.83E+06	1.80E+06	1.96E+06	1.85E+06	1.90E+06	1.75E+06	1.86E+06	1.71E+06	2.14E+06	2.00E+06	2.08E+06	1.78E+06	1.75E+06	1.79E+06	1.88E+06	1.85E+06	2.16E+06	2.24E+06	2.02E+06	2.02E+06	1.92E+06	2.01E+06	1.82E+06	2.05E+06	1.82E+06	1.92E+06	2.54E-01	2.29E-01	insig
Hmpp002612	C27H30O16	Luteolin-7-O-gentiobioside	Flavonoids	Flavones	-	3	2.84E+06	2.98E+06	2.69E+06	3.19E+06	3.25E+06	3.33E+06	3.24E+06	3.20E+06	3.26E+06	3.41E+06	3.44E+06	3.39E+06	3.41E+06	3.40E+06	3.53E+06	3.28E+06	3.29E+06	3.35E+06	3.40E+06	3.52E+06	3.75E+06	3.71E+06	3.78E+06	3.54E+06	3.17E+06	3.41E+06	3.47E+06	3.51E+06	3.75E+06	3.72E+06	1.62E-01	5.35E-07	insig
mws1434	C21H20O10	Apigenin-6-C-glucoside (Isovitexin)*	Flavonoids	Flavones	38953-85-4	1	1.80E+07	2.05E+07	1.80E+07	2.35E+07	2.35E+07	2.23E+07	2.71E+07	2.28E+07	2.65E+07	2.42E+07	2.38E+07	2.56E+07	2.58E+07	2.81E+07	2.79E+07	2.54E+07	2.25E+07	2.79E+07	2.33E+07	2.80E+07	2.73E+07	2.93E+07	2.81E+07	2.81E+07	2.87E+07	3.07E+07	2.76E+07	2.75E+07	2.60E+07	2.41E+07	3.11E-01	4.16E-05	insig
Zmyn000230	C5H8O5	2-Dehydro-3-deoxy-L-arabinonate	Others	Saccharides	-	3	1.04E+06	1.35E+06	1.18E+06	1.25E+06	1.19E+06	1.24E+06	1.35E+06	1.37E+06	1.23E+06	1.24E+06	1.34E+06	1.23E+06	1.32E+06	1.26E+06	1.31E+06	1.24E+06	1.26E+06	1.50E+06	1.33E+06	1.19E+06	1.33E+06	1.31E+06	1.27E+06	1.18E+06	1.16E+06	1.23E+06	1.24E+06	1.25E+06	1.25E+06	1.21E+06	9.78E-01	4.98E-01	insig
Lsjp211254	C30H46O	Lupa-1,20(29)-dien-3-one (Glochidone)	Terpenoids	Triterpene	-	3	1.02E+06	1.22E+06	1.16E+06	1.21E+06	1.07E+06	1.19E+06	1.14E+06	9.55E+05	9.64E+05	1.17E+06	1.00E+06	1.05E+06	1.04E+06	9.93E+05	1.04E+06	1.07E+06	9.59E+05	1.06E+06	1.21E+06	1.18E+06	1.15E+06	1.05E+06	1.04E+06	1.24E+06	1.15E+06	1.07E+06	1.17E+06	1.05E+06	1.04E+06	1.13E+06	6.32E-01	1.71E-01	insig
pmp000579	C22H22O11	Diosmetin-7-O-galactoside*	Flavonoids	Flavones	-	2	2.01E+07	3.05E+07	2.47E+07	2.22E+07	2.05E+07	2.22E+07	2.34E+07	2.07E+07	2.27E+07	2.31E+07	2.51E+07	2.31E+07	2.75E+07	2.34E+07	2.94E+07	2.30E+07	2.23E+07	2.62E+07	2.34E+07	2.48E+07	2.35E+07	2.73E+07	2.80E+07	2.76E+07	2.35E+07	2.13E+07	2.32E+07	2.62E+07	2.47E+07	2.34E+07	9.49E-01	6.45E-02	insig
Lmbn000216	C5H8O5	3-Methylmalic acid*	Organic acids	Organic acids	152204-30-3	3	9.15E+05	1.11E+06	9.90E+05	1.09E+06	1.05E+06	1.06E+06	1.14E+06	1.12E+06	1.11E+06	1.05E+06	1.11E+06	1.07E+06	1.08E+06	1.14E+06	1.07E+06	1.10E+06	1.08E+06	1.08E+06	1.06E+06	1.06E+06	1.13E+06	1.07E+06	1.11E+06	1.03E+06	1.02E+06	1.08E+06	1.03E+06	1.11E+06	9.96E+05	1.05E+06	1.52E+00	2.10E-01	sig
Lmfn003630	C20H18O12	Myricetin-3-O-xyloside	Flavonoids	Flavonols	-	1	9.89E+06	1.07E+07	9.31E+06	1.04E+07	9.38E+06	9.54E+06	9.86E+06	9.25E+06	9.53E+06	1.05E+07	1.11E+07	1.07E+07	9.65E+06	9.26E+06	9.98E+06	8.57E+06	9.58E+06	9.38E+06	9.44E+06	9.44E+06	8.99E+06	1.00E+07	1.00E+07	1.04E+07	1.06E+07	9.38E+06	1.09E+07	9.32E+06	9.53E+06	8.58E+06	1.12E-01	1.15E-02	insig
Lmhp009890	C28H52NO7P	LysoPC 20:3	Lipids	LPC	1199257-41-4	1	6.42E+05	3.45E+05	2.34E+05	6.38E+05	6.17E+05	6.16E+05	5.84E+05	5.87E+05	6.19E+05	6.49E+05	6.45E+05	6.15E+05	7.29E+05	6.80E+05	7.06E+05	6.11E+05	6.25E+05	7.39E+05	6.33E+05	6.97E+05	6.87E+05	8.11E+05	7.71E+05	6.91E+05	7.38E+05	7.98E+05	7.42E+05	8.47E+05	7.33E+05	7.62E+05	3.96E-01	5.09E-04	insig
mws5041	C8H16N2O3	L-Glycyl-L-isoleucine*	Amino acids and derivatives	Amino acids and derivatives	19461-38-2	3	4.77E+05	7.17E+05	6.31E+05	1.15E+06	1.04E+06	1.08E+06	1.10E+06	1.21E+06	1.01E+06	1.18E+06	1.09E+06	1.13E+06	1.05E+06	1.12E+06	1.13E+06	1.01E+06	1.01E+06	1.13E+06	9.10E+05	1.06E+06	1.07E+06	9.87E+05	1.00E+06	9.60E+05	1.03E+06	1.16E+06	1.21E+06	8.53E+05	1.01E+06	1.01E+06	1.89E+00	3.22E-06	sig
HJN055	C21H24O10	Dihydrocharcone-4'-O-glucoside	Flavonoids	Chalcones	-	2	1.58E+06	1.75E+06	1.56E+06	1.56E+06	1.83E+06	1.69E+06	1.61E+06	1.48E+06	1.87E+06	1.68E+06	1.54E+06	1.89E+06	1.53E+06	1.40E+06	1.76E+06	1.58E+06	1.57E+06	1.98E+06	1.71E+06	1.75E+06	1.78E+06	1.67E+06	1.54E+06	1.67E+06	1.52E+06	1.81E+06	1.67E+06	1.60E+06	1.50E+06	1.61E+06	4.06E-01	8.59E-01	insig
mws4176	C12H16N2O3	L-Alanyl-L-Phenylalanine	Amino acids and derivatives	Amino acids and derivatives	3061-90-3	3	6.65E+05	8.38E+05	7.80E+05	3.11E+06	3.03E+06	3.15E+06	3.12E+06	3.09E+06	2.85E+06	2.84E+06	2.85E+06	3.03E+06	3.09E+06	2.83E+06	3.19E+06	2.85E+06	2.44E+06	3.20E+06	2.78E+06	2.98E+06	3.03E+06	2.93E+06	2.59E+06	2.56E+06	2.68E+06	2.73E+06	3.03E+06	2.43E+06	2.45E+06	2.37E+06	2.00E+00	2.96E-11	sig
zjgp122326	C12H15NO7	Pyridine-4-formyl-O-汕-D-glucopyranoside	Others	Others	-	1	7.27E+05	6.10E+05	5.17E+05	6.48E+05	7.05E+05	6.54E+05	5.85E+05	5.83E+05	5.71E+05	6.47E+05	5.52E+05	5.82E+05	6.20E+05	6.42E+05	6.56E+05	6.07E+05	4.79E+05	5.35E+05	5.22E+05	6.39E+05	5.69E+05	4.71E+05	4.69E+05	4.52E+05	4.32E+05	4.92E+05	5.21E+05	4.16E+05	4.11E+05	4.42E+05	1.80E+00	7.43E-05	sig
mws1089	C12H23O14P	Sucrose-6-phosphate	Others	Saccharides	-	3	7.77E+05	5.56E+05	6.28E+05	6.25E+05	6.61E+05	6.42E+05	6.14E+05	7.15E+05	6.73E+05	6.50E+05	6.95E+05	6.73E+05	6.87E+05	6.49E+05	6.49E+05	6.54E+05	5.94E+05	7.13E+05	6.32E+05	7.12E+05	6.81E+05	6.16E+05	5.91E+05	6.31E+05	6.35E+05	6.06E+05	6.24E+05	6.93E+05	6.43E+05	6.92E+05	3.66E-01	7.58E-01	insig
mws0154	C7H10O5	Shikimic acid	Organic acids	Organic acids	138-59-0	1	1.08E+07	1.22E+07	1.15E+07	1.22E+07	1.21E+07	1.09E+07	1.19E+07	1.32E+07	1.21E+07	1.27E+07	1.25E+07	1.29E+07	1.27E+07	1.26E+07	1.31E+07	1.24E+07	1.17E+07	1.22E+07	1.22E+07	1.24E+07	1.23E+07	1.28E+07	1.27E+07	1.20E+07	1.13E+07	1.21E+07	1.20E+07	1.22E+07	1.21E+07	1.28E+07	6.79E-01	4.75E-02	insig
pmf0367	C9H6O4	5,7-Dihydroxychromone	Others	Chromone	31721-94-5	3	1.76E+05	1.26E+05	1.14E+05	3.80E+05	3.29E+05	3.36E+05	3.45E+05	3.26E+05	3.63E+05	3.41E+05	3.00E+05	2.72E+05	3.52E+05	3.24E+05	3.68E+05	3.93E+05	2.96E+05	3.87E+05	3.59E+05	4.03E+05	3.81E+05	3.49E+05	4.11E+05	3.32E+05	3.13E+05	3.10E+05	3.65E+05	3.71E+05	3.46E+05	3.23E+05	1.46E+00	1.14E-06	sig
MWS1848	C8H8O2	Phenyl acetate	Phenolic acids	Phenolic acids	122-79-2	3	2.57E+05	2.52E+05	1.70E+05	1.66E+05	1.63E+05	2.07E+05	1.39E+05	1.44E+05	1.63E+05	1.37E+05	1.68E+05	1.21E+05	1.83E+05	1.82E+05	1.83E+05	1.49E+05	1.59E+05	1.63E+05	1.64E+05	1.85E+05	1.56E+05	2.01E+05	1.95E+05	1.47E+05	2.52E+05	2.23E+05	2.12E+05	2.17E+05	1.99E+05	1.89E+05	2.02E+00	1.52E-03	sig
Lmhp007840	C27H52NO7P	LysoPC 19:2	Lipids	LPC	-	1	4.97E+05	2.84E+05	2.05E+05	3.82E+05	3.67E+05	3.66E+05	3.95E+05	3.70E+05	3.76E+05	3.33E+05	3.32E+05	3.52E+05	3.64E+05	3.55E+05	4.07E+05	3.34E+05	3.04E+05	4.08E+05	3.20E+05	3.53E+05	3.35E+05	4.08E+05	4.38E+05	3.95E+05	4.44E+05	5.31E+05	4.67E+05	5.53E+05	5.15E+05	4.64E+05	7.01E-01	7.33E-03	insig
MWS201469	C11H21N5O5	Glu-Arg	Amino acids and derivatives	Amino acids and derivatives	7219-59-2	3	3.63E+06	2.44E+06	2.85E+06	2.29E+06	2.23E+06	2.48E+06	2.24E+06	2.42E+06	2.28E+06	2.45E+06	2.23E+06	2.16E+06	2.29E+06	2.75E+06	2.62E+06	2.43E+06	1.98E+06	2.64E+06	2.03E+06	1.80E+06	2.13E+06	2.49E+06	2.16E+06	2.26E+06	2.37E+06	2.21E+06	2.17E+06	2.30E+06	2.33E+06	1.97E+06	4.36E-01	2.28E-02	insig
pme1173	C5H4N4O	Allopurinol	Nucleotides and derivatives	Nucleotides and derivatives	315-30-0	3	3.01E+06	1.36E+06	1.13E+06	2.10E+06	2.39E+06	2.20E+06	2.16E+06	2.07E+06	2.02E+06	2.08E+06	2.11E+06	2.14E+06	2.00E+06	2.10E+06	2.10E+06	1.96E+06	1.84E+06	2.15E+06	1.88E+06	2.02E+06	2.09E+06	1.93E+06	2.08E+06	2.00E+06	2.38E+06	2.21E+06	2.40E+06	2.43E+06	2.62E+06	2.26E+06	3.52E-01	6.00E-01	insig
mws0567	C5H11N3O2	4-Guanidinobutyric acid	Organic acids	Organic acids	463-00-3	3	2.07E+06	2.24E+06	1.99E+06	4.04E+06	4.67E+06	4.63E+06	4.41E+06	4.46E+06	4.47E+06	3.91E+06	3.67E+06	3.91E+06	4.92E+06	4.95E+06	5.02E+06	5.06E+06	5.30E+06	4.97E+06	3.73E+06	4.00E+06	4.34E+06	4.76E+06	5.30E+06	4.58E+06	6.56E+06	5.49E+06	5.22E+06	6.80E+06	6.05E+06	5.86E+06	5.10E-01	4.06E-10	insig
Wbtn004362	C18H16O10	1,3,6,7-tetrahydroxy-2-(3,4,5-trihydroxyoxan-2-yl)xanthen-9-one	Flavonoids	Other Flavonoids	-	3	1.47E+06	1.55E+06	1.77E+06	1.51E+06	1.53E+06	1.41E+06	1.55E+06	1.67E+06	1.44E+06	1.56E+06	1.60E+06	1.49E+06	1.52E+06	1.49E+06	1.48E+06	1.52E+06	1.59E+06	1.43E+06	1.60E+06	1.50E+06	1.57E+06	1.42E+06	1.40E+06	1.28E+06	1.36E+06	1.45E+06	1.49E+06	1.40E+06	1.50E+06	1.53E+06	2.95E-01	8.42E-02	insig
Lmmn006022	C22H22O11	Rhamnetin-3-O-rhamnoside	Flavonoids	Flavonols	20188-83-4	3	1.77E+05	1.74E+05	1.68E+05	1.69E+05	1.45E+05	1.56E+05	1.60E+05	1.41E+05	1.59E+05	1.69E+05	1.64E+05	1.71E+05	1.70E+05	1.62E+05	1.68E+05	1.49E+05	1.48E+05	1.58E+05	1.62E+05	1.58E+05	1.81E+05	1.55E+05	1.53E+05	1.35E+05	1.59E+05	1.56E+05	1.67E+05	1.56E+05	1.67E+05	1.33E+05	2.13E-01	4.88E-02	insig
mws1050	C5H9NO4	O-Acetylserine	Amino acids and derivatives	Amino acids and derivatives	5147-00-2	3	3.47E+05	5.08E+05	4.14E+05	5.16E+05	5.23E+05	5.55E+05	6.51E+05	6.90E+05	6.65E+05	7.59E+05	6.95E+05	6.97E+05	6.33E+05	6.37E+05	5.89E+05	9.17E+05	8.77E+05	8.05E+05	9.10E+05	9.66E+05	9.30E+05	8.78E+05	9.05E+05	1.01E+06	1.14E+06	1.12E+06	1.09E+06	1.95E+06	1.79E+06	1.92E+06	1.23E+00	1.62E-17	sig
Zmhn001446	C28H36O13	Syringaresinol-4'-O-glucoside	Lignans and Coumarins	Lignans	7374-79-0	3	4.07E+05	5.06E+05	5.01E+05	3.63E+05	3.42E+05	3.43E+05	3.52E+05	3.62E+05	3.67E+05	3.77E+05	3.53E+05	3.80E+05	3.67E+05	3.68E+05	3.69E+05	3.56E+05	3.48E+05	3.64E+05	3.22E+05	4.02E+05	3.68E+05	3.43E+05	3.77E+05	3.44E+05	3.55E+05	3.56E+05	3.60E+05	3.58E+05	3.57E+05	3.76E+05	1.46E+00	1.96E-04	sig
mws0628	C7H6O2	4-Hydroxybenzaldehyde	Phenolic acids	Phenolic acids	123-08-0	1	1.13E+06	9.15E+05	9.10E+05	1.99E+06	1.91E+06	1.91E+06	2.19E+06	2.22E+06	1.99E+06	2.38E+06	2.31E+06	2.12E+06	2.15E+06	2.24E+06	2.26E+06	2.41E+06	2.14E+06	2.30E+06	2.54E+06	2.65E+06	2.59E+06	2.46E+06	2.49E+06	2.60E+06	2.49E+06	2.78E+06	2.69E+06	3.17E+06	3.09E+06	3.27E+06	3.66E-01	4.46E-14	insig
MWS2413	C5H9NO3	N-acetyl-beta-alanine	Amino acids and derivatives	Amino acids and derivatives	3025-95-4	3	1.37E+05	1.15E+05	1.13E+05	1.28E+05	1.50E+05	1.39E+05	1.20E+05	1.11E+05	1.45E+05	1.45E+05	1.37E+05	1.43E+05	1.48E+05	1.38E+05	1.40E+05	1.29E+05	1.25E+05	1.29E+05	1.40E+05	1.44E+05	1.36E+05	1.25E+05	1.39E+05	1.23E+05	1.41E+05	1.29E+05	1.41E+05	1.55E+05	1.28E+05	1.35E+05	6.23E-01	1.51E-01	insig
Zbyn003347	C19H20O11	4-O-Galloylarbutin	Phenolic acids	Phenolic acids	-	3	7.85E+05	1.01E+06	1.04E+06	7.31E+05	7.17E+05	7.80E+05	6.10E+05	6.24E+05	6.64E+05	7.30E+05	7.09E+05	7.95E+05	6.58E+05	6.62E+05	6.28E+05	6.67E+05	6.68E+05	6.85E+05	6.18E+05	6.77E+05	6.40E+05	6.90E+05	6.96E+05	6.33E+05	6.53E+05	6.22E+05	6.62E+05	6.97E+05	6.89E+05	6.85E+05	9.59E-01	1.27E-05	insig
Hmmp001310	C11H9NO2	3-Indoleacrylic acid	Alkaloids	Plumerane	1204-06-4	1	9.56E+06	1.01E+07	1.04E+07	9.80E+06	9.98E+06	1.02E+07	1.04E+07	1.02E+07	9.99E+06	1.10E+07	1.04E+07	1.03E+07	1.01E+07	1.00E+07	1.01E+07	9.92E+06	1.00E+07	9.77E+06	8.58E+06	1.02E+07	9.76E+06	1.01E+07	9.59E+06	8.81E+06	9.26E+06	9.18E+06	9.62E+06	9.76E+06	9.04E+06	9.35E+06	1.52E+00	2.58E-02	sig
Lmmn001643	C9H8O3	2-Hydroxycinnamic acid*	Phenolic acids	Phenolic acids	583-17-5	1	1.60E+07	1.59E+07	1.91E+07	1.54E+07	1.54E+07	1.80E+07	1.72E+07	1.58E+07	1.38E+07	1.70E+07	1.58E+07	1.54E+07	1.43E+07	1.39E+07	1.54E+07	1.59E+07	1.26E+07	1.58E+07	1.69E+07	1.80E+07	1.60E+07	1.36E+07	1.70E+07	1.71E+07	1.42E+07	1.61E+07	1.65E+07	1.42E+07	1.69E+07	1.66E+07	5.14E-01	5.62E-01	insig
pma0101	C14H20N4O3	Caffeoylagmatine	Alkaloids	Phenolamine	-	3	3.99E+06	3.52E+06	4.46E+06	4.10E+06	4.56E+06	4.08E+06	3.92E+06	3.77E+06	3.83E+06	4.05E+06	3.80E+06	3.67E+06	4.54E+06	4.07E+06	4.16E+06	3.77E+06	3.56E+06	4.16E+06	3.91E+06	3.86E+06	3.89E+06	3.68E+06	3.79E+06	3.96E+06	3.76E+06	3.74E+06	3.77E+06	3.94E+06	3.56E+06	3.91E+06	1.01E+00	1.36E-01	sig
Lmhn001386	C12H12O9	Vnilloyltartaric acid	Phenolic acids	Phenolic acids	-	3	2.47E+05	2.49E+05	3.64E+05	2.31E+05	2.29E+05	2.43E+05	2.39E+05	2.51E+05	2.72E+05	2.52E+05	2.54E+05	2.43E+05	2.25E+05	2.22E+05	2.34E+05	2.43E+05	2.88E+05	2.64E+05	1.98E+05	1.87E+05	2.17E+05	2.30E+05	2.41E+05	2.39E+05	2.69E+05	2.61E+05	2.22E+05	2.11E+05	2.41E+05	2.24E+05	3.32E-01	3.59E-02	insig
Lmrn003000	C9H10O3	2-Hydroxy-3-phenylpropanoic acid	Phenolic acids	Phenolic acids	7326-19-4	3	7.41E+05	8.85E+05	8.07E+05	8.63E+05	8.55E+05	9.53E+05	9.33E+05	8.03E+05	8.93E+05	9.01E+05	9.81E+05	8.09E+05	7.52E+05	7.52E+05	8.71E+05	9.21E+05	9.24E+05	9.23E+05	7.87E+05	8.25E+05	8.90E+05	7.63E+05	7.95E+05	7.52E+05	7.39E+05	8.98E+05	8.44E+05	7.69E+05	9.04E+05	7.57E+05	1.26E+00	1.18E-01	sig
mws0049	C15H14O7	Gallocatechin	Flavonoids	Flavanols	970-73-0	1	1.71E+07	2.50E+07	2.42E+07	1.60E+07	1.58E+07	1.39E+07	1.54E+07	1.59E+07	1.59E+07	1.67E+07	1.76E+07	1.63E+07	1.55E+07	1.45E+07	1.57E+07	1.52E+07	1.61E+07	1.47E+07	1.57E+07	1.70E+07	1.49E+07	1.68E+07	1.67E+07	1.62E+07	1.59E+07	1.52E+07	1.57E+07	1.52E+07	1.62E+07	1.57E+07	1.50E+00	6.89E-04	sig
MWSslk062	C15H14O3	4'-Methoxyresveratrol	Others	Stilbene	33626-08-3	3	1.82E+04	2.65E+04	1.63E+04	2.33E+04	1.94E+04	2.20E+04	1.94E+04	1.92E+04	2.06E+04	1.85E+04	2.04E+04	2.52E+04	1.65E+04	1.90E+04	1.83E+04	2.66E+04	2.27E+04	2.87E+04	1.97E+04	1.98E+04	2.20E+04	2.52E+04	2.59E+04	1.99E+04	2.43E+04	2.92E+04	2.29E+04	1.84E+04	2.10E+04	2.33E+04	4.59E-01	5.89E-02	insig
pme1383	C8H11NO3	Pyridoxine	Others	Vitamin	65-23-6	3	2.10E+06	1.48E+06	1.53E+06	1.65E+06	1.88E+06	1.73E+06	1.80E+06	1.74E+06	1.61E+06	1.83E+06	1.74E+06	1.74E+06	1.92E+06	1.77E+06	1.71E+06	1.75E+06	1.69E+06	1.92E+06	1.70E+06	1.93E+06	1.74E+06	1.90E+06	1.98E+06	1.66E+06	1.79E+06	1.91E+06	1.94E+06	2.02E+06	1.61E+06	1.84E+06	1.89E-01	9.51E-01	insig
pmb3072	C22H26O12	3-O-p-Coumaroylshikimic acid-O-glucoside	Phenolic acids	Phenolic acids	-	3	5.59E+05	7.31E+05	5.69E+05	4.89E+05	5.66E+05	4.97E+05	5.16E+05	5.36E+05	5.53E+05	5.10E+05	4.81E+05	5.37E+05	5.37E+05	5.21E+05	5.46E+05	4.92E+05	5.70E+05	6.09E+05	5.48E+05	5.06E+05	4.89E+05	4.89E+05	5.15E+05	5.10E+05	5.37E+05	5.13E+05	5.45E+05	5.68E+05	5.29E+05	4.93E+05	1.00E+00	1.34E-01	sig
HJN104	C21H22O13	Dihydromyricetin-3-O-glucoside	Flavonoids	Flavanonols	-	3	6.99E+05	8.50E+05	7.60E+05	6.29E+05	6.24E+05	7.06E+05	6.13E+05	5.62E+05	6.23E+05	6.73E+05	6.55E+05	7.14E+05	6.23E+05	6.30E+05	6.55E+05	5.75E+05	6.67E+05	6.31E+05	6.09E+05	6.02E+05	7.09E+05	6.01E+05	6.19E+05	5.83E+05	5.71E+05	6.33E+05	6.74E+05	6.84E+05	5.79E+05	5.87E+05	6.33E-01	1.11E-02	insig
pmb3075	C16H16O7	3-O-p-Coumaroylshikimic acid	Phenolic acids	Phenolic acids	-	3	2.81E+05	3.45E+05	2.71E+05	3.37E+05	3.28E+05	3.27E+05	3.77E+05	3.86E+05	3.93E+05	4.07E+05	4.26E+05	4.26E+05	4.14E+05	3.59E+05	3.94E+05	3.96E+05	5.29E+05	4.59E+05	5.20E+05	5.93E+05	5.03E+05	4.60E+05	5.18E+05	5.67E+05	5.71E+05	6.64E+05	6.75E+05	9.51E+05	1.10E+06	1.06E+06	1.50E+00	9.20E-13	sig
HJN110	C30H48O3	3-Hydroxylup-20(29)-en-28-oic acid (Betulinic acid)	Terpenoids	Triterpene	472-15-1	3	4.16E+05	5.86E+05	3.17E+05	7.49E+05	5.97E+05	4.89E+05	7.15E+05	7.24E+05	1.12E+06	5.92E+05	8.12E+05	7.14E+05	9.27E+05	8.17E+05	9.06E+05	8.05E+05	1.26E+06	8.28E+05	6.39E+05	8.63E+05	5.56E+05	8.99E+05	5.53E+05	4.20E+05	7.51E+05	1.26E+06	8.67E+05	6.55E+05	8.13E+05	6.08E+05	7.98E-01	4.01E-02	insig
mws0258	C6H13NO2	L-Isoleucine	Amino acids and derivatives	Amino acids and derivatives	73-32-5	1	9.47E+06	1.11E+07	1.06E+07	1.05E+07	1.09E+07	1.16E+07	1.15E+07	1.04E+07	1.05E+07	1.13E+07	1.09E+07	1.11E+07	1.10E+07	1.11E+07	1.03E+07	1.05E+07	1.04E+07	1.07E+07	1.09E+07	1.13E+07	1.11E+07	1.06E+07	1.13E+07	1.12E+07	1.04E+07	1.11E+07	1.08E+07	1.06E+07	1.05E+07	1.08E+07	9.48E-01	5.09E-01	insig
MWS20202	C20H20O14	1,6-Di-O-galloyl-汕-D-glucose	Phenolic acids	Phenolic acids	-	2	4.70E+06	1.75E+06	8.41E+05	3.07E+06	3.35E+06	3.22E+06	2.72E+06	2.63E+06	2.65E+06	2.94E+06	2.72E+06	2.88E+06	2.90E+06	3.06E+06	2.96E+06	3.12E+06	2.90E+06	3.29E+06	2.57E+06	3.11E+06	2.84E+06	3.42E+06	3.33E+06	2.86E+06	3.32E+06	3.84E+06	3.22E+06	3.99E+06	3.75E+06	3.62E+06	2.45E-01	4.47E-01	insig
mws0924	C6H10O4	2-Methylglutaric acid	Organic acids	Organic acids	617-62-9	3	2.83E+05	2.23E+05	2.49E+05	2.31E+05	2.33E+05	2.13E+05	2.30E+05	2.27E+05	2.07E+05	2.30E+05	2.25E+05	2.14E+05	2.00E+05	1.92E+05	2.16E+05	2.26E+05	2.31E+05	2.32E+05	2.39E+05	2.27E+05	2.36E+05	2.19E+05	2.39E+05	2.28E+05	2.33E+05	2.45E+05	2.58E+05	2.27E+05	2.51E+05	2.28E+05	1.73E+00	2.04E-02	sig
MWS20152	C22H26O8	Syringaresinol	Lignans and Coumarins	Lignans	21453-71-4	1	2.12E+05	3.21E+05	2.88E+05	4.17E+05	3.78E+05	3.09E+05	3.68E+05	3.74E+05	4.44E+05	4.08E+05	3.73E+05	3.78E+05	3.74E+05	4.13E+05	4.29E+05	5.09E+05	4.78E+05	4.30E+05	4.68E+05	4.47E+05	4.67E+05	4.07E+05	3.94E+05	3.77E+05	5.59E+05	5.15E+05	5.18E+05	4.49E+05	4.56E+05	4.40E+05	8.47E-02	1.89E-06	insig
pme0295	C6H11NO3	4-Acetamidobutyric acid	Organic acids	Organic acids	3025-96-5	3	4.17E+05	3.57E+05	3.63E+05	5.82E+05	6.31E+05	6.44E+05	5.86E+05	6.05E+05	6.29E+05	6.82E+05	6.74E+05	6.42E+05	6.51E+05	6.73E+05	6.14E+05	6.64E+05	7.33E+05	6.83E+05	7.37E+05	7.89E+05	7.49E+05	6.79E+05	7.86E+05	7.01E+05	8.21E+05	8.71E+05	8.38E+05	9.07E+05	8.95E+05	8.75E+05	2.42E-02	1.63E-12	insig
MWS1787	C6H7N	2-Picoline; 2-Methylpyridine	Alkaloids	Pyridine alkaloids	109-06-8	3	4.08E+06	4.46E+06	4.30E+06	4.40E+06	4.08E+06	4.32E+06	4.41E+06	4.35E+06	4.32E+06	4.60E+06	4.36E+06	4.73E+06	4.40E+06	4.54E+06	5.02E+06	4.43E+06	4.69E+06	4.50E+06	4.72E+06	4.65E+06	4.41E+06	4.34E+06	4.11E+06	4.11E+06	4.38E+06	4.31E+06	4.22E+06	4.42E+06	4.32E+06	4.25E+06	8.26E-01	2.62E-02	insig
MWS2673	C20H34O4	5,6-DiHETrE[(㊣)5,6-dihydroxy-8Z,11Z,14Z-eicosatrienoic acid]	Lipids	Free fatty acids	213382-49-1	3	1.70E+05	2.79E+05	2.27E+05	3.71E+05	3.52E+05	3.55E+05	3.39E+05	3.48E+05	3.53E+05	3.07E+05	3.41E+05	3.54E+05	3.76E+05	3.66E+05	3.70E+05	3.24E+05	2.97E+05	3.61E+05	2.51E+05	2.93E+05	3.48E+05	3.61E+05	3.30E+05	3.42E+05	3.66E+05	3.67E+05	3.54E+05	2.21E+05	3.29E+05	3.19E+05	1.70E+00	9.11E-04	sig
pmd0146	C28H54NO7P	LysoPC 20:2(2n isomer)	Lipids	LPC	-	3	7.35E+05	3.93E+05	3.04E+05	7.14E+05	7.31E+05	6.96E+05	7.47E+05	6.62E+05	6.56E+05	7.76E+05	7.59E+05	7.60E+05	8.27E+05	7.75E+05	8.34E+05	7.82E+05	7.36E+05	8.60E+05	8.58E+05	8.88E+05	9.20E+05	1.01E+06	9.75E+05	9.79E+05	9.39E+05	1.04E+06	1.03E+06	8.37E+05	9.26E+05	1.01E+06	6.92E-02	7.84E-06	insig
Lmmn001294	C14H20O9	Koaburaside	Phenolic acids	Phenolic acids	41653-73-0	1	9.66E+05	1.07E+06	1.05E+06	9.35E+05	1.01E+06	8.87E+05	9.45E+05	1.04E+06	1.05E+06	8.76E+05	9.14E+05	8.86E+05	9.66E+05	1.05E+06	8.95E+05	9.63E+05	9.58E+05	9.91E+05	1.01E+06	8.68E+05	9.75E+05	9.04E+05	8.99E+05	9.41E+05	9.48E+05	9.69E+05	9.96E+05	1.06E+06	1.03E+06	8.82E+05	8.29E-01	1.84E-01	insig
mws0014	C10H10O4	Ferulic acid*	Phenolic acids	Phenolic acids	537-98-4	3	7.51E+05	5.89E+05	3.68E+05	6.32E+05	6.00E+05	6.16E+05	6.23E+05	7.03E+05	6.38E+05	7.48E+05	6.75E+05	5.84E+05	6.59E+05	6.57E+05	6.52E+05	6.53E+05	6.59E+05	6.87E+05	6.44E+05	6.70E+05	6.55E+05	6.47E+05	5.79E+05	6.22E+05	6.50E+05	6.56E+05	5.87E+05	6.69E+05	7.15E+05	6.98E+05	5.20E-01	6.55E-01	insig
mws1346	C6H11NO4	DL-2-Aminoadipic acid	Alkaloids	Alkaloids	542-32-5	3	9.61E+06	9.00E+06	8.82E+06	9.26E+06	1.05E+07	1.02E+07	9.77E+06	9.96E+06	1.00E+07	8.66E+06	8.38E+06	9.28E+06	1.05E+07	9.80E+06	1.06E+07	1.03E+07	9.42E+06	8.83E+06	9.68E+06	1.06E+07	1.07E+07	9.61E+06	9.45E+06	9.67E+06	9.51E+06	7.25E+06	8.55E+06	9.83E+06	8.16E+06	8.49E+06	1.34E+00	1.24E-02	sig
pme1210	C5H11NO2S	L-Methionine	Amino acids and derivatives	Amino acids and derivatives	63-68-3	3	5.93E+05	1.06E+06	9.23E+05	9.91E+05	1.02E+06	9.72E+05	1.05E+06	9.54E+05	7.27E+05	9.82E+05	8.78E+05	9.12E+05	9.74E+05	9.52E+05	9.05E+05	7.69E+05	6.25E+05	7.88E+05	9.00E+05	9.88E+05	9.08E+05	6.76E+05	8.25E+05	7.77E+05	6.14E+05	7.66E+05	8.09E+05	7.35E+05	7.43E+05	8.15E+05	1.48E+00	3.98E-02	sig
MWS20987	C7H15N3O2	N5-(1-Iminoethyl)-L-ornithine	Amino acids and derivatives	Amino acids and derivatives	36889-13-1	3	1.98E+06	5.46E+06	2.46E+06	3.42E+06	3.29E+06	3.50E+06	3.25E+06	3.22E+06	3.30E+06	2.41E+06	2.27E+06	2.26E+06	3.52E+06	3.74E+06	3.60E+06	2.77E+06	2.61E+06	3.22E+06	2.26E+06	2.19E+06	2.34E+06	3.07E+06	3.18E+06	3.08E+06	3.05E+06	3.06E+06	3.14E+06	2.59E+06	2.00E+06	2.35E+06	7.00E-01	1.04E-01	insig
pmb0492	C34H37N3O6	N',N'',N'''-p-Coumaroyl-cinnamoyl-caffeoyl spermidine	Alkaloids	Phenolamine	-	3	1.53E+06	9.47E+05	1.22E+06	9.49E+05	9.59E+05	7.94E+05	9.35E+05	8.72E+05	8.54E+05	1.07E+06	1.20E+06	9.82E+05	9.62E+05	9.56E+05	9.41E+05	1.08E+06	1.01E+06	1.14E+06	9.75E+05	1.20E+06	9.98E+05	1.00E+06	1.07E+06	1.00E+06	1.07E+06	1.26E+06	1.22E+06	1.49E+06	1.42E+06	1.29E+06	2.27E+00	1.18E-03	sig
pmd0130	C22H46NO7P	LysoPC 14:0	Lipids	LPC	20559-16-4	2	4.28E+06	1.87E+06	1.54E+06	4.35E+06	4.17E+06	4.23E+06	3.90E+06	3.94E+06	3.65E+06	4.95E+06	4.42E+06	4.81E+06	4.27E+06	4.26E+06	4.86E+06	4.33E+06	4.71E+06	4.79E+06	4.81E+06	5.15E+06	5.48E+06	5.84E+06	5.42E+06	5.28E+06	4.83E+06	5.70E+06	5.43E+06	6.51E+06	5.76E+06	5.75E+06	2.21E-01	2.31E-05	insig
pma0584	C16H25N3O3	Caffeoylspermidine	Alkaloids	Phenolamine	-	3	4.57E+04	4.53E+04	4.04E+04	3.26E+05	2.91E+05	3.43E+05	4.78E+05	4.89E+05	4.63E+05	4.25E+05	5.35E+05	4.84E+05	3.50E+05	4.17E+05	3.97E+05	4.51E+05	3.97E+05	4.74E+05	4.67E+05	3.86E+05	4.55E+05	4.57E+05	3.89E+05	4.28E+05	4.21E+05	4.49E+05	4.55E+05	2.74E+05	3.31E+05	3.06E+05	1.72E+00	1.57E-11	sig
pmb2976	C33H40O20	Chrysoeriol-8-C-arabinoside-7-O-Sophoroside	Flavonoids	Flavones	-	3	4.94E+05	4.38E+05	4.06E+05	4.17E+05	3.83E+05	4.03E+05	4.77E+05	4.28E+05	4.24E+05	3.52E+05	4.15E+05	3.98E+05	3.85E+05	3.90E+05	4.45E+05	3.86E+05	4.30E+05	3.80E+05	3.73E+05	3.98E+05	4.66E+05	4.31E+05	3.87E+05	3.56E+05	3.88E+05	4.02E+05	3.92E+05	3.52E+05	3.49E+05	3.95E+05	2.50E-01	1.52E-01	insig
mws0856	C21H20O12	Quercetin-4'-O-glucoside (Spiraeoside)	Flavonoids	Flavonols	20229-56-5	1	1.70E+07	2.04E+07	1.56E+07	1.44E+07	1.49E+07	1.45E+07	1.48E+07	1.53E+07	1.51E+07	1.61E+07	1.68E+07	1.70E+07	1.64E+07	1.62E+07	1.67E+07	1.51E+07	1.57E+07	1.56E+07	1.35E+07	1.38E+07	1.52E+07	1.83E+07	1.59E+07	1.48E+07	1.48E+07	1.53E+07	1.52E+07	1.51E+07	1.27E+07	1.45E+07	3.05E-01	1.07E-02	insig
Zmjn004133	C18H32O4	9S-Hydroperoxy-10E,12Z-octadecadienoic acid	Lipids	Free fatty acids	5502-91-0	3	3.81E+06	5.39E+05	4.64E+05	1.82E+06	1.69E+06	1.63E+06	7.26E+05	8.23E+05	7.99E+05	1.26E+06	1.17E+06	1.11E+06	1.62E+06	1.49E+06	1.31E+06	1.02E+06	1.13E+06	1.20E+06	9.14E+05	9.99E+05	8.98E+05	1.24E+06	1.43E+06	1.50E+06	1.43E+06	1.49E+06	1.39E+06	1.51E+06	1.43E+06	1.43E+06	5.48E-02	6.95E-01	insig
Zmgn000503	C5H10O4	2,3-Dihydroxy-3-Methylbutanoic Acid	Organic acids	Organic acids	1756-18-9	1	1.03E+06	1.05E+06	9.75E+05	1.05E+06	1.03E+06	1.09E+06	9.95E+05	1.06E+06	1.10E+06	1.02E+06	9.89E+05	9.43E+05	1.17E+06	9.84E+05	1.24E+06	9.88E+05	8.97E+05	1.02E+06	1.16E+06	1.04E+06	9.79E+05	1.16E+06	1.22E+06	1.04E+06	1.02E+06	1.22E+06	9.96E+05	1.13E+06	8.79E+05	1.06E+06	1.31E-04	3.26E-01	insig
mws0120	C8H20NO6P	Choline Alfoscerate	Lipids	PC	28319-77-9	3	6.87E+07	3.98E+07	4.93E+07	3.67E+07	4.07E+07	3.91E+07	3.85E+07	3.84E+07	3.98E+07	3.87E+07	3.69E+07	4.40E+07	3.94E+07	3.59E+07	3.77E+07	3.74E+07	3.96E+07	3.62E+07	4.00E+07	4.16E+07	3.94E+07	3.52E+07	3.95E+07	3.83E+07	3.54E+07	2.96E+07	3.30E+07	4.12E+07	3.55E+07	3.69E+07	4.89E-01	2.20E-02	insig
pme3096	C3H5NO4	Aminomalonic acid	Organic acids	Organic acids	1068-84-4	3	3.68E+05	4.39E+05	3.27E+05	7.19E+05	7.14E+05	7.69E+05	7.27E+05	7.64E+05	8.95E+05	7.44E+05	7.13E+05	6.66E+05	9.06E+05	6.97E+05	9.01E+05	6.54E+05	6.55E+05	7.50E+05	8.45E+05	7.71E+05	7.12E+05	8.05E+05	7.99E+05	7.64E+05	8.22E+05	9.51E+05	8.38E+05	7.89E+05	6.51E+05	7.89E+05	1.25E+00	3.10E-06	sig
Lmxp001668	C9H10O2	2-Methoxy-4-ethenylphenol	Phenolic acids	Phenolic acids	7786-61-0	3	3.04E+05	4.94E+05	3.87E+05	3.86E+05	3.78E+05	3.84E+05	4.45E+05	4.20E+05	4.20E+05	4.04E+05	4.29E+05	4.50E+05	4.52E+05	4.96E+05	4.72E+05	4.22E+05	4.26E+05	4.36E+05	3.83E+05	4.43E+05	4.14E+05	4.38E+05	4.16E+05	4.22E+05	3.92E+05	4.27E+05	4.20E+05	4.24E+05	4.44E+05	4.37E+05	1.94E-01	2.13E-01	insig
Lmfn005654	C15H10O11S	Myricetin-3-O-sulfonate	Flavonoids	Flavonols	-	3	3.91E+05	3.91E+05	3.23E+05	9.68E+05	9.56E+05	9.90E+05	9.36E+05	8.67E+05	7.80E+05	8.30E+05	7.66E+05	7.94E+05	1.06E+06	9.54E+05	9.55E+05	8.01E+05	7.32E+05	9.40E+05	7.83E+05	8.26E+05	8.10E+05	8.74E+05	9.49E+05	7.65E+05	8.27E+05	9.32E+05	9.22E+05	8.92E+05	8.28E+05	8.58E+05	1.74E+00	7.98E-09	sig
Hagn007569	C21H22O8	5,6,7,3',4',5'-hexanmethoxyflavone	Flavonoids	Flavones	-	3	7.75E+04	8.00E+04	5.31E+04	6.88E+04	7.50E+04	7.70E+04	8.28E+04	7.90E+04	8.44E+04	7.47E+04	7.10E+04	7.22E+04	8.54E+04	8.92E+04	8.13E+04	7.11E+04	7.56E+04	8.73E+04	7.10E+04	7.40E+04	7.57E+04	7.96E+04	8.24E+04	6.91E+04	8.03E+04	7.94E+04	8.45E+04	7.17E+04	7.54E+04	6.95E+04	7.52E-01	1.22E-01	insig
Cmzn005251	C21H22O10	6-O-Caffeoylarbutin	Phenolic acids	Phenolic acids	136172-60-6	2	2.88E+06	3.33E+06	2.65E+06	2.41E+06	2.66E+06	2.56E+06	2.75E+06	2.69E+06	2.51E+06	2.93E+06	2.74E+06	2.72E+06	2.65E+06	2.78E+06	2.81E+06	2.71E+06	2.77E+06	2.44E+06	2.41E+06	2.48E+06	1.95E+06	2.69E+06	2.57E+06	2.77E+06	2.69E+06	2.74E+06	2.43E+06	2.59E+06	2.78E+06	2.63E+06	4.89E-01	3.03E-02	insig
Lmyn002764	C27H22O18	Phyllanemblinin B	Tannins	Tannin	-	1	2.90E+06	4.33E+06	4.82E+06	3.35E+06	3.71E+06	4.29E+06	3.21E+06	3.36E+06	3.16E+06	3.68E+06	3.75E+06	3.38E+06	2.98E+06	3.20E+06	2.80E+06	3.69E+06	3.32E+06	3.41E+06	3.07E+06	3.19E+06	3.28E+06	3.29E+06	3.34E+06	3.62E+06	2.95E+06	3.02E+06	3.12E+06	3.47E+06	4.08E+06	3.52E+06	3.84E-01	6.64E-02	insig
mws0255	C4H5N3O	Cytosine	Nucleotides and derivatives	Nucleotides and derivatives	71-30-7	3	3.96E+06	5.29E+06	5.66E+06	6.35E+06	6.92E+06	7.10E+06	7.21E+06	7.06E+06	6.70E+06	6.61E+06	6.07E+06	6.67E+06	6.50E+06	6.80E+06	5.90E+06	6.65E+06	5.86E+06	5.74E+06	6.18E+06	6.56E+06	6.46E+06	6.09E+06	5.78E+06	6.32E+06	6.77E+06	6.92E+06	7.11E+06	6.25E+06	6.25E+06	6.41E+06	1.58E+00	5.25E-04	sig
pme2746	C27H33N9O15P2	Riboflavin 5'-Adenosine Diphosphate	Nucleotides and derivatives	Nucleotides and derivatives	146-14-5	3	5.37E+06	4.56E+06	4.50E+06	3.77E+06	3.74E+06	4.07E+06	3.59E+06	3.92E+06	3.30E+06	4.20E+06	3.65E+06	3.73E+06	3.49E+06	3.54E+06	3.57E+06	3.68E+06	3.56E+06	3.09E+06	3.60E+06	3.52E+06	3.61E+06	3.79E+06	4.01E+06	3.57E+06	3.47E+06	3.28E+06	3.35E+06	3.91E+06	3.36E+06	3.48E+06	7.33E-01	1.19E-04	insig
pmb2799	C18H32O3	12,13-Epoxy-9-Octadecenoic Acid	Lipids	Free fatty acids	6799-85-5	3	1.28E+05	3.53E+04	4.05E+04	1.04E+05	1.04E+05	8.82E+04	6.85E+04	6.75E+04	8.99E+04	1.05E+05	1.03E+05	9.83E+04	8.96E+04	9.15E+04	9.79E+04	1.06E+05	9.33E+04	1.08E+05	9.52E+04	1.23E+05	1.12E+05	1.19E+05	1.03E+05	9.83E+04	1.31E+05	1.38E+05	1.25E+05	1.47E+05	1.45E+05	1.45E+05	2.36E-01	2.14E-03	insig
pme3131	C12H12O4	6,7-Dimethoxy-4-methylcoumarin	Lignans and Coumarins	Coumarins	4281-40-7	3	4.57E+05	4.39E+05	4.09E+05	4.19E+05	3.84E+05	4.31E+05	3.92E+05	4.22E+05	3.14E+05	4.40E+05	4.71E+05	4.27E+05	3.81E+05	3.84E+05	4.19E+05	3.79E+05	3.51E+05	4.01E+05	3.76E+05	1.32E+05	4.59E+05	1.10E+05	1.05E+05	4.17E+05	3.83E+05	4.29E+05	4.46E+05	4.22E+05	4.89E+05	4.39E+05	1.70E-01	6.15E-02	insig
mws1587	C6H13NO2	L-Norleucine	Amino acids and derivatives	Amino acids and derivatives	327-57-1	1	1.01E+07	1.14E+07	1.08E+07	1.11E+07	1.18E+07	1.24E+07	1.22E+07	1.08E+07	1.08E+07	1.19E+07	1.13E+07	1.16E+07	1.13E+07	1.14E+07	1.09E+07	1.10E+07	1.10E+07	1.14E+07	1.15E+07	1.22E+07	1.15E+07	1.08E+07	1.19E+07	1.14E+07	1.09E+07	1.13E+07	1.09E+07	1.12E+07	1.12E+07	1.12E+07	1.33E+00	2.44E-01	sig
Lmcp002302	C12H17N5O5	N6-(2-Hydroxyethyl)adenosine*	Nucleotides and derivatives	Nucleotides and derivatives	4338-48-1	1	1.78E+07	2.41E+07	2.14E+07	1.76E+07	1.79E+07	1.77E+07	1.78E+07	1.88E+07	1.81E+07	1.76E+07	1.91E+07	1.93E+07	1.78E+07	1.84E+07	1.68E+07	1.91E+07	1.65E+07	1.90E+07	1.49E+07	1.68E+07	1.71E+07	1.85E+07	1.64E+07	1.43E+07	1.60E+07	1.73E+07	1.66E+07	1.80E+07	1.36E+07	1.68E+07	1.49E-01	3.42E-02	insig
pme0075	C7H11NO5	N-Acetyl-L-glutamic acid	Amino acids and derivatives	Amino acids and derivatives	1188-37-0	1	3.88E+05	2.93E+05	3.09E+05	2.81E+05	3.17E+05	3.01E+05	3.01E+05	3.43E+05	3.11E+05	3.26E+05	3.15E+05	2.98E+05	3.14E+05	3.16E+05	3.09E+05	3.18E+05	3.17E+05	3.52E+05	3.05E+05	3.03E+05	3.13E+05	3.26E+05	3.25E+05	3.33E+05	3.44E+05	3.17E+05	3.42E+05	3.91E+05	3.61E+05	3.35E+05	1.55E+00	1.23E-01	sig
pmb0863	C24H46NO7P	LysoPC 16:2(2n isomer)	Lipids	LPC	-	3	1.59E+06	7.04E+05	5.47E+05	1.69E+06	1.70E+06	1.63E+06	1.43E+06	1.51E+06	1.49E+06	1.79E+06	1.76E+06	1.68E+06	1.70E+06	1.58E+06	1.62E+06	1.72E+06	1.66E+06	1.87E+06	1.41E+06	1.55E+06	1.55E+06	1.82E+06	1.68E+06	1.55E+06	1.35E+06	1.58E+06	1.63E+06	1.94E+06	1.82E+06	1.79E+06	1.17E+00	1.58E-03	sig
Jmgn004021	C21H22O11	6-C-Glucosyl-2-Hydroxynaringenin	Flavonoids	Flavanones	-	3	2.08E+06	2.46E+06	2.20E+06	2.25E+06	2.48E+06	3.71E+06	2.41E+06	2.33E+06	2.24E+06	2.97E+06	2.75E+06	3.08E+06	2.77E+06	2.91E+06	2.73E+06	1.95E+06	2.24E+06	2.68E+06	2.42E+06	2.43E+06	2.85E+06	2.10E+06	2.71E+06	2.24E+06	2.69E+06	2.90E+06	2.69E+06	2.05E+06	2.38E+06	2.23E+06	1.19E+00	7.10E-02	sig
pme1286	C14H20N6O5S	S-(5'-Adenosy)-L-homocysteine	Amino acids and derivatives	Amino acids and derivatives	979-92-0	2	9.49E+06	6.10E+06	6.02E+06	5.44E+06	5.82E+06	5.95E+06	5.00E+06	4.74E+06	4.57E+06	6.33E+06	5.56E+06	5.61E+06	5.35E+06	5.12E+06	5.20E+06	5.57E+06	5.03E+06	5.47E+06	5.30E+06	5.96E+06	5.85E+06	5.34E+06	5.34E+06	5.20E+06	4.69E+06	4.87E+06	5.32E+06	6.48E+06	6.28E+06	6.13E+06	1.24E+00	1.32E-02	sig
Lmsn003297	C21H22O11	3,4,2',4',6'-Pentahydroxychalcone-4'-O-glucoside*	Flavonoids	Chalcones	-	3	1.05E+07	1.10E+07	1.09E+07	1.03E+07	9.64E+06	1.09E+07	9.17E+06	1.03E+07	1.01E+07	1.10E+07	9.96E+06	8.98E+06	9.83E+06	9.30E+06	1.05E+07	1.01E+07	1.02E+07	1.05E+07	9.27E+06	9.49E+06	1.01E+07	9.11E+06	9.83E+06	8.28E+06	9.70E+06	8.66E+06	8.15E+06	9.95E+06	8.51E+06	9.21E+06	6.48E-01	3.27E-02	insig
mws0884	C10H12N5O6P	Cyclic 3',5'-Adenylic acid	Nucleotides and derivatives	Nucleotides and derivatives	60-92-4	2	1.12E+06	1.40E+06	1.19E+06	7.29E+07	6.26E+07	7.26E+07	7.67E+07	7.51E+07	7.44E+07	7.44E+07	8.68E+07	8.16E+07	7.13E+07	7.21E+07	7.32E+07	7.05E+07	7.09E+07	7.28E+07	7.54E+07	6.27E+07	7.52E+07	8.19E+07	6.86E+07	7.80E+07	7.20E+07	8.05E+07	8.29E+07	6.58E+07	8.67E+07	7.64E+07	1.62E+00	6.58E-12	sig
Lmmp002963	C28H32O16	6-C-Methylquercetin-3-O-rutinoside	Flavonoids	Flavonols	-	3	2.62E+06	2.97E+06	2.68E+06	2.82E+06	3.14E+06	3.44E+06	2.68E+06	2.74E+06	2.41E+06	2.97E+06	3.06E+06	3.21E+06	2.76E+06	3.05E+06	3.17E+06	2.85E+06	2.96E+06	2.70E+06	2.62E+06	2.48E+06	2.62E+06	2.55E+06	2.96E+06	3.12E+06	2.60E+06	2.93E+06	2.67E+06	2.66E+06	2.64E+06	2.91E+06	1.15E+00	2.83E-02	sig
Zmhp003514	C16H12O6	6,7,8-Tetrahydroxy-5-methoxyflavone	Flavonoids	Flavones	-	3	1.48E+06	1.70E+06	1.40E+06	3.00E+06	2.76E+06	2.61E+06	3.24E+06	3.24E+06	3.09E+06	2.92E+06	2.96E+06	2.88E+06	3.56E+06	3.21E+06	3.66E+06	2.84E+06	2.73E+06	3.69E+06	2.73E+06	2.77E+06	2.89E+06	2.89E+06	2.66E+06	2.64E+06	2.72E+06	3.12E+06	3.02E+06	2.73E+06	2.52E+06	2.55E+06	1.93E+00	2.03E-07	sig
Lmyp004318	C30H26O13	Kaempferol-3-O-(6''-p-Coumaroyl)galactoside	Flavonoids	Flavonols	-	3	1.41E+07	1.26E+07	1.17E+07	1.90E+07	1.65E+07	1.59E+07	1.68E+07	1.54E+07	1.53E+07	1.77E+07	1.72E+07	1.64E+07	1.70E+07	1.61E+07	1.73E+07	1.54E+07	1.80E+07	1.56E+07	1.54E+07	1.56E+07	1.66E+07	1.67E+07	1.78E+07	1.57E+07	1.53E+07	1.69E+07	1.65E+07	1.70E+07	1.62E+07	1.69E+07	1.46E+00	1.69E-03	sig
Lmgn001670	C7H6O3	Salicylic acid	Phenolic acids	Phenolic acids	69-72-7	3	1.66E+05	1.48E+05	1.59E+05	1.72E+05	1.63E+05	1.73E+05	1.75E+05	1.50E+05	1.75E+05	1.59E+05	1.75E+05	1.68E+05	1.75E+05	1.65E+05	1.49E+05	1.75E+05	1.85E+05	1.94E+05	1.88E+05	1.88E+05	1.91E+05	2.21E+05	2.16E+05	2.03E+05	2.23E+05	2.39E+05	1.96E+05	2.41E+05	2.40E+05	2.59E+05	1.62E+00	4.34E-08	sig
Lmbn007891	C18H34O4	Hydroxy ricinoleic acid	Lipids	Free fatty acids	-	3	3.57E+04	1.79E+04	1.21E+04	3.40E+04	3.66E+04	3.21E+04	3.05E+04	3.05E+04	2.79E+04	2.97E+04	3.13E+04	2.78E+04	3.87E+04	3.95E+04	3.68E+04	3.04E+04	3.30E+04	3.51E+04	3.18E+04	3.40E+04	3.19E+04	3.49E+04	3.61E+04	3.60E+04	3.27E+04	3.12E+04	3.29E+04	3.44E+04	2.92E+04	3.12E+04	1.13E+00	1.36E-02	sig
pmb1912	C20H23N7O7	10-Formyltetrahydrofolic Acid	Alkaloids	Alkaloids	2800-34-2	2	1.06E+07	1.21E+07	1.19E+07	9.86E+06	1.08E+07	9.88E+06	1.03E+07	1.00E+07	9.58E+06	1.11E+07	1.03E+07	9.68E+06	9.75E+06	1.00E+07	1.04E+07	1.02E+07	1.24E+07	7.95E+06	1.06E+07	9.78E+06	1.03E+07	1.02E+07	1.03E+07	1.01E+07	8.91E+06	1.04E+07	7.98E+06	1.01E+07	1.02E+07	9.93E+06	3.09E-01	3.40E-01	insig
pmb2591	C13H14N2O3	N-Acetyl-L-Tryptophan	Amino acids and derivatives	Amino acids and derivatives	1218-34-4	1	2.00E+06	2.33E+06	1.98E+06	2.22E+06	1.89E+06	1.97E+06	2.24E+06	2.32E+06	1.84E+06	2.35E+06	2.05E+06	2.39E+06	2.00E+06	2.12E+06	1.93E+06	1.90E+06	1.98E+06	2.13E+06	1.81E+06	2.04E+06	2.20E+06	2.14E+06	2.15E+06	1.66E+06	2.07E+06	2.09E+06	1.92E+06	2.14E+06	2.08E+06	1.89E+06	3.52E-01	7.50E-01	insig
Lmhp007598	C27H52NO7P	LysoPC 19:2(2n isomer)	Lipids	LPC	-	1	4.14E+05	2.86E+05	2.02E+05	3.50E+05	3.52E+05	3.30E+05	3.35E+05	3.69E+05	3.88E+05	3.41E+05	3.77E+05	3.12E+05	3.58E+05	3.75E+05	3.57E+05	3.46E+05	3.50E+05	4.42E+05	3.23E+05	3.52E+05	3.69E+05	4.70E+05	4.29E+05	3.63E+05	4.32E+05	5.29E+05	5.03E+05	5.75E+05	4.81E+05	4.88E+05	8.55E-01	7.50E-04	insig
MWS201381	C14H17N3O4	Ser-Trp	Amino acids and derivatives	Amino acids and derivatives	94421-70-2	3	6.06E+05	1.04E+06	9.60E+05	2.57E+06	2.48E+06	2.77E+06	2.61E+06	2.59E+06	2.58E+06	2.54E+06	2.54E+06	2.65E+06	2.51E+06	2.60E+06	2.46E+06	2.37E+06	2.17E+06	2.46E+06	2.27E+06	2.32E+06	2.32E+06	2.29E+06	2.09E+06	2.20E+06	2.49E+06	2.71E+06	2.61E+06	2.09E+06	2.13E+06	2.02E+06	1.98E+00	1.02E-12	sig
Zmhn005413	C15H12O9	p-Dimeric galloyl methyl ester	Phenolic acids	Phenolic acids	-	1	3.86E+06	7.23E+06	8.33E+06	4.71E+06	5.14E+06	6.41E+06	4.27E+06	4.21E+06	4.41E+06	5.12E+06	5.22E+06	5.25E+06	3.88E+06	3.92E+06	3.65E+06	5.21E+06	4.72E+06	4.83E+06	4.65E+06	5.11E+06	4.87E+06	4.10E+06	4.57E+06	5.05E+06	3.75E+06	3.73E+06	3.78E+06	4.45E+06	4.24E+06	4.39E+06	7.85E-02	2.01E-02	insig
Lmbn013410	C14H22O	2,4-Di-Tert-Butylphenol*	Phenolic acids	Phenolic acids	96-76-4	1	7.79E+04	7.89E+04	7.82E+04	1.13E+05	9.98E+04	7.67E+04	1.14E+05	8.75E+04	9.67E+04	8.06E+04	8.02E+04	9.31E+04	9.78E+04	9.87E+04	9.68E+04	7.34E+04	9.25E+04	7.19E+04	8.19E+04	7.24E+04	1.01E+05	1.14E+05	9.09E+04	1.05E+05	9.57E+04	1.10E+05	1.17E+05	7.76E+04	9.62E+04	7.35E+04	5.78E-01	3.72E-02	insig
MWSHY0124	C15H12O4	Pinocembrin (Dihydrochrysin)	Flavonoids	Flavanones	480-39-7	3	6.73E+04	4.96E+04	4.44E+04	8.54E+04	8.32E+04	9.85E+04	9.36E+04	8.97E+04	7.52E+04	1.42E+05	1.50E+05	1.85E+05	9.08E+04	9.29E+04	8.24E+04	8.52E+04	7.65E+04	9.08E+04	9.31E+04	8.80E+04	8.61E+04	9.04E+04	8.39E+04	8.99E+04	7.15E+04	1.05E+05	9.02E+04	9.22E+04	8.54E+04	6.48E+04	1.70E+00	5.18E-07	sig
MWS201479	C11H14N2O4	Tyr-Gly	Amino acids and derivatives	Amino acids and derivatives	673-08-5	3	1.16E+06	1.69E+06	1.38E+06	2.32E+06	2.10E+06	2.37E+06	2.36E+06	2.19E+06	2.25E+06	2.43E+06	2.22E+06	2.15E+06	2.30E+06	2.44E+06	2.01E+06	2.06E+06	1.88E+06	2.33E+06	2.09E+06	1.95E+06	1.99E+06	2.08E+06	2.06E+06	2.06E+06	2.05E+06	2.42E+06	2.43E+06	1.78E+06	1.93E+06	1.88E+06	2.01E+00	4.85E-05	sig
pmb3056	C16H20O9	Homovanilloylquinic acid	Phenolic acids	Phenolic acids	-	3	1.10E+06	1.28E+06	1.23E+06	1.40E+06	1.38E+06	1.24E+06	1.29E+06	1.21E+06	1.32E+06	1.27E+06	1.27E+06	1.21E+06	1.41E+06	1.34E+06	1.49E+06	1.16E+06	1.10E+06	1.32E+06	1.36E+06	1.31E+06	1.37E+06	1.38E+06	1.40E+06	1.47E+06	1.27E+06	1.45E+06	1.39E+06	1.45E+06	1.30E+06	1.51E+06	2.91E-01	9.17E-03	insig
MWS3149	C8H8O3	3-Methoxybenzoic acid	Phenolic acids	Phenolic acids	586-38-9	3	2.16E+05	3.45E+05	5.24E+05	7.51E+05	7.47E+05	6.80E+05	6.97E+05	6.59E+05	6.28E+05	7.82E+05	6.88E+05	7.13E+05	6.69E+05	6.66E+05	6.78E+05	7.14E+05	7.99E+05	7.89E+05	7.36E+05	7.30E+05	7.85E+05	7.07E+05	7.01E+05	6.92E+05	6.82E+05	7.90E+05	7.75E+05	7.51E+05	7.07E+05	7.39E+05	1.25E+00	3.49E-06	sig
mws0609	C10H12N5O7P	Guanosine 3',5'-cyclic monophosphate	Nucleotides and derivatives	Nucleotides and derivatives	7665-99-8	1	1.15E+06	1.41E+06	1.57E+06	8.54E+07	7.03E+07	7.84E+07	7.70E+07	9.72E+07	8.33E+07	8.62E+07	9.64E+07	9.68E+07	8.43E+07	8.56E+07	8.76E+07	8.90E+07	8.98E+07	9.34E+07	9.88E+07	9.51E+07	9.01E+07	1.02E+08	9.11E+07	9.49E+07	9.36E+07	1.07E+08	1.06E+08	7.74E+07	9.45E+07	8.87E+07	1.56E+00	8.67E-13	sig
MWSmce221	C10H8O4	5,7-Dihydroxy-4-methylcoumarin	Lignans and Coumarins	Coumarins	2107-76-8	3	2.68E+06	2.70E+06	2.63E+06	2.25E+06	2.73E+06	2.63E+06	2.74E+06	2.37E+06	2.54E+06	2.70E+06	2.57E+06	2.35E+06	2.82E+06	2.77E+06	2.49E+06	2.71E+06	2.48E+06	2.68E+06	2.64E+06	2.80E+06	2.38E+06	2.48E+06	2.88E+06	2.58E+06	2.78E+06	2.71E+06	3.06E+06	2.87E+06	2.62E+06	2.57E+06	1.06E+00	6.08E-01	sig
mws0177	C5H4O3	2-Furoic acid	Organic acids	Organic acids	88-14-2	3	3.22E+05	3.23E+05	3.14E+05	4.23E+05	3.08E+05	3.06E+05	3.24E+05	3.14E+05	3.19E+05	2.91E+05	3.23E+05	3.04E+05	3.73E+05	3.02E+05	2.70E+05	3.60E+05	3.13E+05	3.49E+05	3.22E+05	3.42E+05	3.21E+05	3.28E+05	3.15E+05	3.39E+05	3.20E+05	3.24E+05	3.50E+05	3.98E+05	4.41E+05	4.01E+05	9.85E-01	2.21E-02	insig
pmn001419	C15H18O8	1-O-p-Coumaroyl-汕-D-glucose*	Phenolic acids	Phenolic acids	7139-64-2	1	5.95E+06	1.07E+07	8.14E+06	4.66E+06	7.26E+06	7.35E+06	6.32E+06	6.70E+06	6.26E+06	6.99E+06	7.13E+06	7.36E+06	5.97E+06	5.82E+06	5.89E+06	6.33E+06	6.65E+06	6.68E+06	6.06E+06	6.12E+06	6.08E+06	5.89E+06	6.13E+06	6.36E+06	5.94E+06	6.01E+06	5.85E+06	6.21E+06	6.84E+06	5.84E+06	4.75E-01	1.28E-01	insig
Zmyn000110	C6H14NO8P	D-Glucosamine 1-phosphate	Others	Saccharides	2152-75-2	3	3.80E+05	3.46E+05	3.75E+05	2.74E+05	3.16E+05	3.05E+05	3.07E+05	2.99E+05	3.05E+05	3.03E+05	2.67E+05	2.97E+05	2.94E+05	2.84E+05	2.92E+05	2.95E+05	3.07E+05	3.07E+05	2.88E+05	2.75E+05	2.68E+05	2.55E+05	2.70E+05	2.95E+05	2.49E+05	2.66E+05	2.59E+05	2.76E+05	2.71E+05	3.06E+05	2.88E-01	3.80E-06	insig
Zbyn004414	C34H28O22	1,2,4,6-tetra-O-galloyl-汕-D-glucose	Phenolic acids	Phenolic acids	-	3	1.45E+06	3.09E+06	2.54E+06	1.48E+06	1.42E+06	1.98E+06	1.48E+06	1.43E+06	1.39E+06	1.71E+06	1.67E+06	1.74E+06	1.31E+06	1.28E+06	1.19E+06	1.46E+06	1.43E+06	1.42E+06	1.45E+06	1.43E+06	1.45E+06	1.52E+06	1.57E+06	1.73E+06	1.24E+06	1.28E+06	1.29E+06	1.55E+06	1.50E+06	1.56E+06	8.36E-01	8.23E-03	insig
mws4053	C30H48O3	3-Hydroxyurs-12-en-28-oic acid (Ursolic acid)	Terpenoids	Triterpene	77-52-1	3	4.06E+05	5.78E+05	2.36E+05	7.89E+05	5.84E+05	5.01E+05	7.97E+05	7.63E+05	1.08E+06	6.76E+05	8.59E+05	7.52E+05	9.49E+05	9.51E+05	9.27E+05	8.51E+05	1.31E+06	9.02E+05	7.02E+05	9.38E+05	6.66E+05	9.24E+05	6.13E+05	4.15E+05	8.06E+05	1.34E+06	1.01E+06	7.34E+05	8.80E+05	6.63E+05	8.29E-01	8.47E-03	insig
mws0230	C4H9NO3	L-Threonine*	Amino acids and derivatives	Amino acids and derivatives	72-19-5	3	4.07E+06	4.56E+06	5.18E+06	3.91E+06	4.16E+06	4.32E+06	4.21E+06	4.42E+06	4.33E+06	4.00E+06	4.12E+06	4.35E+06	4.37E+06	4.10E+06	4.34E+06	4.50E+06	4.40E+06	4.18E+06	4.51E+06	4.69E+06	4.54E+06	4.37E+06	4.36E+06	4.71E+06	4.98E+06	4.67E+06	4.90E+06	4.69E+06	4.71E+06	4.65E+06	2.13E+00	1.47E-02	sig
Rfmb320	C7H13NO2	1-Methylpiperidine-2-carboxylic acid	Organic acids	Organic acids	7730-87-2	3	1.13E+07	1.13E+07	1.13E+07	1.14E+07	1.14E+07	1.13E+07	1.28E+07	1.13E+07	1.20E+07	1.33E+07	1.18E+07	1.17E+07	1.19E+07	1.23E+07	1.29E+07	1.09E+07	1.05E+07	1.21E+07	1.11E+07	1.26E+07	1.02E+07	1.16E+07	1.19E+07	1.12E+07	1.16E+07	1.16E+07	1.24E+07	1.13E+07	1.09E+07	1.19E+07	7.60E-01	2.70E-01	insig
Lmlp002990	C27H30O15	Isosaponarin(Isovitexin-4'-O-glucoside)	Flavonoids	Flavones	19416-87-6	2	1.25E+07	1.29E+07	9.83E+06	1.32E+07	1.41E+07	1.29E+07	1.39E+07	1.47E+07	1.58E+07	1.41E+07	1.20E+07	1.33E+07	1.65E+07	1.42E+07	1.48E+07	1.42E+07	1.29E+07	1.34E+07	1.67E+07	1.51E+07	1.49E+07	1.57E+07	1.60E+07	1.67E+07	1.52E+07	1.47E+07	1.65E+07	1.58E+07	1.44E+07	1.61E+07	1.04E-01	4.28E-04	insig
MWSHY0080	C27H30O15	Luteolin-7-O-neohesperidoside (Lonicerin)	Flavonoids	Flavones	25694-72-8	1	7.59E+06	8.18E+06	9.30E+06	7.99E+06	1.04E+07	9.69E+06	8.17E+06	8.35E+06	8.25E+06	8.80E+06	8.76E+06	9.61E+06	8.78E+06	8.95E+06	8.00E+06	8.70E+06	8.66E+06	8.66E+06	7.85E+06	9.38E+06	8.10E+06	8.78E+06	8.89E+06	8.54E+06	7.97E+06	7.69E+06	8.55E+06	8.54E+06	8.21E+06	8.36E+06	1.22E+00	3.41E-01	sig
pme3200	C2H7N3	1-Methylguanidine	Alkaloids	Alkaloids	471-29-4	3	4.46E+05	5.21E+05	5.82E+05	4.74E+05	4.69E+05	4.65E+05	4.81E+05	4.53E+05	5.22E+05	4.67E+05	4.63E+05	4.70E+05	4.44E+05	4.27E+05	4.05E+05	5.31E+05	4.89E+05	4.32E+05	4.76E+05	4.73E+05	4.81E+05	4.97E+05	3.55E+05	5.21E+05	5.34E+05	4.77E+05	5.42E+05	4.79E+05	4.94E+05	4.66E+05	9.19E-01	3.50E-01	insig
Lmln010063	C14H22O	2,6-Di-tert-butylphenol*	Phenolic acids	Phenolic acids	128-39-2	1	7.43E+04	7.68E+04	7.50E+04	1.15E+05	9.13E+04	7.82E+04	1.07E+05	8.26E+04	9.06E+04	7.72E+04	7.89E+04	9.10E+04	1.03E+05	9.46E+04	8.63E+04	7.10E+04	9.29E+04	7.77E+04	7.99E+04	7.04E+04	8.90E+04	1.25E+05	8.83E+04	1.04E+05	9.76E+04	1.10E+05	1.09E+05	7.97E+04	9.39E+04	8.19E+04	3.31E-01	3.12E-02	insig
Lmbp002592	C27H30O16	Kaempferol-3,7-O-diglucoside	Flavonoids	Flavonols	25615-14-9	3	2.61E+06	2.41E+06	2.57E+06	2.37E+06	3.16E+06	3.08E+06	3.02E+06	3.29E+06	3.08E+06	2.82E+06	3.18E+06	3.45E+06	3.09E+06	3.36E+06	3.08E+06	3.01E+06	3.04E+06	3.21E+06	3.15E+06	3.08E+06	3.28E+06	2.96E+06	3.66E+06	3.03E+06	2.93E+06	3.34E+06	3.23E+06	3.35E+06	3.31E+06	3.28E+06	3.77E-01	3.07E-02	insig
mws0736	C8H16N2O3	N-Glycyl-L-leucine*	Amino acids and derivatives	Amino acids and derivatives	869-19-2	3	4.87E+05	8.34E+05	7.67E+05	1.37E+06	1.20E+06	1.26E+06	1.31E+06	1.24E+06	1.30E+06	1.41E+06	1.36E+06	1.41E+06	1.36E+06	1.27E+06	1.21E+06	1.22E+06	1.15E+06	1.26E+06	1.10E+06	1.10E+06	1.15E+06	1.10E+06	1.06E+06	1.18E+06	1.19E+06	1.24E+06	1.24E+06	1.05E+06	1.00E+06	1.09E+06	2.18E+00	7.21E-08	sig
Jmwn002172	C14H20O8	3,4-dihydroxyphenylethanol-汕-D-glucopyranoside	Phenolic acids	Phenolic acids	-	3	1.62E+05	2.42E+05	2.38E+05	2.33E+05	2.45E+05	2.50E+05	2.47E+05	2.54E+05	2.57E+05	2.52E+05	2.52E+05	2.40E+05	2.67E+05	2.58E+05	2.68E+05	2.40E+05	2.39E+05	2.82E+05	2.45E+05	2.31E+05	2.32E+05	2.22E+05	2.28E+05	2.26E+05	2.07E+05	2.29E+05	2.42E+05	2.44E+05	2.29E+05	2.38E+05	1.60E+00	7.28E-02	sig
MWS201471	C15H23N3O4	Lys-Tyr	Amino acids and derivatives	Amino acids and derivatives	35978-98-4	3	2.15E+05	1.61E+05	2.07E+05	3.88E+05	3.66E+05	3.51E+05	4.03E+05	3.81E+05	3.78E+05	3.86E+05	3.90E+05	4.55E+05	4.03E+05	3.74E+05	3.98E+05	4.53E+05	3.90E+05	4.21E+05	3.64E+05	4.50E+05	4.34E+05	3.81E+05	4.20E+05	3.99E+05	4.95E+05	5.13E+05	4.93E+05	4.92E+05	5.01E+05	5.18E+05	6.16E-01	6.04E-10	insig
Lmlp002765	C15H16O2	Stilbostemin B	Phenolic acids	Phenolic acids	162411-67-8	2	1.83E+06	1.94E+06	1.96E+06	1.81E+06	1.60E+06	1.54E+06	1.50E+06	1.57E+06	1.51E+06	1.55E+06	1.75E+06	1.45E+06	1.59E+06	1.38E+06	1.46E+06	1.60E+06	1.48E+06	1.59E+06	1.41E+06	1.53E+06	1.54E+06	1.48E+06	1.43E+06	1.70E+06	1.45E+06	1.68E+06	1.65E+06	1.71E+06	1.59E+06	1.67E+06	1.38E+00	3.80E-03	sig
Zmcn004206	C36H36O19	kaempferol-3-caffeoyldiglucoside	Flavonoids	Flavonols	-	3	8.33E+05	8.29E+05	7.03E+05	6.61E+05	7.37E+05	7.22E+05	7.09E+05	7.41E+05	6.96E+05	6.37E+05	6.85E+05	6.61E+05	7.52E+05	7.23E+05	7.69E+05	7.33E+05	7.43E+05	6.37E+05	7.27E+05	7.94E+05	7.16E+05	8.09E+05	7.81E+05	7.74E+05	7.31E+05	6.56E+05	7.94E+05	7.16E+05	6.68E+05	7.29E+05	1.14E+00	5.38E-02	sig
Zmyn000155	C7H14N2O3	N-汐-Acetyl-L-ornithine	Amino acids and derivatives	Amino acids and derivatives	6205-08-09	3	2.43E+06	3.27E+06	2.65E+06	2.37E+06	2.77E+06	2.97E+06	3.26E+06	2.84E+06	2.92E+06	2.49E+06	2.26E+06	2.35E+06	2.75E+06	3.01E+06	3.04E+06	3.08E+06	2.93E+06	3.42E+06	1.89E+06	2.05E+06	2.09E+06	2.47E+06	2.82E+06	2.84E+06	2.85E+06	2.52E+06	2.69E+06	3.12E+06	2.90E+06	2.84E+06	1.23E-02	3.64E-04	insig
Lmbn001467	C7H13NO3	5-Acetamidopentanoic Acid	Organic acids	Organic acids	1072-10-2	3	3.95E+05	4.49E+05	4.22E+05	3.71E+05	3.62E+05	3.70E+05	4.03E+05	4.13E+05	4.04E+05	4.33E+05	4.48E+05	4.55E+05	4.12E+05	4.00E+05	4.62E+05	3.79E+05	4.27E+05	4.40E+05	4.62E+05	4.17E+05	4.41E+05	3.88E+05	4.04E+05	3.56E+05	4.26E+05	4.59E+05	4.76E+05	4.34E+05	4.23E+05	4.18E+05	1.01E+00	2.52E-03	sig
mws1333	C12H22O11	Melibiose	Others	Saccharides	585-99-9	1	5.91E+06	5.65E+06	4.91E+06	6.41E+06	6.49E+06	6.64E+06	6.59E+06	6.31E+06	6.30E+06	5.83E+06	5.84E+06	5.85E+06	6.56E+06	6.76E+06	6.88E+06	6.68E+06	6.04E+06	6.51E+06	5.76E+06	5.89E+06	6.21E+06	6.37E+06	6.21E+06	5.41E+06	5.21E+06	5.91E+06	5.55E+06	6.99E+06	6.03E+06	6.33E+06	1.54E+00	1.62E-03	sig
pme3967	C12H17N5O5	2-(Dimethylamino)guanosine*	Nucleotides and derivatives	Nucleotides and derivatives	2140-67-2	1	1.80E+07	2.67E+07	2.19E+07	1.92E+07	2.00E+07	1.89E+07	2.05E+07	2.17E+07	1.86E+07	1.94E+07	1.91E+07	2.03E+07	1.90E+07	1.86E+07	1.84E+07	1.91E+07	1.87E+07	1.89E+07	1.58E+07	1.83E+07	1.86E+07	1.92E+07	1.91E+07	1.73E+07	1.70E+07	1.90E+07	1.88E+07	1.90E+07	1.48E+07	1.91E+07	1.40E-01	1.54E-01	insig
Wafn015217	C20H40O3	Hydroxyicosanoic Acid	Lipids	Free fatty acids	-	3	2.93E+04	2.83E+04	2.26E+04	3.79E+04	3.96E+04	4.43E+04	3.35E+04	4.10E+04	3.87E+04	4.01E+04	3.88E+04	3.64E+04	3.54E+04	3.46E+04	3.96E+04	4.00E+04	4.01E+04	4.41E+04	3.82E+04	4.23E+04	4.40E+04	4.14E+04	3.68E+04	4.20E+04	3.48E+04	4.02E+04	4.92E+04	5.38E+04	5.21E+04	4.18E+04	3.98E-01	6.30E-04	insig
pmb0789	C14H21NO8	Pyridoxine-5'-O-glucoside	Others	Vitamin	-	3	8.60E+05	8.71E+05	7.38E+05	7.34E+05	8.03E+05	8.04E+05	7.60E+05	6.65E+05	7.41E+05	7.24E+05	6.08E+05	6.26E+05	8.21E+05	7.34E+05	7.28E+05	6.46E+05	6.76E+05	6.89E+05	5.82E+05	6.42E+05	7.01E+05	7.09E+05	7.47E+05	6.62E+05	6.08E+05	6.43E+05	6.02E+05	6.61E+05	5.84E+05	5.70E+05	6.86E-01	2.67E-04	insig
pme0170	C8H16N4O3	N-Acetyl-L-Arginine	Amino acids and derivatives	Amino acids and derivatives	155-84-0	3	9.69E+05	5.30E+05	4.55E+05	8.44E+05	7.16E+05	7.55E+05	8.26E+05	8.10E+05	8.81E+05	6.44E+05	6.52E+05	5.49E+05	8.18E+05	8.93E+05	1.26E+06	8.61E+05	7.85E+05	1.04E+06	7.16E+05	7.86E+05	8.71E+05	1.25E+06	8.59E+05	8.36E+05	1.22E+06	1.22E+06	1.07E+06	1.03E+06	1.21E+06	1.32E+06	7.53E-01	2.22E-03	insig
Lmmn002164	C5H8O4	Monomethyl succinate*	Organic acids	Organic acids	3878-55-5	3	1.87E+05	2.60E+05	2.63E+05	2.63E+05	2.06E+05	2.19E+05	2.26E+05	2.26E+05	2.07E+05	2.36E+05	2.39E+05	2.19E+05	2.21E+05	2.55E+05	2.46E+05	2.40E+05	2.25E+05	2.49E+05	2.11E+05	2.31E+05	2.26E+05	2.26E+05	2.13E+05	2.16E+05	2.03E+05	2.28E+05	2.26E+05	2.26E+05	2.37E+05	2.38E+05	5.56E-02	8.08E-01	insig
ML10176345	C7H8O5	3-Dehydroshikimic acid	Organic acids	Organic acids	2922-42-1	3	2.82E+06	2.43E+06	1.92E+06	3.34E+06	3.30E+06	3.36E+06	3.27E+06	3.30E+06	3.24E+06	3.09E+06	2.92E+06	2.89E+06	3.50E+06	3.24E+06	3.95E+06	2.99E+06	2.94E+06	3.27E+06	2.95E+06	3.14E+06	3.04E+06	3.33E+06	3.23E+06	2.97E+06	2.93E+06	2.92E+06	2.85E+06	2.52E+06	2.36E+06	2.62E+06	2.29E+00	2.56E-05	sig
mws1499	C5H10O5	D-Arabinose*	Others	Saccharides	10323-20-3	3	5.66E+05	6.45E+05	5.61E+05	6.21E+05	5.83E+05	6.48E+05	6.27E+05	5.71E+05	5.61E+05	5.92E+05	5.47E+05	5.91E+05	6.13E+05	6.36E+05	6.91E+05	5.68E+05	5.45E+05	5.91E+05	6.21E+05	5.89E+05	5.61E+05	5.86E+05	5.79E+05	5.96E+05	5.66E+05	6.48E+05	6.32E+05	5.30E+05	4.80E+05	5.19E+05	1.04E+00	8.06E-03	sig
Zmpn002440	C15H12O6	3,4,2',4',6'-Pentahydroxychalcone	Flavonoids	Chalcones	73692-51-0	2	6.94E+06	8.16E+06	6.61E+06	8.83E+06	9.94E+06	8.96E+06	8.89E+06	8.68E+06	9.79E+06	8.69E+06	9.09E+06	9.66E+06	1.05E+07	9.57E+06	9.82E+06	8.24E+06	9.70E+06	9.56E+06	8.30E+06	8.96E+06	8.12E+06	8.30E+06	9.12E+06	8.63E+06	9.34E+06	9.37E+06	9.50E+06	9.97E+06	1.01E+07	9.00E+06	1.17E+00	8.98E-04	sig
Lmhp010190	C26H52NO7P	LysoPC 18:1(2n isomer)	Lipids	LPC	-	1	8.12E+06	6.52E+06	6.58E+06	1.73E+07	1.32E+07	1.38E+07	1.62E+07	1.45E+07	1.55E+07	1.35E+07	1.40E+07	1.32E+07	1.61E+07	1.29E+07	1.58E+07	1.55E+07	1.25E+07	1.54E+07	1.46E+07	1.55E+07	1.46E+07	1.80E+07	1.59E+07	1.38E+07	1.47E+07	1.86E+07	1.63E+07	1.36E+07	1.28E+07	1.16E+07	1.52E+00	1.52E-05	sig
pme2527	C5H12N2O2	L-Ornithine	Amino acids and derivatives	Amino acids and derivatives	70-26-8	3	1.71E+06	1.87E+06	1.74E+06	1.90E+06	1.98E+06	1.98E+06	2.17E+06	1.95E+06	1.98E+06	1.74E+06	1.75E+06	1.90E+06	1.80E+06	1.73E+06	1.96E+06	1.91E+06	2.06E+06	1.79E+06	1.79E+06	2.04E+06	1.86E+06	1.74E+06	1.86E+06	2.05E+06	2.02E+06	1.70E+06	1.56E+06	1.90E+06	1.78E+06	1.81E+06	1.25E+00	2.76E-01	sig
Jmgn005927	C15H12O6	2-hydroxynaringenin	Flavonoids	Flavanones	-	2	3.01E+07	3.52E+07	3.63E+07	2.13E+07	2.55E+07	2.67E+07	2.37E+07	2.74E+07	2.73E+07	2.78E+07	2.87E+07	2.65E+07	2.36E+07	2.40E+07	2.45E+07	2.29E+07	2.41E+07	2.52E+07	2.48E+07	2.34E+07	2.27E+07	1.85E+07	2.22E+07	2.07E+07	2.20E+07	2.17E+07	2.52E+07	2.43E+07	2.34E+07	2.19E+07	2.74E-01	6.17E-06	insig
MWS3036	C5H8O5	3-Hydroxyglutaric acid*	Organic acids	Organic acids	638-18-6	3	9.41E+05	1.01E+06	5.28E+05	1.05E+06	9.57E+05	9.82E+05	1.06E+06	1.02E+06	1.06E+06	1.08E+06	1.05E+06	7.98E+05	1.16E+06	1.10E+06	1.29E+06	1.05E+06	1.07E+06	1.19E+06	1.07E+06	1.57E+05	1.01E+06	1.06E+06	1.08E+06	9.44E+05	1.03E+06	1.08E+06	1.04E+06	9.73E+05	9.86E+05	1.03E+06	4.83E-01	3.11E-01	insig
MWS1900	C11H20O4	Undecanedioic acid	Lipids	Free fatty acids	1852-04-6	3	9.26E+04	4.66E+04	5.09E+04	5.82E+04	6.55E+04	6.21E+04	7.48E+04	6.88E+04	6.60E+04	7.26E+04	6.86E+04	7.43E+04	7.48E+04	7.52E+04	6.95E+04	7.59E+04	8.67E+04	8.05E+04	7.10E+04	7.79E+04	7.77E+04	8.19E+04	8.65E+04	8.31E+04	9.98E+04	9.89E+04	8.86E+04	1.10E+05	1.07E+05	1.03E+05	1.22E+00	1.07E-04	sig
Wagp002530	C10H8O3	2-Methoxy-1-benzofuran-5-carbaldehyde	Others	Others	-	3	5.83E+05	8.18E+05	6.14E+05	5.97E+05	5.95E+05	5.51E+05	5.47E+05	6.06E+05	5.86E+05	6.21E+05	5.98E+05	6.22E+05	6.17E+05	5.69E+05	5.82E+05	6.20E+05	5.92E+05	6.79E+05	5.89E+05	6.48E+05	6.50E+05	5.63E+05	6.33E+05	5.27E+05	6.37E+05	6.63E+05	6.48E+05	6.85E+05	6.60E+05	7.00E+05	1.73E+00	1.29E-01	sig
MWSmce466	C8H8O2	4-Hydroxyacetophenone	Phenolic acids	Phenolic acids	99-93-4	3	2.56E+05	2.33E+05	2.08E+05	1.67E+05	1.74E+05	1.75E+05	1.63E+05	1.48E+05	1.42E+05	1.39E+05	1.61E+05	1.27E+05	1.82E+05	1.79E+05	2.23E+05	1.27E+05	1.64E+05	1.36E+05	1.68E+05	1.78E+05	1.54E+05	1.97E+05	1.81E+05	1.59E+05	2.35E+05	2.04E+05	1.85E+05	2.14E+05	2.41E+05	1.85E+05	2.09E+00	1.06E-04	sig
pmn001519	C15H12O9	Galloyl Methyl gallate	Phenolic acids	Phenolic acids	-	2	1.62E+06	3.05E+06	3.34E+06	1.94E+06	2.10E+06	2.80E+06	1.87E+06	1.81E+06	1.82E+06	2.19E+06	2.21E+06	2.33E+06	1.72E+06	1.69E+06	1.60E+06	2.21E+06	1.89E+06	2.04E+06	2.02E+06	2.04E+06	1.91E+06	1.78E+06	1.94E+06	2.10E+06	1.61E+06	1.60E+06	1.72E+06	1.89E+06	1.79E+06	1.75E+06	3.50E-02	3.51E-02	insig
MWSHY0042	C9H10O4	Syringaldehyde; 4-Hydroxy-3,5-Dimethoxybenzaldehyde	Phenolic acids	Phenolic acids	134-96-3	3	8.75E+05	1.16E+06	9.49E+05	9.22E+05	1.09E+06	9.92E+05	1.16E+06	1.02E+06	1.09E+06	9.52E+05	9.94E+05	9.62E+05	1.04E+06	1.04E+06	1.00E+06	1.00E+06	1.02E+06	9.95E+05	9.81E+05	1.10E+06	1.12E+06	1.08E+06	1.12E+06	1.02E+06	1.14E+06	1.15E+06	1.18E+06	1.21E+06	1.08E+06	1.09E+06	9.34E-01	4.95E-02	insig
Lmmp000897	C30H26O14	Gallocatechin-(4汐↙8)-gallocatechin	Flavonoids	Flavanols	-	3	2.54E+06	2.72E+06	2.07E+06	2.96E+06	2.77E+06	2.60E+06	2.92E+06	3.15E+06	3.03E+06	2.86E+06	3.34E+06	3.03E+06	3.35E+06	3.42E+06	2.93E+06	2.81E+06	3.00E+06	2.67E+06	3.28E+06	2.92E+06	3.04E+06	3.13E+06	3.01E+06	2.74E+06	2.92E+06	3.04E+06	3.09E+06	2.93E+06	3.52E+06	3.19E+06	5.57E-01	1.06E-02	insig
Zmyn004732	C18H30O3	2R-hydroxy-9Z,12Z,15Z-octadecatrienoic acid	Lipids	Free fatty acids	-	3	4.17E+06	7.49E+05	6.66E+05	1.66E+06	1.77E+06	1.85E+06	1.12E+06	1.20E+06	1.18E+06	1.76E+06	1.62E+06	1.71E+06	1.65E+06	1.61E+06	1.46E+06	1.79E+06	1.55E+06	1.75E+06	1.46E+06	1.59E+06	1.60E+06	1.80E+06	1.82E+06	1.82E+06	2.04E+06	2.06E+06	1.98E+06	2.37E+06	2.52E+06	2.19E+06	4.90E-01	6.84E-01	insig
pmb3114	C30H26O11	Epicatechin-epiafzelechin	Flavonoids	Flavanols	-	1	1.82E+06	2.98E+06	2.13E+06	1.64E+06	1.64E+06	1.88E+06	1.94E+06	1.81E+06	1.88E+06	2.02E+06	2.20E+06	1.98E+06	1.74E+06	1.78E+06	1.90E+06	1.82E+06	2.01E+06	2.06E+06	1.68E+06	1.92E+06	1.71E+06	1.99E+06	1.83E+06	1.86E+06	1.44E+06	1.53E+06	1.73E+06	1.79E+06	2.17E+06	1.68E+06	4.86E-01	5.82E-02	insig
Lmnp002413	C27H30O15	Luteolin-6-C-glucoside-7-O-rhamnoside	Flavonoids	Flavones	-	3	1.01E+07	1.17E+07	9.99E+06	1.18E+07	1.25E+07	1.08E+07	1.50E+07	1.61E+07	1.33E+07	1.41E+07	1.49E+07	1.45E+07	1.50E+07	1.58E+07	1.73E+07	1.44E+07	1.38E+07	1.46E+07	1.58E+07	1.75E+07	1.55E+07	1.71E+07	1.68E+07	1.54E+07	1.42E+07	1.87E+07	1.53E+07	1.59E+07	1.64E+07	1.82E+07	2.46E-01	2.01E-05	insig
Zmyn003693	C16H12O4	6-Hydroxy-2'-methoxyflavone	Flavonoids	Flavones	61546-59-6	3	2.20E+04	2.10E+04	2.54E+04	1.93E+04	2.52E+04	2.60E+04	2.27E+04	2.28E+04	2.67E+04	2.95E+04	2.37E+04	1.80E+04	2.38E+04	2.30E+04	2.29E+04	2.72E+04	3.50E+04	2.92E+04	2.24E+04	2.20E+04	1.99E+04	2.39E+04	2.80E+04	3.00E+04	4.14E+04	2.98E+04	2.78E+04	2.90E+04	2.85E+04	3.42E+04	9.85E-01	1.29E-02	insig
MWSHY0161	C30H26O13	Kaempferol-3-O-(6''-p-Coumaroyl)glucoside (Tiliroside)	Flavonoids	Flavonols	20316-62-5	1	1.27E+07	1.24E+07	1.28E+07	1.68E+07	1.73E+07	1.75E+07	1.59E+07	1.80E+07	1.63E+07	1.86E+07	1.62E+07	1.64E+07	1.67E+07	1.83E+07	1.62E+07	1.57E+07	1.59E+07	1.53E+07	1.59E+07	1.91E+07	1.73E+07	1.61E+07	1.82E+07	1.78E+07	1.44E+07	1.76E+07	1.63E+07	1.62E+07	1.58E+07	1.57E+07	1.75E+00	6.18E-04	sig
Smcp000882	C15H21NO7	N-benzoyl-2-aminoethyl-汕-D-glucopyranoside	Alkaloids	Alkaloids	-	1	3.11E+05	3.34E+05	2.83E+05	2.52E+06	2.11E+06	2.00E+06	3.58E+06	3.23E+06	3.85E+06	5.21E+06	5.48E+06	5.71E+06	3.18E+06	3.38E+06	3.58E+06	8.64E+06	8.46E+06	8.64E+06	1.11E+07	1.14E+07	1.22E+07	1.03E+07	1.04E+07	1.07E+07	1.27E+07	1.58E+07	1.52E+07	1.44E+07	1.62E+07	1.79E+07	7.65E-02	5.29E-16	insig
MWSHY0056	C27H32O14	Naringenin-7-O-Rutinoside(Narirutin)	Flavonoids	Flavanones	14259-46-2	3	2.15E+06	2.11E+06	2.14E+06	2.38E+06	2.57E+06	2.64E+06	2.05E+06	2.24E+06	2.04E+06	2.18E+06	2.12E+06	2.34E+06	2.16E+06	2.29E+06	2.16E+06	2.07E+06	1.96E+06	2.04E+06	2.11E+06	2.42E+06	2.07E+06	1.83E+06	2.32E+06	2.18E+06	1.94E+06	2.06E+06	2.01E+06	2.44E+06	2.26E+06	2.21E+06	9.88E-01	4.64E-03	insig
pmn001421	C16H18O8	3-O-p-Coumaroylquinic acid	Phenolic acids	Phenolic acids	87099-71-6	1	2.03E+06	1.91E+06	1.86E+06	2.44E+06	2.14E+06	2.12E+06	2.52E+06	2.17E+06	2.32E+06	2.13E+06	2.27E+06	2.24E+06	2.53E+06	2.42E+06	2.42E+06	2.10E+06	2.15E+06	1.97E+06	2.03E+06	2.40E+06	2.49E+06	2.32E+06	1.87E+06	1.70E+06	2.19E+06	2.48E+06	2.51E+06	2.39E+06	2.13E+06	2.41E+06	8.15E-01	1.58E-02	insig
Lwhp010633	C10H9NO	Echinopsine	Alkaloids	Quinoline alkaloids	83-54-5	3	2.81E+05	4.38E+05	3.16E+05	3.02E+05	3.68E+05	3.52E+05	3.45E+05	3.10E+05	2.86E+05	3.49E+05	3.18E+05	2.97E+05	3.22E+05	3.29E+05	3.14E+05	3.06E+05	2.89E+05	3.26E+05	2.77E+05	3.03E+05	3.27E+05	2.77E+05	3.32E+05	3.00E+05	2.81E+05	2.88E+05	2.98E+05	3.10E+05	3.13E+05	3.03E+05	4.78E-01	6.25E-01	insig
MWS0687	C7H8N2O2	1-Methyl-6-Oxo-1,6-Dihydropyridine-3-Carboxamide	Alkaloids	Pyridine alkaloids	701-44-0	3	4.61E+05	4.16E+05	5.55E+05	6.14E+05	6.89E+05	6.08E+05	6.50E+05	5.14E+05	5.59E+05	6.09E+05	5.77E+05	5.71E+05	5.42E+05	5.35E+05	5.74E+05	6.35E+05	5.70E+05	5.77E+05	5.56E+05	5.90E+05	5.96E+05	6.06E+05	5.71E+05	5.74E+05	5.85E+05	5.76E+05	6.30E+05	6.50E+05	5.99E+05	5.23E+05	1.27E+00	3.79E-02	sig
Hmqn003212	C27H22O18	Sanguiin H4	Tannins	Tannin	84316-77-8	1	2.96E+06	4.84E+06	6.04E+06	3.61E+06	4.12E+06	4.91E+06	3.54E+06	3.68E+06	3.46E+06	3.89E+06	3.85E+06	4.02E+06	3.15E+06	3.39E+06	3.02E+06	3.94E+06	3.51E+06	3.98E+06	3.54E+06	3.72E+06	3.00E+06	3.27E+06	3.59E+06	4.30E+06	3.16E+06	3.24E+06	3.31E+06	3.69E+06	3.78E+06	3.69E+06	1.08E-01	1.59E-01	insig
Wafp003158	C16H24N4O3	N-Feruloylhomoagmatine	Alkaloids	Phenolamine	-	1	4.52E+06	4.06E+06	4.09E+06	4.37E+06	4.62E+06	4.65E+06	4.33E+06	4.05E+06	4.12E+06	4.55E+06	4.04E+06	4.24E+06	4.17E+06	4.38E+06	4.37E+06	3.95E+06	4.46E+06	3.65E+06	3.88E+06	4.31E+06	4.24E+06	4.32E+06	4.28E+06	3.87E+06	3.97E+06	4.47E+06	4.01E+06	4.45E+06	4.14E+06	3.91E+06	8.94E-01	5.05E-01	insig
MWS20148	C21H20O10	Apigenin-4'-O-glucoside*	Flavonoids	Flavones	-	1	6.59E+06	7.71E+06	6.74E+06	6.15E+06	6.63E+06	6.21E+06	6.99E+06	6.32E+06	6.84E+06	6.23E+06	6.54E+06	6.58E+06	7.81E+06	7.65E+06	7.17E+06	5.74E+06	6.16E+06	6.64E+06	7.06E+06	7.92E+06	7.60E+06	6.63E+06	8.00E+06	6.70E+06	6.87E+06	6.84E+06	6.22E+06	7.30E+06	5.72E+06	6.44E+06	4.42E-01	2.53E-02	insig
Lmyn005006	C30H28O13	Eriodictyol-7-O-(6''-O-p-coumaroyl)glucoside	Flavonoids	Flavanones	-	3	7.35E+05	1.07E+06	9.48E+05	7.57E+05	8.43E+05	1.01E+06	8.35E+05	7.98E+05	8.11E+05	8.92E+05	8.66E+05	8.10E+05	8.95E+05	8.34E+05	7.81E+05	1.00E+06	8.11E+05	8.55E+05	8.28E+05	8.76E+05	8.58E+05	8.21E+05	7.91E+05	9.42E+05	6.86E+05	8.06E+05	8.45E+05	9.18E+05	8.96E+05	8.81E+05	3.78E-01	7.28E-01	insig
Lmtp002474	C26H28O14	Apigenin-6-C-(2''-glucosyl)arabinoside	Flavonoids	Flavones	-	1	3.91E+06	4.87E+06	4.25E+06	4.06E+06	4.86E+06	4.36E+06	4.81E+06	5.35E+06	4.26E+06	4.33E+06	4.38E+06	4.11E+06	4.75E+06	4.99E+06	5.23E+06	4.11E+06	4.82E+06	5.37E+06	5.10E+06	5.29E+06	4.19E+06	5.66E+06	4.48E+06	4.20E+06	4.31E+06	5.45E+06	4.47E+06	5.61E+06	5.08E+06	5.28E+06	5.12E-01	3.67E-01	insig
pmp001251	C26H50NO7P	LysoPC 18:2(2n isomer)	Lipids	LPC	-	1	1.06E+06	1.07E+06	9.56E+05	2.58E+06	2.19E+06	1.88E+06	2.49E+06	1.92E+06	2.34E+06	2.47E+06	2.46E+06	2.48E+06	2.32E+06	2.37E+06	2.63E+06	2.24E+06	2.03E+06	2.86E+06	2.49E+06	2.26E+06	2.32E+06	2.60E+06	2.24E+06	2.40E+06	2.38E+06	2.64E+06	2.35E+06	1.85E+06	2.07E+06	1.96E+06	1.66E+00	4.49E-06	sig
MWS20203	C34H26O22	Tercatain	Tannins	Tannin	103744-87-2	3	8.71E+05	1.86E+06	1.98E+06	1.29E+06	1.39E+06	1.61E+06	1.43E+06	1.36E+06	1.11E+06	1.38E+06	1.53E+06	1.44E+06	1.27E+06	1.49E+06	1.10E+06	1.30E+06	1.20E+06	1.43E+06	1.40E+06	1.51E+06	1.21E+06	1.46E+06	1.26E+06	1.36E+06	1.22E+06	1.06E+06	1.26E+06	1.38E+06	1.38E+06	1.51E+06	1.06E-01	7.36E-01	insig
ML10171848	C5H8O5	D-Arabinono-1,4-lactone*	Others	Saccharides	2782-09-04	3	1.12E+05	1.09E+06	9.40E+05	1.08E+06	1.04E+06	1.07E+06	1.11E+06	1.06E+06	1.26E+06	1.20E+06	1.18E+06	1.08E+06	1.22E+06	1.21E+06	1.25E+06	1.16E+06	1.16E+06	1.30E+06	1.19E+06	1.07E+06	1.13E+06	1.07E+06	1.18E+06	1.12E+06	1.07E+06	1.15E+06	1.07E+06	1.15E+06	1.04E+06	1.18E+06	9.83E-01	1.02E-01	insig
mws0874	C10H14N5O7P	3'-Adenylic Acid	Nucleotides and derivatives	Nucleotides and derivatives	84-21-9	3	6.11E+05	4.20E+05	3.48E+05	3.39E+06	3.31E+06	3.27E+06	3.74E+06	3.31E+06	3.19E+06	3.54E+06	3.82E+06	3.36E+06	3.63E+06	3.35E+06	3.21E+06	3.43E+06	3.53E+06	3.03E+06	3.99E+06	3.64E+06	4.04E+06	4.05E+06	3.30E+06	3.88E+06	3.75E+06	3.69E+06	3.93E+06	3.17E+06	3.30E+06	3.63E+06	1.54E+00	4.23E-12	sig
mws0906	C16H22O8	Coniferin	Phenolic acids	Phenolic acids	531-29-3	3	4.45E+06	7.11E+06	5.84E+06	3.94E+06	3.78E+06	4.17E+06	3.74E+06	3.92E+06	4.23E+06	3.88E+06	3.83E+06	3.33E+06	4.26E+06	4.60E+06	3.89E+06	3.82E+06	3.84E+06	4.13E+06	3.17E+06	3.98E+06	3.50E+06	3.42E+06	3.96E+06	4.52E+06	3.87E+06	3.42E+06	4.02E+06	4.30E+06	3.85E+06	3.83E+06	1.15E+00	2.98E-03	sig
MWS4471	C6H10N2O4	N-Alpha-Acetyl-L-Asparagine	Amino acids and derivatives	Amino acids and derivatives	4033-40-3	3	4.95E+06	3.93E+06	4.52E+06	4.54E+06	4.09E+06	4.40E+06	4.07E+06	4.13E+06	4.09E+06	4.46E+06	4.52E+06	4.08E+06	3.80E+06	3.96E+06	4.22E+06	4.05E+06	4.28E+06	4.30E+06	4.46E+06	4.07E+06	4.05E+06	4.80E+06	3.88E+06	4.27E+06	4.16E+06	4.54E+06	4.56E+06	4.04E+06	4.71E+06	4.17E+06	7.73E-01	6.87E-01	insig
pmn001681	C10H14O2	1-(4-Methoxyphenyl)-1-propanol	Phenolic acids	Phenolic acids	5349-60-0	3	2.79E+05	2.89E+05	3.00E+05	3.01E+05	2.93E+05	2.59E+05	3.05E+05	3.26E+05	2.94E+05	2.70E+05	2.86E+05	2.82E+05	2.91E+05	2.94E+05	3.16E+05	3.01E+05	3.17E+05	2.99E+05	2.92E+05	2.56E+05	2.98E+05	3.12E+05	3.06E+05	3.09E+05	3.15E+05	2.71E+05	2.85E+05	2.87E+05	2.81E+05	3.00E+05	6.98E-02	1.84E-01	insig
pmb3061	C22H28O13	5-O-p-Coumaroylquinic acid O-glucoside	Phenolic acids	Phenolic acids	-	2	2.19E+06	3.39E+06	2.58E+06	2.58E+06	1.83E+06	1.95E+06	1.78E+06	1.76E+06	1.79E+06	2.24E+06	2.09E+06	1.91E+06	2.02E+06	1.93E+06	2.13E+06	1.95E+06	2.09E+06	2.28E+06	2.06E+06	2.16E+06	2.13E+06	1.90E+06	2.03E+06	1.93E+06	2.01E+06	2.22E+06	2.35E+06	2.20E+06	2.86E+06	2.42E+06	1.91E+00	2.40E-02	sig
pme0014	C5H9NO4	L-Glutamic acid	Amino acids and derivatives	Amino acids and derivatives	56-86-0	3	5.58E+05	5.15E+05	5.69E+05	4.13E+05	4.74E+05	4.52E+05	4.96E+05	4.67E+05	4.64E+05	3.89E+05	4.19E+05	5.28E+05	5.35E+05	4.16E+05	4.94E+05	4.77E+05	5.38E+05	4.58E+05	4.53E+05	4.96E+05	4.45E+05	4.30E+05	5.25E+05	5.04E+05	6.00E+05	5.07E+05	5.45E+05	4.74E+05	4.51E+05	5.04E+05	1.54E+00	8.14E-02	sig
Lmnp102580	C26H28O14	Apigenin-6-C-(2''-xylosyl)glucoside	Flavonoids	Flavones	-	3	8.22E+06	8.62E+06	7.03E+06	8.31E+06	8.54E+06	8.85E+06	9.70E+06	9.23E+06	1.06E+07	9.49E+06	8.73E+06	9.61E+06	1.16E+07	1.11E+07	1.12E+07	1.02E+07	9.37E+06	1.01E+07	9.78E+06	8.99E+06	9.53E+06	9.60E+06	9.79E+06	1.08E+07	9.86E+06	9.98E+06	1.06E+07	9.37E+06	9.39E+06	1.10E+07	3.85E-01	9.95E-05	insig
mws5038	C12H22O11	Isomaltulose*	Others	Saccharides	13718-94-0	2	2.13E+07	2.27E+07	2.04E+07	2.72E+07	2.33E+07	2.47E+07	2.73E+07	2.50E+07	2.59E+07	2.58E+07	2.01E+07	2.52E+07	2.68E+07	2.80E+07	2.63E+07	2.47E+07	2.41E+07	2.71E+07	2.43E+07	2.41E+07	2.46E+07	2.48E+07	2.46E+07	2.27E+07	2.24E+07	2.37E+07	2.10E+07	2.92E+07	2.51E+07	2.55E+07	1.21E+00	9.79E-03	sig
mws0208	C6H10O4	Adipic Acid	Organic acids	Organic acids	124-04-9	3	2.84E+05	2.49E+05	2.02E+05	2.09E+05	2.19E+05	2.18E+05	2.13E+05	2.39E+05	1.95E+05	2.35E+05	2.37E+05	2.12E+05	2.35E+05	2.10E+05	2.32E+05	2.14E+05	2.22E+05	2.18E+05	2.23E+05	2.09E+05	2.43E+05	1.94E+05	2.48E+05	2.37E+05	2.46E+05	2.51E+05	2.14E+05	2.38E+05	2.57E+05	2.56E+05	1.52E+00	4.36E-01	sig
pme0490	C6H5NO2	Nicotinic acid (Vitamin B3)	Others	Vitamin	59-67-6	3	8.64E+06	7.22E+06	8.27E+06	8.33E+06	8.75E+06	8.32E+06	7.48E+06	9.41E+06	8.17E+06	8.21E+06	8.34E+06	9.12E+06	8.21E+06	9.04E+06	9.17E+06	8.71E+06	8.42E+06	7.98E+06	8.47E+06	9.33E+06	9.03E+06	7.58E+06	9.17E+06	7.72E+06	8.30E+06	8.22E+06	9.32E+06	9.70E+06	8.31E+06	7.69E+06	4.07E-01	8.66E-01	insig
MWS0933	C7H11N3O2	1-Methylhistidine	Amino acids and derivatives	Amino acids and derivatives	332-80-9	3	7.20E+05	9.03E+05	8.77E+05	8.15E+05	8.24E+05	8.38E+05	7.38E+05	7.79E+05	7.44E+05	7.78E+05	7.76E+05	7.84E+05	8.13E+05	7.29E+05	6.91E+05	7.43E+05	7.80E+05	6.59E+05	6.75E+05	7.74E+05	8.28E+05	6.70E+05	7.25E+05	6.96E+05	6.91E+05	6.66E+05	8.09E+05	7.68E+05	6.86E+05	7.68E+05	3.86E-01	1.47E-01	insig
pmb0426	C13H18N2O	N,N-Dimethyl-5-methoxytryptamine	Alkaloids	Plumerane	1019-45-0	3	1.39E+06	1.74E+06	1.38E+06	1.36E+06	1.33E+06	1.24E+06	1.39E+06	1.33E+06	1.33E+06	1.27E+06	1.27E+06	1.22E+06	1.31E+06	1.22E+06	1.43E+06	1.29E+06	1.25E+06	1.25E+06	1.25E+06	1.33E+06	1.32E+06	1.41E+06	1.34E+06	1.26E+06	1.34E+06	1.46E+06	1.21E+06	1.37E+06	1.29E+06	1.38E+06	1.37E+00	1.75E-01	sig
Hmgp002189	C22H22O11	Hispidulin-7-O-glucoside(Homoplantaginin)	Flavonoids	Flavones	17680-84-1	1	1.99E+07	3.11E+07	2.03E+07	2.07E+07	1.99E+07	2.03E+07	2.25E+07	2.14E+07	2.17E+07	1.98E+07	2.18E+07	2.06E+07	2.34E+07	2.43E+07	2.81E+07	2.07E+07	1.98E+07	2.27E+07	2.40E+07	2.26E+07	2.19E+07	2.69E+07	2.73E+07	2.38E+07	2.08E+07	2.33E+07	2.11E+07	2.47E+07	2.20E+07	2.28E+07	1.03E+00	1.19E-01	sig
pme1021	C6H10O6	D-Glucono-1,5-lactone*	Others	Saccharides	90-80-2	3	4.09E+05	3.28E+05	3.39E+05	4.27E+05	5.02E+05	4.29E+05	4.21E+05	4.66E+05	4.49E+05	4.91E+05	4.61E+05	4.86E+05	5.33E+05	4.83E+05	4.94E+05	4.52E+05	4.66E+05	4.55E+05	4.41E+05	4.40E+05	5.11E+05	4.50E+05	4.86E+05	4.43E+05	4.66E+05	5.10E+05	4.94E+05	4.84E+05	5.02E+05	5.45E+05	7.02E-01	3.94E-04	insig
Zmjp003291	C27H30O15	Vitexin-2''-O-galactoside	Flavonoids	Flavones	-	2	3.14E+06	3.41E+06	2.88E+06	4.00E+06	3.06E+06	3.30E+06	3.43E+06	4.65E+06	3.47E+06	3.29E+06	2.81E+06	3.56E+06	4.55E+06	3.86E+06	4.23E+06	3.97E+06	3.64E+06	3.50E+06	4.16E+06	3.96E+06	3.65E+06	4.53E+06	4.00E+06	4.44E+06	4.14E+06	4.47E+06	5.03E+06	4.18E+06	3.47E+06	4.97E+06	6.18E-01	1.14E-02	insig
pmb3081	C6H11PO11	Glucarate O-Phosphoric acid	Others	Saccharides	-	3	1.84E+06	9.03E+05	8.97E+05	2.15E+06	2.20E+06	2.37E+06	2.38E+06	2.54E+06	2.57E+06	2.06E+06	1.91E+06	2.18E+06	2.33E+06	2.08E+06	2.16E+06	2.26E+06	2.37E+06	2.07E+06	2.13E+06	2.16E+06	2.16E+06	1.87E+06	2.02E+06	2.23E+06	2.18E+06	1.96E+06	8.24E+05	1.85E+06	7.54E+05	1.91E+06	2.06E+00	1.02E-02	sig
MWSmce448	C5H6N2O2	Imidazol-1-yl-acetic acid	Alkaloids	Alkaloids	22884-10-2	3	6.15E+05	5.47E+05	5.52E+05	7.26E+05	7.53E+05	6.72E+05	7.45E+05	7.03E+05	7.45E+05	6.83E+05	5.81E+05	6.23E+05	8.00E+05	7.12E+05	7.34E+05	8.42E+05	7.42E+05	6.38E+05	7.70E+05	7.75E+05	7.86E+05	7.01E+05	6.91E+05	8.22E+05	8.93E+05	7.36E+05	7.98E+05	8.85E+05	7.84E+05	7.80E+05	3.10E-02	1.22E-03	insig
pme2960	C15H12O5	Naringenin chalcone; 2',4,4',6'-Tetrahydroxychalcone*	Flavonoids	Chalcones	73692-50-9	1	4.29E+06	5.22E+06	4.16E+06	1.36E+07	1.34E+07	1.44E+07	1.39E+07	1.31E+07	1.33E+07	1.47E+07	1.32E+07	1.39E+07	1.50E+07	1.39E+07	1.46E+07	1.31E+07	1.33E+07	1.55E+07	1.28E+07	1.32E+07	1.30E+07	1.29E+07	1.30E+07	1.29E+07	1.25E+07	1.38E+07	1.35E+07	1.21E+07	1.31E+07	1.23E+07	1.88E+00	2.00E-12	sig
MWS2040	CH4O3S	Methanesulfonic acid	Organic acids	Organic acids	75-75-2	3	2.05E+06	1.77E+06	1.76E+06	1.56E+06	1.90E+06	1.90E+06	1.96E+06	1.76E+06	1.95E+06	1.90E+06	1.59E+06	1.77E+06	2.18E+06	1.77E+06	1.84E+06	2.06E+06	1.85E+06	1.80E+06	1.73E+06	1.91E+06	1.71E+06	1.55E+06	2.21E+06	2.22E+06	2.11E+06	2.03E+06	1.95E+06	2.11E+06	1.86E+06	2.06E+06	8.36E-01	5.99E-01	insig
MWSmce199	C5H10O5	L-Xylose*	Others	Saccharides	609-06-3	3	6.48E+05	6.83E+05	5.21E+05	5.85E+05	5.79E+05	6.59E+05	6.47E+05	6.24E+05	5.55E+05	6.58E+05	6.25E+05	5.59E+05	6.86E+05	5.26E+05	6.50E+05	5.93E+05	5.86E+05	6.56E+05	6.14E+05	5.63E+05	5.91E+05	6.20E+05	6.56E+05	5.88E+05	5.98E+05	6.12E+05	5.99E+05	5.67E+05	5.24E+05	5.39E+05	6.08E-01	7.43E-01	insig
MWStz004	C16H12N2O3	2-(1H-Indole-3-carboxamido)benzoic acid	Alkaloids	Plumerane	171817-95-1	3	1.96E+05	1.99E+05	1.87E+05	2.13E+05	2.17E+05	2.38E+05	2.05E+05	2.20E+05	1.89E+05	2.02E+05	1.91E+05	2.35E+05	2.56E+05	1.82E+05	1.94E+05	2.26E+05	1.76E+05	2.02E+05	1.82E+05	8.21E+04	2.35E+05	2.24E+05	2.56E+05	6.77E+04	2.20E+05	2.37E+05	2.55E+05	2.41E+05	2.43E+05	2.41E+05	8.99E-02	6.05E-01	insig
pme2237	C6H14O6	Dulcitol*	Others	Saccharides	608-66-2	3	1.52E+05	1.23E+05	1.47E+05	1.54E+05	1.92E+05	2.02E+05	1.73E+05	1.65E+05	1.61E+05	1.79E+05	1.61E+05	1.46E+05	1.87E+05	1.98E+05	1.77E+05	1.88E+05	1.65E+05	1.67E+05	1.62E+05	1.41E+05	1.67E+05	1.43E+05	1.66E+05	1.66E+05	1.54E+05	1.59E+05	1.69E+05	1.86E+05	1.67E+05	1.67E+05	1.52E+00	2.84E-02	sig
Wmhn001495	C20H20O14	1,4-Di-O-Galloyl-D-glucose	Phenolic acids	Phenolic acids	-	3	1.73E+06	1.96E+06	2.25E+06	1.62E+06	1.69E+06	1.78E+06	1.58E+06	1.66E+06	1.57E+06	1.78E+06	1.57E+06	1.52E+06	1.43E+06	1.51E+06	1.39E+06	1.50E+06	1.48E+06	1.55E+06	1.48E+06	1.54E+06	1.46E+06	1.41E+06	1.61E+06	1.62E+06	1.47E+06	1.55E+06	1.47E+06	1.65E+06	1.48E+06	1.57E+06	6.11E-01	6.91E-04	insig
Hmgp002238	C23H24O12	Jaceosidin-7-O-Glucoside	Flavonoids	Flavones	25474-11-7	1	1.26E+07	2.16E+07	1.91E+07	1.76E+07	1.64E+07	1.70E+07	1.58E+07	1.43E+07	1.44E+07	1.54E+07	1.48E+07	1.50E+07	1.54E+07	1.51E+07	1.57E+07	1.49E+07	1.48E+07	1.74E+07	1.52E+07	1.67E+07	1.67E+07	1.81E+07	1.62E+07	1.44E+07	1.45E+07	1.70E+07	1.57E+07	1.69E+07	1.56E+07	1.55E+07	6.74E-01	6.59E-01	insig
Zmzn003953	C18H30O4	13(s)-hydroperoxy-(9z,11e,15z)-octadecatrienoic acid	Lipids	Free fatty acids	67597-26-6	1	4.59E+06	4.03E+06	4.36E+06	6.25E+06	7.00E+06	7.55E+06	4.98E+06	5.13E+06	5.09E+06	4.88E+06	4.75E+06	4.56E+06	5.83E+06	5.23E+06	5.53E+06	5.45E+06	4.59E+06	6.32E+06	5.11E+06	5.08E+06	4.99E+06	6.67E+06	5.81E+06	5.69E+06	5.30E+06	5.54E+06	5.23E+06	4.76E+06	5.02E+06	4.90E+06	1.48E+00	1.73E-05	sig
MWSmce495	C15H22O5	Octyl gallate	Phenolic acids	Phenolic acids	1034-01-1	3	6.70E+03	8.07E+03	1.00E+04	4.53E+03	4.28E+03	5.26E+03	4.83E+03	5.87E+03	4.70E+03	5.77E+03	3.60E+03	4.38E+03	3.97E+03	4.65E+03	4.79E+03	4.29E+03	4.05E+03	3.63E+03	3.19E+03	4.04E+03	5.10E+03	3.60E+03	4.68E+03	5.75E+03	4.43E+03	4.77E+03	3.99E+03	4.98E+03	6.12E+03	4.97E+03	1.30E+00	4.47E-04	sig
MWS3270	C7H5NO4	Quinolinic Acid	Alkaloids	Pyridine alkaloids	89-00-9	3	2.31E+06	2.29E+06	2.55E+06	2.48E+06	2.56E+06	2.45E+06	2.73E+06	2.61E+06	2.48E+06	3.12E+06	2.69E+06	2.52E+06	2.89E+06	2.91E+06	2.78E+06	2.43E+06	2.78E+06	2.55E+06	2.37E+06	2.82E+06	2.48E+06	2.31E+06	2.53E+06	2.61E+06	2.67E+06	2.36E+06	2.70E+06	2.60E+06	2.47E+06	2.59E+06	1.15E+00	9.65E-02	sig
Zbsp004940	C10H8O4	6-Hydroxy-7-methoxycoumarin	Lignans and Coumarins	Coumarins	-	3	2.20E+06	3.10E+06	2.74E+06	2.88E+06	2.67E+06	2.61E+06	2.55E+06	2.66E+06	2.49E+06	2.56E+06	2.55E+06	2.62E+06	2.84E+06	2.61E+06	2.58E+06	2.37E+06	2.46E+06	2.73E+06	2.84E+06	2.46E+06	2.62E+06	2.62E+06	2.63E+06	2.11E+06	2.70E+06	2.82E+06	2.87E+06	2.60E+06	2.71E+06	2.61E+06	1.95E-01	6.94E-01	insig
MWSmce607	C4H9NO3	DL-Threonine	Amino acids and derivatives	Amino acids and derivatives	80-68-2	3	2.03E+06	2.21E+06	2.64E+06	2.15E+06	2.13E+06	2.07E+06	2.17E+06	2.33E+06	2.12E+06	2.17E+06	1.99E+06	2.29E+06	2.01E+06	2.08E+06	2.21E+06	2.35E+06	2.13E+06	2.20E+06	2.35E+06	2.35E+06	2.34E+06	2.25E+06	2.25E+06	2.56E+06	2.59E+06	2.37E+06	2.54E+06	2.44E+06	2.31E+06	2.39E+06	1.78E+00	4.97E-02	sig
mws0021	C14H12O3	Resveratrol	Others	Stilbene	501-36-0	1	6.80E+04	4.21E+04	7.27E+04	6.72E+04	8.20E+04	6.30E+04	8.66E+04	5.77E+04	6.46E+04	7.44E+04	6.49E+04	7.23E+04	8.20E+04	5.89E+04	5.84E+04	8.07E+04	8.89E+04	9.18E+04	7.53E+04	9.20E+04	7.60E+04	6.79E+04	6.07E+04	6.29E+04	8.78E+04	6.81E+04	6.64E+04	8.81E+04	7.38E+04	8.75E+04	1.20E-01	1.06E-01	insig
pme2679	C6H13NO2	L-Allo-isoleucine	Amino acids and derivatives	Amino acids and derivatives	1509-34-8	3	6.32E+07	7.18E+07	7.50E+07	6.52E+07	7.73E+07	7.73E+07	7.27E+07	7.46E+07	7.58E+07	7.42E+07	6.84E+07	7.61E+07	7.63E+07	7.30E+07	7.58E+07	7.27E+07	7.75E+07	7.49E+07	7.46E+07	7.52E+07	8.28E+07	6.83E+07	6.92E+07	6.75E+07	7.03E+07	6.77E+07	6.38E+07	7.18E+07	6.64E+07	7.74E+07	1.19E+00	1.38E-01	sig
Cmhn001271	C27H22O18	Gemin D	Tannins	Tannin	84744-46-7	2	2.99E+06	4.67E+06	5.09E+06	3.74E+06	3.85E+06	4.70E+06	3.00E+06	3.55E+06	2.80E+06	4.08E+06	3.77E+06	3.97E+06	3.13E+06	3.19E+06	2.99E+06	4.03E+06	3.57E+06	3.70E+06	3.31E+06	3.61E+06	3.36E+06	3.36E+06	3.19E+06	3.77E+06	3.15E+06	3.10E+06	3.35E+06	4.00E+06	4.15E+06	3.82E+06	4.47E-01	2.33E-02	insig
MWSHY0016	C21H20O11	Luteolin-6-C-glucoside (Isoorientin)*	Flavonoids	Flavones	4261-42-1	1	4.12E+07	4.67E+07	3.16E+07	5.02E+07	5.05E+07	4.91E+07	5.37E+07	5.36E+07	5.50E+07	5.09E+07	5.85E+07	5.19E+07	6.30E+07	5.86E+07	6.57E+07	5.10E+07	5.67E+07	5.52E+07	5.78E+07	5.98E+07	5.46E+07	6.87E+07	6.88E+07	6.75E+07	6.43E+07	6.18E+07	6.21E+07	6.58E+07	6.20E+07	6.52E+07	6.08E-02	8.11E-08	insig
Wmmp000162	C8H8O5	5-hydroxyisovanillic acid	Phenolic acids	Phenolic acids	-	3	2.52E+06	4.26E+06	4.64E+06	2.94E+06	2.95E+06	3.80E+06	2.63E+06	2.70E+06	2.50E+06	3.07E+06	3.17E+06	3.32E+06	2.44E+06	2.57E+06	2.33E+06	3.15E+06	2.81E+06	2.99E+06	2.97E+06	2.95E+06	2.87E+06	2.67E+06	2.70E+06	2.82E+06	2.42E+06	2.39E+06	2.45E+06	2.85E+06	2.85E+06	2.75E+06	2.65E-01	1.34E-02	insig
mws0227	C6H13NO2	L-Leucine	Amino acids and derivatives	Amino acids and derivatives	61-90-5	1	9.55E+06	1.11E+07	1.07E+07	1.08E+07	1.16E+07	1.16E+07	1.15E+07	1.08E+07	1.05E+07	1.13E+07	1.11E+07	1.10E+07	1.08E+07	1.11E+07	1.04E+07	1.06E+07	1.05E+07	1.12E+07	1.10E+07	1.15E+07	1.08E+07	1.05E+07	1.15E+07	1.12E+07	1.03E+07	1.16E+07	1.10E+07	1.10E+07	1.05E+07	1.09E+07	1.02E+00	5.87E-01	sig
pme0274	C6H13NO2	6-Aminocaproic acid	Organic acids	Organic acids	60-32-2	3	1.34E+07	1.67E+07	1.53E+07	1.61E+07	1.68E+07	1.82E+07	1.73E+07	1.52E+07	1.51E+07	1.77E+07	1.60E+07	1.64E+07	1.58E+07	1.66E+07	1.53E+07	1.55E+07	1.50E+07	1.60E+07	1.60E+07	1.66E+07	1.56E+07	1.48E+07	1.72E+07	1.68E+07	1.49E+07	1.70E+07	1.63E+07	1.58E+07	1.57E+07	1.53E+07	1.16E+00	5.13E-01	sig
Lmbn001364	C5H8O4	4-Hydroxy-2-Oxopentanoic Acid*	Organic acids	Organic acids	3318-73-8	3	2.13E+05	2.66E+05	2.82E+05	2.47E+05	2.18E+05	2.46E+05	2.21E+05	2.21E+05	2.23E+05	2.51E+05	2.34E+05	2.36E+05	2.47E+05	2.42E+05	2.35E+05	2.36E+05	2.45E+05	2.63E+05	2.41E+05	2.33E+05	2.66E+05	2.36E+05	2.34E+05	2.11E+05	2.12E+05	2.24E+05	2.19E+05	2.27E+05	2.49E+05	2.47E+05	3.21E-01	1.84E-01	insig
Qmyp010506	C13H10O4	2,4,6-Trihydroxybenzophenone	Others	Others	3555-86-0	3	1.64E+06	1.62E+06	1.96E+06	1.81E+06	1.83E+06	1.64E+06	1.82E+06	1.77E+06	1.68E+06	1.76E+06	1.68E+06	1.74E+06	1.71E+06	1.88E+06	1.87E+06	1.84E+06	1.76E+06	1.61E+06	1.62E+06	1.93E+06	1.84E+06	1.66E+06	1.82E+06	1.66E+06	1.81E+06	1.68E+06	1.83E+06	1.56E+06	1.89E+06	1.84E+06	1.60E-01	9.89E-01	insig
Zmjp003031	C27H30O16	Orientin-2''-O-galactoside	Flavonoids	Flavones	-	2	1.27E+07	1.86E+07	1.35E+07	1.16E+07	1.17E+07	1.02E+07	1.15E+07	1.01E+07	1.03E+07	1.07E+07	1.09E+07	1.05E+07	1.38E+07	1.18E+07	1.29E+07	9.52E+06	1.12E+07	1.12E+07	1.04E+07	1.09E+07	1.14E+07	1.14E+07	1.10E+07	1.11E+07	9.58E+06	9.68E+06	1.07E+07	1.03E+07	8.76E+06	1.00E+07	3.96E-01	1.68E-03	insig
pma6460	C16H18O8	4-O-p-Coumaroylquinic acid	Phenolic acids	Phenolic acids	32451-86-8	3	4.77E+07	5.34E+07	4.75E+07	5.08E+07	5.42E+07	4.95E+07	4.77E+07	4.34E+07	4.78E+07	4.75E+07	4.63E+07	5.08E+07	5.29E+07	5.08E+07	4.48E+07	4.34E+07	4.64E+07	4.73E+07	4.57E+07	4.97E+07	4.92E+07	4.44E+07	5.02E+07	4.77E+07	4.82E+07	4.74E+07	4.84E+07	4.87E+07	4.81E+07	4.66E+07	2.18E-01	3.18E-01	insig
Lmtp002942	C25H26O13	Apigenin-6,8-di-C-arabinoside*	Flavonoids	Flavones	-	2	3.95E+07	7.61E+07	5.19E+07	6.03E+07	5.51E+07	5.25E+07	5.01E+07	4.88E+07	4.48E+07	4.96E+07	4.83E+07	5.53E+07	5.16E+07	5.81E+07	4.66E+07	4.94E+07	4.66E+07	5.74E+07	5.37E+07	4.90E+07	5.24E+07	4.70E+07	5.89E+07	5.59E+07	4.40E+07	4.94E+07	4.49E+07	5.43E+07	4.80E+07	5.37E+07	3.97E-02	8.09E-01	insig
pmf0470	C5H9NO3	cis-4-Hydroxy-D-proline	Amino acids and derivatives	Amino acids and derivatives	2584-71-6	3	2.39E+07	2.28E+07	2.57E+07	2.24E+07	2.29E+07	2.52E+07	2.10E+07	2.23E+07	2.19E+07	2.62E+07	2.34E+07	2.24E+07	2.29E+07	2.48E+07	2.16E+07	2.25E+07	2.26E+07	2.54E+07	2.20E+07	2.22E+07	2.28E+07	2.23E+07	2.33E+07	1.95E+07	1.89E+07	2.32E+07	2.21E+07	2.28E+07	2.07E+07	2.28E+07	4.42E-01	3.16E-01	insig
MWS201434	C12H20N4O3	Ile-His	Amino acids and derivatives	Amino acids and derivatives	97284-12-3	3	3.50E+05	4.73E+05	4.55E+05	1.01E+06	9.27E+05	1.05E+06	1.04E+06	9.91E+05	9.95E+05	9.98E+05	9.37E+05	1.04E+06	9.26E+05	1.05E+06	1.02E+06	8.84E+05	8.00E+05	9.45E+05	9.61E+05	9.81E+05	9.52E+05	9.91E+05	8.50E+05	9.43E+05	8.85E+05	8.29E+05	9.77E+05	7.88E+05	8.11E+05	8.33E+05	2.13E+00	2.11E-09	sig
Hajp007218	C16H12O6	5,7,3',5'-tetrahydroxy-6-methylfavanone	Flavonoids	Flavones	-	1	1.58E+06	1.89E+06	1.44E+06	2.93E+06	2.80E+06	2.65E+06	3.32E+06	3.15E+06	3.18E+06	3.02E+06	2.91E+06	2.93E+06	3.65E+06	3.17E+06	3.76E+06	2.99E+06	2.76E+06	3.59E+06	2.80E+06	2.83E+06	2.88E+06	3.13E+06	2.63E+06	2.81E+06	2.76E+06	3.22E+06	3.14E+06	2.66E+06	2.64E+06	2.57E+06	1.85E+00	4.45E-07	sig
pme0436	C30H26O12	Procyanidin B3	Tannins	Proanthocyanidins	23567-23-9	1	8.22E+07	8.02E+07	9.62E+07	8.00E+07	8.28E+07	7.41E+07	8.27E+07	7.27E+07	7.20E+07	9.40E+07	8.60E+07	9.21E+07	7.57E+07	7.80E+07	8.71E+07	8.08E+07	7.69E+07	7.71E+07	8.43E+07	7.82E+07	7.80E+07	8.10E+07	7.53E+07	6.54E+07	7.81E+07	9.60E+07	8.39E+07	8.34E+07	8.43E+07	7.72E+07	4.98E-01	7.18E-02	insig
pme3351	C6H11NO3	Allysine(6-Oxo DL-Norleucine)	Amino acids and derivatives	Amino acids and derivatives	1962-83-0	3	1.86E+05	1.89E+05	1.67E+05	2.04E+05	2.13E+05	2.22E+05	2.10E+05	2.06E+05	2.14E+05	1.96E+05	2.14E+05	1.89E+05	2.15E+05	1.92E+05	2.26E+05	2.06E+05	1.89E+05	2.08E+05	1.93E+05	1.88E+05	1.97E+05	2.19E+05	2.07E+05	1.98E+05	2.02E+05	2.10E+05	2.37E+05	1.88E+05	1.94E+05	1.76E+05	1.50E+00	1.43E-02	sig
pme0278	C7H14N2O4	2,6-Diaminooimelic acid	Organic acids	Organic acids	583-93-7	3	4.94E+06	3.15E+06	3.65E+06	3.45E+06	3.66E+06	3.30E+06	3.76E+06	3.78E+06	3.87E+06	3.29E+06	3.41E+06	4.03E+06	3.74E+06	3.38E+06	4.17E+06	4.26E+06	3.76E+06	3.82E+06	3.68E+06	3.53E+06	3.82E+06	4.29E+06	3.53E+06	4.03E+06	4.14E+06	3.82E+06	4.06E+06	4.15E+06	3.97E+06	3.69E+06	1.02E+00	7.51E-01	sig
MWSmce040	C8H8O3	Isovanillin	Phenolic acids	Phenolic acids	621-59-0	3	7.88E+05	9.47E+05	8.68E+05	9.30E+05	1.13E+06	1.19E+06	1.17E+06	1.11E+06	1.04E+06	1.17E+06	1.18E+06	1.16E+06	1.16E+06	1.15E+06	1.18E+06	1.14E+06	1.22E+06	1.31E+06	1.13E+06	1.21E+06	1.26E+06	1.24E+06	1.05E+06	1.33E+06	1.19E+06	1.21E+06	1.06E+06	1.34E+06	1.39E+06	1.37E+06	2.43E-01	1.55E-04	insig
HJAP104	C7H6O	Benzaldehyde	Phenolic acids	Phenolic acids	100-52-7	3	7.13E+06	1.25E+07	1.46E+07	8.06E+06	8.42E+06	7.58E+06	7.26E+06	6.59E+06	7.82E+06	7.51E+06	7.01E+06	7.18E+06	6.19E+06	6.38E+06	7.12E+06	7.92E+06	8.00E+06	7.76E+06	8.60E+06	8.36E+06	7.20E+06	6.98E+06	8.06E+06	8.07E+06	7.22E+06	6.72E+06	7.78E+06	8.39E+06	7.20E+06	7.84E+06	1.30E+00	1.96E-02	sig
Lssp210058	C27H30O16	Quercetin-3-O-robinobioside	Flavonoids	Flavonols	52525-35-6	1	8.33E+06	1.00E+07	8.41E+06	9.13E+06	9.11E+06	9.67E+06	8.70E+06	7.85E+06	9.41E+06	9.19E+06	1.03E+07	1.03E+07	8.02E+06	8.35E+06	8.87E+06	9.45E+06	1.06E+07	9.28E+06	8.90E+06	9.82E+06	1.03E+07	1.01E+07	1.04E+07	9.63E+06	8.75E+06	8.94E+06	8.53E+06	9.78E+06	1.00E+07	9.67E+06	3.00E-01	1.69E-02	insig
MWSmce230	C8H8O5	Methyl gallate*	Phenolic acids	Phenolic acids	99-24-1	1	2.95E+06	3.17E+06	3.77E+06	1.49E+06	1.84E+06	2.15E+06	1.47E+06	1.38E+06	1.35E+06	1.77E+06	1.72E+06	1.82E+06	1.35E+06	1.49E+06	1.14E+06	1.74E+06	1.54E+06	1.54E+06	1.52E+06	1.62E+06	1.53E+06	1.22E+06	1.53E+06	1.63E+06	1.27E+06	1.29E+06	1.27E+06	1.71E+06	1.71E+06	1.68E+06	1.11E+00	3.69E-09	sig
pme1975	C3H4O4	Malonic acid	Organic acids	Organic acids	141-82-2	3	1.92E+05	3.73E+05	3.02E+05	2.70E+05	2.70E+05	2.90E+05	2.89E+05	3.19E+05	2.80E+05	2.95E+05	2.84E+05	2.93E+05	2.79E+05	2.68E+05	3.05E+05	3.08E+05	2.81E+05	2.97E+05	2.96E+05	2.75E+05	2.91E+05	3.18E+05	2.95E+05	2.89E+05	2.79E+05	2.93E+05	3.12E+05	3.22E+05	3.52E+05	3.25E+05	6.73E-01	7.30E-01	insig
Jmwn002494	C15H18O8	(2E)-3-[4-(汕-D-glucopyranoside)-phenylacrylic]-acid	Phenolic acids	Phenolic acids	-	3	1.88E+05	2.36E+05	2.06E+05	1.91E+05	2.02E+05	2.17E+05	1.82E+05	1.90E+05	1.75E+05	1.60E+05	1.56E+05	1.96E+05	1.82E+05	1.64E+05	1.75E+05	1.83E+05	1.81E+05	1.98E+05	1.82E+05	1.74E+05	1.87E+05	1.68E+05	1.95E+05	1.73E+05	1.79E+05	1.84E+05	1.85E+05	1.85E+05	1.75E+05	1.64E+05	2.57E-01	2.99E-02	insig
mws1003	C16H12O8	Laricitrin	Flavonoids	Flavonols	53472-37-0	3	1.26E+05	1.43E+05	1.23E+05	6.75E+05	6.26E+05	6.83E+05	5.97E+05	6.53E+05	6.55E+05	6.39E+05	5.87E+05	6.36E+05	6.01E+05	6.42E+05	6.10E+05	6.41E+05	7.27E+05	6.26E+05	7.12E+05	8.07E+05	6.81E+05	6.31E+05	6.46E+05	7.73E+05	5.83E+05	6.19E+05	7.14E+05	6.84E+05	7.13E+05	6.76E+05	1.52E+00	6.86E-11	sig
MWSHY0069	C16H12O6	Hispidulin (5,7,4'-Trihydroxy-6-methoxyflavone)	Flavonoids	Flavones	1447-88-7	3	1.48E+06	1.78E+06	1.45E+06	3.02E+06	2.86E+06	2.68E+06	3.40E+06	3.07E+06	3.08E+06	2.96E+06	2.95E+06	2.90E+06	3.60E+06	3.11E+06	3.73E+06	2.90E+06	2.82E+06	3.65E+06	2.71E+06	2.73E+06	2.73E+06	2.92E+06	2.57E+06	2.66E+06	2.84E+06	3.11E+06	3.02E+06	2.55E+06	2.55E+06	2.63E+06	2.00E+00	1.74E-07	sig
Lmbn004240	C18H34O5	9,10-Dihydroxy-12,13-epoxyoctadecanoic acid	Lipids	Free fatty acids	-	3	7.35E+04	4.88E+04	5.03E+04	6.69E+04	6.81E+04	8.76E+04	7.53E+04	6.85E+04	7.22E+04	9.26E+04	9.57E+04	9.21E+04	8.07E+04	6.67E+04	8.44E+04	9.01E+04	6.84E+04	8.19E+04	9.32E+04	8.26E+04	8.08E+04	6.79E+04	8.35E+04	6.12E+04	7.17E+04	8.40E+04	8.05E+04	9.82E+04	1.02E+05	8.74E+04	4.93E-01	2.14E-03	insig
mws1329	C21H20O12	Quercetin-7-O-glucoside	Flavonoids	Flavonols	491-50-9	1	1.71E+07	1.98E+07	1.63E+07	1.44E+07	1.56E+07	1.45E+07	1.63E+07	1.60E+07	1.52E+07	1.63E+07	1.64E+07	1.62E+07	1.69E+07	1.66E+07	1.60E+07	1.67E+07	1.54E+07	1.61E+07	1.56E+07	1.35E+07	1.55E+07	1.74E+07	1.65E+07	1.60E+07	1.52E+07	1.60E+07	1.54E+07	1.56E+07	1.40E+07	1.49E+07	5.75E-01	1.08E-02	insig
Lmhp002031	C12H24N2O3	L-Leucyl-L-Leucine	Amino acids and derivatives	Amino acids and derivatives	3303-31-9	3	1.04E+06	1.19E+06	1.13E+06	3.00E+06	2.82E+06	2.87E+06	2.99E+06	2.81E+06	2.82E+06	2.84E+06	2.67E+06	2.94E+06	2.85E+06	2.75E+06	2.88E+06	2.67E+06	2.47E+06	2.88E+06	2.47E+06	2.84E+06	2.57E+06	2.52E+06	2.33E+06	2.67E+06	2.38E+06	2.78E+06	2.59E+06	2.34E+06	2.51E+06	2.58E+06	2.11E+00	1.20E-10	sig
pme2246	C14H6O8	Ellagic acid	Tannins	Tannin	476-66-4	3	3.28E+06	3.20E+06	4.06E+06	3.93E+06	4.49E+06	4.84E+06	4.09E+06	3.86E+06	3.88E+06	4.27E+06	4.27E+06	4.75E+06	4.35E+06	4.70E+06	3.83E+06	4.76E+06	4.35E+06	4.50E+06	4.45E+06	5.07E+06	4.44E+06	3.69E+06	4.15E+06	4.61E+06	4.04E+06	3.60E+06	4.13E+06	4.70E+06	4.68E+06	4.54E+06	9.21E-01	1.11E-02	insig
MWSHY0118	C19H18O6	5,6,7,4'-Tetramethoxyflavone	Flavonoids	Flavones	1168-42-9	3	5.39E+05	7.82E+05	6.80E+05	6.01E+05	5.85E+05	5.30E+05	5.06E+05	5.64E+05	4.97E+05	5.85E+05	5.68E+05	5.48E+05	5.21E+05	5.57E+05	6.18E+05	5.58E+05	5.68E+05	6.10E+05	4.77E+05	5.17E+05	5.25E+05	4.49E+05	4.99E+05	4.81E+05	4.60E+05	5.23E+05	4.37E+05	5.55E+05	4.99E+05	4.84E+05	1.90E-01	5.18E-03	insig
Lmtp002642	C26H28O14	Apigenin-8-C-(2''-glucosyl)arabinoside	Flavonoids	Flavones	-	3	3.66E+07	3.88E+07	3.50E+07	4.00E+07	4.73E+07	4.66E+07	4.23E+07	4.74E+07	4.26E+07	4.40E+07	4.41E+07	4.41E+07	5.05E+07	4.93E+07	5.09E+07	4.18E+07	4.26E+07	4.38E+07	4.13E+07	4.91E+07	4.61E+07	4.31E+07	4.78E+07	4.06E+07	4.11E+07	4.33E+07	4.98E+07	4.86E+07	4.15E+07	4.20E+07	1.29E+00	1.16E-02	sig
Cmjn004337	C18H26O10	Benzyl-(2''-O-xylosyl)glucoside	Phenolic acids	Phenolic acids	-	2	1.25E+06	1.35E+06	1.40E+06	1.50E+06	1.64E+06	1.59E+06	1.53E+06	1.60E+06	1.52E+06	1.31E+06	1.29E+06	1.44E+06	1.72E+06	1.49E+06	1.45E+06	1.47E+06	1.67E+06	1.53E+06	1.43E+06	1.40E+06	1.29E+06	1.42E+06	1.37E+06	1.32E+06	1.37E+06	1.44E+06	1.36E+06	1.26E+06	1.39E+06	1.28E+06	2.06E+00	7.12E-04	sig
MWSHY0049	C16H14O6	Hesperetin	Flavonoids	Flavanones	520-33-2	3	1.24E+05	1.56E+05	1.21E+05	1.40E+05	1.54E+05	1.47E+05	1.38E+05	1.50E+05	1.45E+05	1.63E+05	1.69E+05	1.36E+05	1.65E+05	1.69E+05	1.54E+05	1.41E+05	1.72E+05	1.96E+05	1.01E+05	1.61E+05	1.48E+05	1.80E+05	1.49E+05	1.62E+05	1.03E+05	1.21E+05	1.65E+05	1.34E+05	1.73E+05	1.53E+05	6.74E-01	2.75E-01	insig
mws0458	C8H8O3	Vanillin; 4-Hydroxy-3-Methoxybenzaldehyde*	Phenolic acids	Phenolic acids	121-33-5	3	2.62E+05	3.27E+05	3.22E+05	3.91E+05	3.62E+05	3.65E+05	3.77E+05	3.53E+05	3.43E+05	3.84E+05	3.88E+05	3.68E+05	4.02E+05	3.51E+05	3.95E+05	3.60E+05	3.99E+05	3.84E+05	4.26E+05	3.94E+05	3.72E+05	3.86E+05	3.71E+05	3.56E+05	3.82E+05	3.65E+05	3.61E+05	4.31E+05	4.24E+05	3.92E+05	5.95E-01	7.84E-04	insig
MWSslk133	C14H26O4	1,14-Tetradecanedioic Acid	Lipids	Free fatty acids	821-38-5	3	1.89E+04	1.16E+04	1.59E+04	1.92E+04	2.24E+04	1.87E+04	2.19E+04	1.88E+04	1.96E+04	2.32E+04	1.89E+04	1.74E+04	2.17E+04	2.10E+04	1.92E+04	2.40E+04	2.09E+04	2.15E+04	2.25E+04	2.30E+04	1.85E+04	2.10E+04	1.92E+04	1.61E+04	2.39E+04	1.85E+04	1.95E+04	2.37E+04	2.23E+04	2.22E+04	7.30E-01	6.99E-02	insig
Lmhp008273	C20H40NO7P	LysoPE 15:1(2n isomer)	Lipids	LPE	-	3	1.33E+05	1.39E+05	1.54E+05	1.55E+05	1.51E+05	1.57E+05	1.47E+05	1.40E+05	1.37E+05	1.26E+05	1.59E+05	1.26E+05	1.58E+05	1.58E+05	1.38E+05	1.45E+05	1.40E+05	1.49E+05	1.55E+05	1.28E+05	1.69E+05	1.73E+05	1.43E+05	1.50E+05	1.23E+05	1.51E+05	1.38E+05	1.70E+05	1.63E+05	1.64E+05	3.27E-01	1.87E-01	insig
Lmqn000351	C12H22O10	Rutinose	Others	Saccharides	90-74-4	3	2.89E+05	2.78E+05	2.95E+05	2.43E+05	2.80E+05	2.88E+05	2.38E+05	2.65E+05	2.56E+05	2.48E+05	2.43E+05	2.57E+05	2.51E+05	2.53E+05	2.77E+05	2.36E+05	2.42E+05	2.56E+05	2.33E+05	2.55E+05	2.49E+05	2.62E+05	2.47E+05	2.48E+05	2.43E+05	2.42E+05	2.41E+05	2.35E+05	2.22E+05	2.16E+05	4.14E-01	5.09E-04	insig
pme2529	C6H12O5	1,5-Anhydro-D-glucitol	Others	Saccharides	154-58-5	3	2.30E+05	2.68E+05	2.80E+05	2.95E+05	3.03E+05	3.09E+05	2.58E+05	2.94E+05	2.47E+05	2.97E+05	3.03E+05	2.72E+05	2.93E+05	2.74E+05	2.94E+05	2.67E+05	2.70E+05	2.64E+05	2.98E+05	2.36E+05	2.60E+05	2.59E+05	2.96E+05	2.52E+05	2.47E+05	2.37E+05	2.64E+05	2.74E+05	2.67E+05	2.50E+05	1.70E+00	7.40E-02	sig
MWS201405	C15H18N4O4	His-Tyr	Amino acids and derivatives	Amino acids and derivatives	35979-00-1	3	1.37E+05	1.43E+05	1.39E+05	3.76E+05	4.62E+05	4.36E+05	4.55E+05	5.27E+05	4.62E+05	5.58E+05	5.09E+05	5.82E+05	4.28E+05	5.01E+05	4.60E+05	5.88E+05	5.31E+05	6.03E+05	6.62E+05	6.83E+05	7.69E+05	7.04E+05	5.54E+05	6.13E+05	8.68E+05	9.85E+05	9.49E+05	8.54E+05	8.17E+05	9.76E+05	1.97E-01	2.01E-12	insig
mws0093	C10H12O3	Coniferyl alcohol	Phenolic acids	Phenolic acids	458-35-5	3	1.98E+05	3.86E+05	3.19E+05	1.30E+05	1.09E+05	8.07E+04	1.56E+05	1.43E+05	1.40E+05	1.39E+05	1.62E+05	7.52E+04	1.06E+05	1.52E+05	1.63E+05	1.46E+05	9.67E+04	1.65E+05	8.44E+04	1.25E+05	1.11E+05	1.42E+05	9.08E+04	1.39E+05	1.34E+05	1.31E+05	1.04E+05	1.11E+05	1.54E+05	1.26E+05	1.32E+00	4.21E-04	sig
MWS2066	C10H8O	1-Naphthol*	Phenolic acids	Phenolic acids	90-15-3	3	1.90E+04	2.42E+04	2.12E+04	2.46E+04	2.10E+04	2.17E+04	2.09E+04	2.17E+04	1.91E+04	1.99E+04	2.21E+04	2.07E+04	2.39E+04	1.97E+04	2.38E+04	2.38E+04	2.23E+04	2.03E+04	2.25E+04	1.80E+04	2.34E+04	2.09E+04	2.20E+04	2.23E+04	1.87E+04	1.85E+04	1.77E+04	2.44E+04	2.15E+04	2.28E+04	2.87E-01	1.95E-01	insig
Zjbn102516	C15H16O3	3,3'-Dihydroxy-5-methoxybibenzyl	Others	Others	-	3	4.24E+04	2.54E+04	2.06E+04	2.94E+04	2.73E+04	3.13E+04	3.28E+04	2.92E+04	3.04E+04	3.69E+04	3.64E+04	3.38E+04	3.62E+04	3.62E+04	3.22E+04	3.50E+04	3.44E+04	3.33E+04	2.74E+04	3.81E+04	3.26E+04	3.72E+04	3.61E+04	2.91E+04	3.93E+04	3.57E+04	3.45E+04	3.79E+04	3.48E+04	4.01E+04	3.06E-01	3.51E-01	insig
Smpn009230	C30H48O5	2,3,23-Trihydroxyolean-12-en-28-oic acid	Terpenoids	Triterpene	-	3	3.56E+05	3.04E+05	1.12E+05	1.22E+05	1.19E+05	1.14E+05	1.21E+05	1.19E+05	1.16E+05	1.38E+05	1.13E+05	1.95E+05	1.24E+05	1.23E+05	1.29E+05	1.27E+05	1.23E+05	1.62E+05	1.35E+05	1.24E+05	1.13E+05	1.23E+05	1.19E+05	1.61E+05	1.45E+05	1.17E+05	1.38E+05	1.38E+05	1.78E+05	1.19E+05	1.41E+00	4.44E-02	sig
pmn001687	C13H12O8	Cis-Coutaric acid	Phenolic acids	Phenolic acids	67920-37-0	3	1.56E+05	1.26E+05	1.29E+05	1.46E+05	1.61E+05	1.71E+05	1.65E+05	1.40E+05	1.55E+05	1.75E+05	1.55E+05	1.66E+05	1.53E+05	1.45E+05	1.62E+05	1.58E+05	1.60E+05	1.84E+05	1.64E+05	1.43E+05	1.88E+05	1.72E+05	1.64E+05	1.58E+05	1.71E+05	1.85E+05	1.59E+05	1.67E+05	1.69E+05	1.68E+05	2.55E-01	1.14E-01	insig
mws0214	C6H14O6	D-Sorbitol	Others	Saccharides	50-70-4	3	1.32E+05	1.24E+05	1.22E+05	1.32E+05	1.32E+05	1.35E+05	1.24E+05	1.38E+05	1.21E+05	1.40E+05	1.26E+05	1.28E+05	1.37E+05	1.24E+05	1.35E+05	1.19E+05	1.49E+05	1.31E+05	1.25E+05	1.18E+05	1.35E+05	1.21E+05	1.33E+05	1.44E+05	1.30E+05	1.27E+05	1.32E+05	1.33E+05	1.32E+05	1.12E+05	7.56E-01	9.28E-01	insig
mws5045	C12H24O3	12-Hydroxydodecanoic acid	Lipids	Free fatty acids	505-95-3	2	1.49E+05	5.45E+04	3.48E+04	5.96E+04	6.54E+04	6.50E+04	5.44E+04	6.02E+04	5.35E+04	7.01E+04	7.03E+04	6.87E+04	6.11E+04	7.14E+04	6.94E+04	7.07E+04	6.90E+04	7.94E+04	7.06E+04	7.39E+04	6.86E+04	7.87E+04	8.70E+04	8.47E+04	6.66E+04	7.34E+04	7.57E+04	9.51E+04	8.21E+04	8.81E+04	9.53E-01	7.02E-01	insig
MWS201461	C12H25N5O3	Leu-Arg	Amino acids and derivatives	Amino acids and derivatives	26607-15-8	3	5.41E+05	7.62E+05	6.84E+05	3.13E+06	3.03E+06	2.83E+06	3.24E+06	3.11E+06	2.82E+06	3.18E+06	3.20E+06	3.15E+06	2.89E+06	2.65E+06	3.00E+06	2.74E+06	2.52E+06	2.76E+06	2.73E+06	2.73E+06	2.89E+06	2.84E+06	2.36E+06	2.77E+06	2.73E+06	2.80E+06	3.08E+06	2.51E+06	2.62E+06	2.38E+06	1.93E+00	1.79E-12	sig
Lmbn001181	C22H28O15	Fraxetin-7,8-di-O-glucoside	Lignans and Coumarins	Coumarins	-	3	2.59E+06	5.97E+05	5.59E+05	9.17E+06	9.51E+06	8.41E+06	8.96E+06	8.57E+06	8.36E+06	9.31E+06	8.75E+06	8.57E+06	8.94E+06	7.71E+06	8.37E+06	8.02E+06	7.91E+06	8.11E+06	8.32E+06	8.03E+06	8.44E+06	6.79E+06	8.22E+06	7.33E+06	7.80E+06	8.36E+06	8.16E+06	7.08E+06	6.60E+06	7.36E+06	1.83E+00	8.32E-12	sig
Hmlp001371	C12H14N2O3	Cyclo(Tyr-Ala)	Amino acids and derivatives	Amino acids and derivatives	21754-26-7	3	7.94E+05	9.19E+05	9.67E+05	5.30E+05	5.74E+05	4.92E+05	5.24E+05	5.56E+05	4.68E+05	4.72E+05	4.97E+05	4.58E+05	6.12E+05	5.36E+05	6.16E+05	4.06E+05	4.28E+05	4.16E+05	3.52E+05	3.83E+05	3.95E+05	4.33E+05	3.79E+05	4.20E+05	3.19E+05	4.11E+05	3.46E+05	1.97E+05	2.94E+05	3.06E+05	4.88E-01	4.97E-11	insig
Lmmn002260	C27H36O12	5'-Methoxyisolariciresinol-9'-O-glucoside	Lignans and Coumarins	Lignans	-	3	2.23E+06	6.04E+06	4.63E+06	2.83E+06	3.32E+06	2.45E+06	2.78E+06	2.95E+06	2.99E+06	2.18E+06	2.79E+06	2.86E+06	2.96E+06	2.97E+06	2.67E+06	2.13E+06	2.56E+06	3.29E+06	2.86E+06	2.96E+06	3.31E+06	2.57E+06	2.55E+06	2.72E+06	2.52E+06	1.95E+06	2.38E+06	2.97E+06	2.68E+06	2.56E+06	5.19E-01	1.15E-01	insig
Lmbn005443	C18H30O3	13-KODE; (9Z,11E)-13-Oxooctadeca-9,11-dienoic acid	Lipids	Free fatty acids	54739-30-9	3	7.59E+04	2.65E+04	2.28E+04	4.65E+04	4.46E+04	4.66E+04	3.52E+04	3.88E+04	3.64E+04	4.60E+04	4.77E+04	4.62E+04	4.57E+04	4.58E+04	4.20E+04	4.34E+04	4.09E+04	4.71E+04	3.67E+04	4.43E+04	4.06E+04	4.68E+04	4.74E+04	4.66E+04	4.54E+04	5.41E+04	4.81E+04	5.28E+04	5.09E+04	5.31E+04	1.12E-01	7.56E-01	insig
Hmlp003129	C20H22O6	Matairesinol	Lignans and Coumarins	Lignans	580-72-3	3	1.04E+05	1.70E+05	1.49E+05	1.70E+05	1.08E+05	1.19E+05	1.57E+05	1.48E+05	1.99E+05	1.38E+05	1.43E+05	1.62E+05	1.40E+05	1.49E+05	1.80E+05	1.39E+05	1.39E+05	1.59E+05	1.34E+05	1.39E+05	1.33E+05	1.63E+05	1.57E+05	1.33E+05	1.82E+05	1.64E+05	1.73E+05	1.82E+05	1.95E+05	2.01E+05	9.00E-01	4.12E-02	insig
Lmsp004166	C27H30O16	Quercetin-3-O-glucoside-7-O-rhamnoside	Flavonoids	Flavonols	-	1	9.13E+06	9.24E+06	7.96E+06	9.36E+06	1.03E+07	1.05E+07	8.67E+06	7.99E+06	8.29E+06	9.64E+06	8.82E+06	1.01E+07	8.46E+06	8.23E+06	7.64E+06	8.82E+06	1.02E+07	8.26E+06	8.81E+06	8.77E+06	9.23E+06	8.85E+06	9.29E+06	9.49E+06	9.36E+06	9.07E+06	8.61E+06	8.66E+06	9.75E+06	9.68E+06	2.06E-01	2.19E-02	insig
pme2828	C6H5NO3	4-Nitrophenol	Phenolic acids	Phenolic acids	100-02-7	3	2.24E+06	3.76E+06	3.18E+06	3.24E+06	2.89E+06	2.95E+06	3.02E+06	2.98E+06	3.14E+06	3.52E+06	3.56E+06	3.37E+06	3.37E+06	3.49E+06	3.21E+06	2.84E+06	3.07E+06	3.11E+06	3.22E+06	3.39E+06	2.98E+06	3.62E+06	3.26E+06	3.54E+06	3.52E+06	3.67E+06	3.64E+06	3.32E+06	3.97E+06	3.74E+06	8.68E-01	6.20E-02	insig
MWS3017	C6H6O4	5-Hydroxymethyl-2-furancarboxylic acid	Organic acids	Organic acids	6338-41-6	3	3.32E+04	3.47E+04	2.74E+04	4.40E+04	4.36E+04	5.21E+04	3.91E+04	4.00E+04	4.85E+04	4.71E+04	4.51E+04	3.73E+04	4.60E+04	4.91E+04	4.90E+04	5.07E+04	3.44E+04	5.37E+04	5.39E+04	3.59E+04	4.46E+04	5.95E+04	5.33E+04	5.34E+04	5.46E+04	4.17E+04	4.75E+04	4.24E+04	5.54E+04	5.93E+04	3.32E-01	2.29E-02	insig
Hmmp003156	C27H30O15	Isovitexin-7-O-glucoside(Saponarin)	Flavonoids	Flavones	20310-89-8	2	9.03E+06	1.06E+07	9.94E+06	7.34E+06	6.95E+06	6.71E+06	7.37E+06	7.82E+06	8.20E+06	7.52E+06	7.98E+06	7.29E+06	8.20E+06	8.86E+06	8.16E+06	7.09E+06	6.49E+06	7.93E+06	7.11E+06	8.43E+06	8.35E+06	7.72E+06	7.74E+06	6.80E+06	7.65E+06	7.93E+06	7.15E+06	6.87E+06	6.96E+06	6.89E+06	9.62E-01	4.56E-05	insig
MWSHY0189	C21H20O10	Apigenin-7-O-glucoside(Cosmosiin)*	Flavonoids	Flavones	578-74-5	1	1.44E+06	1.80E+06	1.50E+06	1.38E+06	1.54E+06	1.52E+06	1.62E+06	1.62E+06	1.56E+06	1.46E+06	1.30E+06	1.51E+06	1.87E+06	1.70E+06	1.71E+06	1.44E+06	1.42E+06	1.52E+06	1.61E+06	1.65E+06	1.68E+06	1.63E+06	1.73E+06	1.63E+06	1.51E+06	1.60E+06	1.57E+06	1.79E+06	1.44E+06	1.64E+06	6.85E-01	2.01E-02	insig
Hmdn001963	C14H10O8	Methyl Brevifolincarboxylate	Phenolic acids	Phenolic acids	154702-76-8	3	3.42E+05	5.46E+05	7.58E+05	2.55E+05	3.03E+05	3.22E+05	2.56E+05	2.57E+05	2.50E+05	2.90E+05	2.67E+05	2.92E+05	2.44E+05	2.44E+05	2.39E+05	2.57E+05	2.61E+05	2.66E+05	2.26E+05	2.69E+05	2.54E+05	2.09E+05	2.44E+05	2.40E+05	2.08E+05	2.25E+05	2.08E+05	2.53E+05	2.56E+05	2.26E+05	7.15E-01	3.83E-04	insig
MWSHY0171	C30H26O12	Procyanidin B2	Tannins	Proanthocyanidins	29106-49-8	1	2.76E+06	2.55E+06	2.88E+06	2.71E+06	2.43E+06	2.49E+06	2.51E+06	2.72E+06	2.28E+06	2.54E+06	2.91E+06	2.63E+06	2.26E+06	2.41E+06	2.56E+06	2.65E+06	2.38E+06	3.20E+06	3.02E+06	2.60E+06	3.00E+06	2.69E+06	2.70E+06	2.50E+06	3.08E+06	2.57E+06	2.77E+06	2.60E+06	2.69E+06	2.55E+06	9.95E-01	2.97E-01	insig
pme1228	C11H12N2O3	5-Hydroxy-L-tryptophan	Amino acids and derivatives	Amino acids and derivatives	56-69-9	3	7.84E+05	9.27E+05	8.87E+05	5.39E+05	5.71E+05	6.57E+05	6.48E+05	8.25E+05	6.93E+05	7.36E+05	6.92E+05	6.16E+05	5.73E+05	7.21E+05	7.41E+05	7.10E+05	8.53E+05	7.56E+05	5.87E+05	6.62E+05	6.78E+05	7.08E+05	8.40E+05	5.91E+05	8.39E+05	7.10E+05	5.95E+05	6.73E+05	7.14E+05	5.68E+05	1.12E+00	5.07E-02	sig
mws0576	C4H8O3	3-Hydroxybutyric acid	Organic acids	Organic acids	300-85-6	3	1.82E+05	3.52E+05	2.82E+05	3.00E+05	3.02E+05	2.73E+05	3.06E+05	3.55E+05	3.08E+05	2.82E+05	2.97E+05	3.03E+05	2.95E+05	2.84E+05	3.11E+05	3.05E+05	3.08E+05	3.31E+05	3.04E+05	2.59E+05	3.13E+05	3.09E+05	3.08E+05	2.82E+05	3.28E+05	2.95E+05	3.20E+05	3.24E+05	3.70E+05	3.00E+05	1.31E-01	6.09E-01	insig
Wafp003601	C16H24N4O3	N-Feruloylmethylagmatine	Alkaloids	Phenolamine	-	1	7.25E+06	7.36E+06	6.53E+06	8.00E+06	7.85E+06	7.53E+06	6.96E+06	7.06E+06	6.75E+06	7.21E+06	8.35E+06	7.45E+06	8.25E+06	7.21E+06	7.02E+06	7.44E+06	8.61E+06	7.65E+06	7.04E+06	7.09E+06	8.42E+06	6.86E+06	7.89E+06	7.07E+06	7.31E+06	7.44E+06	8.04E+06	7.76E+06	7.05E+06	8.63E+06	2.31E-01	4.54E-01	insig
pmp000236	C26H28O14	Isovitexin-8-O-xyloside	Flavonoids	Flavones	-	3	1.08E+07	1.08E+07	1.06E+07	1.07E+07	1.17E+07	1.12E+07	9.51E+06	1.00E+07	9.54E+06	1.07E+07	9.26E+06	1.01E+07	1.14E+07	1.09E+07	1.13E+07	9.91E+06	9.21E+06	1.20E+07	1.00E+07	1.16E+07	1.11E+07	1.13E+07	1.14E+07	9.99E+06	1.04E+07	9.75E+06	1.09E+07	1.02E+07	9.87E+06	1.09E+07	8.82E-02	2.05E-01	insig
pmb0503	C20H30N4O7	N-(4'-O-glycosyl)-p-coumaroyl agmatine	Alkaloids	Phenolamine	-	3	6.76E+05	6.04E+05	3.50E+05	7.55E+05	7.26E+05	7.63E+05	2.66E+05	6.52E+05	6.36E+05	8.06E+05	6.57E+05	7.69E+05	6.09E+05	6.66E+05	6.67E+05	7.04E+05	6.87E+05	2.49E+05	6.50E+05	7.52E+05	6.82E+05	6.62E+05	6.93E+05	6.56E+05	6.16E+05	5.74E+05	6.80E+05	6.78E+05	6.68E+05	6.97E+05	2.32E-01	2.96E-01	insig
Zmdn003203	C27H24O18	1,2,6-Tri-O-galloyl-汕-D-glucose	Phenolic acids	Phenolic acids	79886-49-0	1	4.26E+07	4.43E+07	3.70E+07	4.96E+07	4.46E+07	4.57E+07	4.62E+07	4.86E+07	4.67E+07	4.91E+07	4.73E+07	5.16E+07	4.44E+07	5.10E+07	3.68E+07	4.80E+07	4.90E+07	3.50E+07	4.67E+07	4.13E+07	4.47E+07	4.08E+07	3.49E+07	4.91E+07	5.13E+07	4.46E+07	3.75E+07	4.81E+07	5.01E+07	3.72E+07	1.03E+00	7.77E-01	sig
Lmyn001269	C27H30O16	Kaempferol-3-O-sophoroside	Flavonoids	Flavonols	19895-95-5	3	1.00E+06	1.41E+06	1.39E+06	1.16E+06	1.02E+06	1.01E+06	1.05E+06	1.14E+06	9.94E+05	1.14E+06	1.26E+06	1.15E+06	1.10E+06	8.79E+05	1.05E+06	1.04E+06	1.05E+06	9.76E+05	1.07E+06	1.05E+06	1.08E+06	9.58E+05	1.06E+06	9.82E+05	1.00E+06	1.08E+06	1.18E+06	1.09E+06	1.09E+06	1.05E+06	7.88E-01	7.20E-02	insig
pmb3074	C16H18O8	5-O-p-Coumaroylquinic acid	Phenolic acids	Phenolic acids	1899-30-5	3	2.95E+06	3.23E+06	2.86E+06	2.88E+06	2.91E+06	2.70E+06	2.88E+06	3.00E+06	2.94E+06	3.25E+06	2.94E+06	3.06E+06	2.82E+06	2.91E+06	2.85E+06	2.78E+06	2.84E+06	2.81E+06	3.15E+06	2.91E+06	2.81E+06	2.47E+06	3.04E+06	2.76E+06	2.64E+06	2.80E+06	3.40E+06	2.99E+06	2.78E+06	2.98E+06	1.89E-01	6.36E-01	insig
pme1119	C10H12N4O5	Inosine	Nucleotides and derivatives	Nucleotides and derivatives	58-63-9	3	1.25E+06	1.73E+06	1.46E+06	1.94E+06	1.75E+06	1.64E+06	1.77E+06	1.88E+06	1.68E+06	1.85E+06	2.00E+06	1.98E+06	1.88E+06	1.93E+06	2.13E+06	1.71E+06	1.73E+06	2.05E+06	1.95E+06	1.82E+06	2.35E+06	2.23E+06	1.91E+06	1.79E+06	1.79E+06	2.33E+06	2.29E+06	1.57E+06	2.05E+06	1.87E+06	3.92E-01	5.19E-02	insig
Lhcp090205	C11H16O3	Loliolide	Terpenoids	Monoterpenoids	5989-02-06	3	7.02E+05	5.09E+05	4.52E+05	2.15E+06	2.08E+06	2.31E+06	2.43E+06	2.36E+06	2.47E+06	2.41E+06	2.25E+06	2.18E+06	2.55E+06	2.76E+06	2.66E+06	2.75E+06	3.42E+06	3.27E+06	2.84E+06	3.13E+06	3.25E+06	3.38E+06	3.20E+06	2.98E+06	4.24E+06	4.21E+06	4.08E+06	5.55E+06	4.70E+06	4.85E+06	3.63E-01	3.19E-14	insig
Lmhp008763	C21H42NO7P	LysoPE 16:1(2n isomer)	Lipids	LPE	-	1	2.09E+05	1.65E+05	1.45E+05	3.69E+05	3.51E+05	3.15E+05	3.88E+05	3.62E+05	3.30E+05	3.29E+05	3.77E+05	3.62E+05	3.30E+05	4.04E+05	3.71E+05	3.71E+05	4.10E+05	3.33E+05	3.35E+05	3.55E+05	3.66E+05	3.94E+05	3.45E+05	3.33E+05	4.07E+05	3.58E+05	4.17E+05	3.38E+05	2.84E+05	3.74E+05	1.53E+00	6.42E-06	sig
pmb3012	C22H22O11	Chrysoeriol-7-O-glucoside	Flavonoids	Flavones	19993-32-9	3	3.69E+05	5.45E+05	3.92E+05	3.55E+05	3.37E+05	3.45E+05	3.82E+05	4.35E+05	3.67E+05	3.21E+05	3.55E+05	3.29E+05	4.53E+05	4.15E+05	3.90E+05	3.65E+05	3.74E+05	3.97E+05	3.60E+05	3.33E+05	3.22E+05	4.37E+05	4.27E+05	4.33E+05	3.88E+05	3.62E+05	3.75E+05	4.40E+05	3.74E+05	3.88E+05	1.27E+00	1.87E-02	sig
Wmhn001788	C34H26O22	Digalloyl-HHDP-glucose	Tannins	Tannin	-	3	6.57E+05	1.73E+06	1.91E+06	1.07E+06	1.39E+06	1.68E+06	1.23E+06	1.19E+06	1.07E+06	1.46E+06	1.38E+06	1.31E+06	1.19E+06	1.42E+06	1.24E+06	1.38E+06	1.10E+06	1.40E+06	1.49E+06	1.48E+06	1.31E+06	1.32E+06	1.11E+06	1.35E+06	1.09E+06	1.12E+06	1.34E+06	1.40E+06	1.46E+06	1.27E+06	1.06E-02	9.14E-01	insig
Smhp004476	C26H28O14	Isovitexin-2''-O-xyloside	Flavonoids	Flavones	-	3	9.90E+06	1.04E+07	8.74E+06	1.15E+07	1.08E+07	1.25E+07	1.26E+07	1.18E+07	1.20E+07	1.10E+07	1.11E+07	1.20E+07	1.40E+07	1.44E+07	1.36E+07	1.23E+07	1.23E+07	1.22E+07	1.24E+07	1.25E+07	1.46E+07	1.30E+07	1.28E+07	1.28E+07	1.41E+07	1.28E+07	1.39E+07	1.18E+07	1.26E+07	1.41E+07	3.08E-01	4.61E-05	insig
MWS2099	C8H8O2	4-Methylbenzoic acid	Phenolic acids	Phenolic acids	99-94-5	3	3.05E+05	4.97E+05	4.07E+05	4.41E+05	4.29E+05	4.47E+05	3.69E+05	4.31E+05	4.10E+05	4.96E+05	3.43E+05	4.21E+05	4.79E+05	4.35E+05	4.43E+05	4.41E+05	3.97E+05	4.35E+05	4.65E+05	4.38E+05	4.63E+05	3.71E+05	3.76E+05	3.98E+05	4.28E+05	4.81E+05	4.47E+05	4.13E+05	4.48E+05	4.08E+05	3.19E-01	4.96E-01	insig
Wagp009533	C20H20O8	5-Hydroxy-6,7,3',4',5'-Pentamethoxyflavone	Flavonoids	Flavones	29215-55-2	3	1.35E+05	1.87E+05	1.37E+05	1.87E+05	1.83E+05	1.76E+05	1.84E+05	1.63E+05	1.90E+05	1.76E+05	1.74E+05	1.62E+05	2.41E+05	2.10E+05	1.97E+05	1.74E+05	1.53E+05	2.07E+05	1.46E+05	1.43E+05	1.54E+05	1.55E+05	1.41E+05	1.74E+05	1.69E+05	1.61E+05	1.92E+05	1.64E+05	1.71E+05	2.12E+05	1.07E+00	1.64E-02	sig
Lmsn005333	C22H22O11	4-O-Galloyl-1-O-Cinnamoyl-汕-D-glucose	Phenolic acids	Phenolic acids	-	2	8.06E+05	1.04E+06	1.45E+06	9.48E+05	9.96E+05	1.02E+06	8.59E+05	8.42E+05	8.82E+05	1.05E+06	9.31E+05	1.03E+06	7.77E+05	9.61E+05	8.05E+05	9.50E+05	8.93E+05	9.18E+05	7.72E+05	8.90E+05	8.17E+05	8.16E+05	8.36E+05	7.89E+05	8.17E+05	8.02E+05	9.26E+05	8.52E+05	7.90E+05	7.12E+05	4.45E-01	6.36E-02	insig
mws1383	C12H10N4O2	Lumichrome	Alkaloids	Alkaloids	1086-80-2	3	3.49E+05	3.34E+05	3.39E+05	3.37E+05	3.48E+05	3.48E+05	3.68E+05	3.69E+05	3.84E+05	3.00E+05	3.88E+05	3.24E+05	3.75E+05	3.37E+05	3.47E+05	3.50E+05	3.92E+05	4.11E+05	3.42E+05	3.75E+05	3.31E+05	4.08E+05	3.66E+05	3.67E+05	3.45E+05	3.88E+05	3.91E+05	3.85E+05	3.56E+05	3.44E+05	3.06E-01	2.01E-01	insig
mws0677	C12H14N2O2	N-Acetyl-5-hydroxytryptamine	Alkaloids	Plumerane	1210-83-9	3	5.66E+05	5.64E+05	7.45E+05	6.07E+05	5.92E+05	5.75E+05	5.40E+05	5.85E+05	5.22E+05	6.46E+05	6.96E+05	6.86E+05	5.46E+05	5.82E+05	5.95E+05	6.68E+05	6.00E+05	6.40E+05	6.30E+05	6.16E+05	7.49E+05	5.53E+05	7.36E+05	7.18E+05	6.22E+05	7.76E+05	7.22E+05	8.31E+05	8.53E+05	8.59E+05	1.70E+00	5.10E-04	sig
mws0213	C5H12O5	Ribitol*	Others	Saccharides	488-81-3	3	1.06E+05	1.22E+05	1.29E+05	1.07E+05	1.35E+05	1.16E+05	1.19E+05	1.22E+05	1.12E+05	1.23E+05	1.15E+05	1.15E+05	1.13E+05	1.26E+05	1.18E+05	1.33E+05	1.21E+05	1.23E+05	1.14E+05	1.18E+05	1.44E+05	1.23E+05	1.25E+05	9.64E+04	9.82E+04	1.06E+05	1.19E+05	1.31E+05	1.35E+05	1.18E+05	5.93E-02	5.57E-01	insig
pme1841	C5H14N2	Cadaverine	Alkaloids	Alkaloids	462-94-2	3	1.08E+05	7.34E+04	1.10E+05	1.10E+05	1.08E+05	1.07E+05	9.76E+04	8.20E+04	9.32E+04	8.57E+04	1.06E+05	9.83E+04	8.99E+04	1.10E+05	9.89E+04	1.01E+05	9.34E+04	1.12E+05	1.10E+05	1.02E+05	1.12E+05	1.14E+05	1.02E+05	1.08E+05	1.01E+05	9.46E+04	1.18E+05	1.17E+05	1.22E+05	1.08E+05	6.01E-01	2.10E-01	insig
Wbtp004753	C15H10O7	1,2,3,7,8-pentahydroxy-6-methylanthracene-9,10-dione	Flavonoids	Other Flavonoids	-	2	8.17E+06	8.60E+06	9.16E+06	7.63E+06	9.82E+06	9.32E+06	9.09E+06	9.89E+06	8.17E+06	8.04E+06	1.01E+07	9.04E+06	1.04E+07	9.63E+06	8.52E+06	7.96E+06	8.73E+06	9.64E+06	7.56E+06	9.72E+06	8.88E+06	1.16E+07	1.02E+07	9.31E+06	8.78E+06	9.08E+06	9.25E+06	9.63E+06	8.97E+06	8.44E+06	2.98E-02	5.02E-01	insig
MWSmce548	C5H11NO2	Betaine	Alkaloids	Alkaloids	107-43-7	3	3.82E+06	3.57E+06	3.75E+06	3.85E+06	4.00E+06	3.83E+06	4.02E+06	3.98E+06	4.07E+06	4.27E+06	4.01E+06	4.08E+06	3.94E+06	4.09E+06	4.11E+06	3.91E+06	4.13E+06	3.90E+06	4.14E+06	4.12E+06	4.02E+06	4.27E+06	4.25E+06	4.29E+06	3.98E+06	4.14E+06	4.12E+06	4.27E+06	4.19E+06	4.45E+06	2.15E-01	2.56E-05	insig
Lmhp011562	C21H36O4	1-汐-Linolenoyl-glycerol	Lipids	Glycerol ester	-	1	4.64E+06	2.52E+06	3.07E+06	2.43E+06	2.92E+06	2.87E+06	1.84E+06	2.11E+06	2.06E+06	2.91E+06	2.93E+06	2.86E+06	2.46E+06	2.76E+06	2.22E+06	3.04E+06	2.66E+06	3.11E+06	2.78E+06	3.14E+06	2.87E+06	3.37E+06	3.41E+06	3.27E+06	3.91E+06	4.40E+06	4.49E+06	4.26E+06	4.74E+06	4.93E+06	2.28E+00	4.84E-06	sig
MWSmce699	C9H12O	(Ethoxymethyl)benzene	Phenolic acids	Phenolic acids	539-30-0	3	3.86E+05	3.19E+05	3.28E+05	3.61E+05	3.73E+05	3.80E+05	3.40E+05	3.40E+05	3.49E+05	3.37E+05	3.79E+05	3.52E+05	3.75E+05	3.46E+05	3.42E+05	3.59E+05	3.65E+05	3.91E+05	3.96E+05	3.87E+05	3.82E+05	3.64E+05	3.84E+05	3.38E+05	3.77E+05	3.81E+05	4.08E+05	3.93E+05	4.49E+05	3.86E+05	8.32E-01	1.93E-02	insig
Lmzp002365	C22H24O11	Hesperetin-7-O-glucoside	Flavonoids	Flavanones	31712-49-9	3	5.43E+07	5.25E+07	5.08E+07	3.47E+07	4.01E+07	4.03E+07	3.59E+07	4.06E+07	3.39E+07	3.97E+07	3.86E+07	4.12E+07	4.03E+07	3.56E+07	3.83E+07	3.75E+07	3.62E+07	3.86E+07	3.21E+07	3.71E+07	2.93E+07	3.98E+07	4.33E+07	3.03E+07	2.61E+07	3.92E+07	3.54E+07	3.89E+07	3.96E+07	3.72E+07	7.55E-01	3.93E-04	insig
Wafp002310	C15H20N2O5	1-O-Caffeoyllysine	Alkaloids	Phenolamine	-	3	8.30E+05	1.15E+06	1.18E+06	8.31E+05	6.19E+05	8.05E+05	8.48E+05	9.15E+05	6.94E+05	8.61E+05	7.72E+05	7.00E+05	9.44E+05	9.11E+05	6.56E+05	7.92E+05	9.32E+05	8.88E+05	9.75E+05	6.80E+05	8.90E+05	8.04E+05	6.54E+05	8.74E+05	9.25E+05	7.16E+05	9.31E+05	9.38E+05	6.99E+05	9.89E+05	1.27E+00	3.41E-01	sig
Lmsn003625	C34H28O22	1,2,3,6-Tetra-O-galloyl-汕-D-glucose	Phenolic acids	Phenolic acids	79886-50-3	2	4.30E+06	8.51E+06	9.04E+06	6.46E+06	7.08E+06	8.39E+06	6.51E+06	5.79E+06	6.04E+06	6.79E+06	7.05E+06	7.31E+06	6.49E+06	6.34E+06	5.89E+06	8.17E+06	5.64E+06	7.80E+06	7.56E+06	7.22E+06	6.50E+06	7.04E+06	6.51E+06	6.33E+06	6.03E+06	6.18E+06	6.44E+06	6.97E+06	7.39E+06	6.66E+06	3.39E-02	7.54E-01	insig
MWS4309	C13H15N3O3	Glycyl-tryptophan	Amino acids and derivatives	Amino acids and derivatives	2390-74-1	3	8.81E+05	1.51E+06	1.46E+06	1.37E+06	1.47E+06	1.65E+06	1.46E+06	1.36E+06	1.36E+06	1.34E+06	1.39E+06	1.35E+06	1.28E+06	1.26E+06	1.33E+06	1.26E+06	1.22E+06	1.34E+06	1.06E+06	1.24E+06	1.11E+06	1.13E+06	1.11E+06	1.05E+06	1.22E+06	1.22E+06	1.32E+06	1.14E+06	1.09E+06	1.12E+06	1.73E+00	2.02E-02	sig
MWS201054	C6H11NO4	O-Acetyl-L-homoserine	Amino acids and derivatives	Amino acids and derivatives	250736-84-6	3	1.35E+06	1.28E+06	1.18E+06	1.20E+06	1.45E+06	1.29E+06	1.33E+06	1.35E+06	1.29E+06	1.17E+06	1.07E+06	1.29E+06	1.28E+06	1.27E+06	1.22E+06	1.39E+06	1.38E+06	1.17E+06	1.30E+06	1.41E+06	1.36E+06	1.21E+06	1.37E+06	1.24E+06	1.23E+06	1.20E+06	1.19E+06	1.25E+06	1.20E+06	1.16E+06	6.93E-01	1.93E-01	insig
pmp000593	C27H30O15	Luteolin-7-O-rutinoside	Flavonoids	Flavones	3563-98-2	3	4.90E+06	6.44E+06	7.25E+06	7.70E+06	9.10E+06	8.24E+06	7.65E+06	5.33E+06	7.09E+06	7.37E+06	7.76E+06	8.10E+06	8.04E+06	7.21E+06	7.21E+06	6.63E+06	7.92E+06	6.99E+06	6.24E+06	7.95E+06	8.11E+06	7.80E+06	8.59E+06	7.57E+06	7.14E+06	9.96E+06	8.04E+06	7.35E+06	7.04E+06	7.71E+06	5.84E-01	1.25E-01	insig
pme2433	C4H11NO2	Diethanolamine	Alkaloids	Alkaloids	111-42-2	3	6.20E+05	6.35E+05	7.74E+05	7.40E+05	7.95E+05	6.88E+05	6.34E+05	6.79E+05	7.28E+05	5.23E+05	5.47E+05	6.31E+05	5.76E+05	6.72E+05	7.86E+05	7.52E+05	7.55E+05	6.37E+05	7.06E+05	6.45E+05	6.42E+05	7.50E+05	6.39E+05	7.94E+05	6.36E+05	6.22E+05	6.96E+05	6.69E+05	7.07E+05	7.29E+05	1.37E-01	1.43E-01	insig
Zmpn000095	C6H15O9P	Sorbitol-6-phosphate	Others	Saccharides	20479-58-7	3	1.94E+05	2.32E+05	1.65E+05	1.64E+05	5.70E+04	2.03E+05	1.98E+05	2.05E+05	2.02E+05	2.03E+05	1.83E+05	1.83E+05	1.78E+05	1.99E+05	1.72E+05	9.18E+04	1.83E+05	1.90E+05	5.52E+04	1.76E+05	1.84E+05	1.53E+05	1.75E+05	1.90E+05	1.63E+05	9.80E+04	1.83E+05	1.74E+05	1.43E+05	1.51E+05	1.06E-01	5.24E-01	insig
Zbyn004323	C26H24O15	2,6-di-O-galloylarbutin	Lignans and Coumarins	Coumarins	-	3	1.79E+06	3.94E+06	4.38E+06	3.63E+06	4.05E+06	3.89E+06	2.28E+06	4.16E+06	3.74E+06	4.24E+06	3.60E+06	3.95E+06	3.72E+06	3.83E+06	3.70E+06	4.03E+06	3.63E+06	3.74E+06	4.08E+06	3.89E+06	4.32E+06	2.51E+06	3.26E+06	3.74E+06	3.84E+06	4.26E+06	3.93E+06	3.69E+06	4.25E+06	4.02E+06	2.04E-01	6.08E-01	insig
Lmjp003655	C22H22O11	6-C-MethylKaempferol-3-glucoside	Flavonoids	Flavones	-	1	1.95E+07	2.86E+07	2.31E+07	2.05E+07	2.09E+07	2.33E+07	2.22E+07	2.24E+07	2.22E+07	1.82E+07	2.03E+07	1.99E+07	2.66E+07	2.44E+07	2.67E+07	2.15E+07	2.28E+07	2.50E+07	2.09E+07	2.54E+07	2.37E+07	2.89E+07	2.82E+07	2.43E+07	2.22E+07	2.41E+07	2.30E+07	2.64E+07	2.29E+07	2.40E+07	1.17E+00	1.69E-02	sig
Lmbn002644	C8H8O	4-Methylbenzaldehyde*	Others	Aldehyde compounds	104-87-0	3	1.29E+06	1.26E+06	1.55E+06	9.57E+05	1.03E+06	1.06E+06	9.83E+05	9.00E+05	8.68E+05	1.01E+06	9.37E+05	1.02E+06	9.40E+05	9.06E+05	9.56E+05	8.17E+05	9.82E+05	9.16E+05	8.77E+05	9.25E+05	1.04E+06	8.54E+05	9.01E+05	8.90E+05	8.56E+05	1.10E+06	9.16E+05	9.00E+05	6.65E+05	8.00E+05	4.18E-01	2.72E-05	insig
MWSmce340	C12H14N2O	L-Praziquanamine	Alkaloids	Isoquinoline alkaloids	99746-73-3	3	5.18E+05	4.96E+05	4.61E+05	4.71E+05	4.52E+05	5.04E+05	4.69E+05	4.54E+05	3.96E+05	4.48E+05	4.53E+05	4.08E+05	4.93E+05	4.54E+05	4.59E+05	3.94E+05	4.53E+05	4.41E+05	3.85E+05	4.48E+05	4.51E+05	3.57E+05	4.39E+05	4.22E+05	4.61E+05	4.40E+05	4.89E+05	4.31E+05	3.94E+05	4.28E+05	1.52E-01	4.42E-02	insig
MWSmce203	C12H22O11	D-Cellobiose	Others	Saccharides	528-50-7	3	4.15E+05	3.51E+05	2.92E+05	3.61E+05	3.75E+05	3.90E+05	3.69E+05	3.36E+05	3.55E+05	3.31E+05	3.91E+05	3.29E+05	4.14E+05	3.75E+05	3.42E+05	3.78E+05	3.58E+05	2.96E+05	3.63E+05	3.68E+05	3.21E+05	3.61E+05	3.88E+05	3.13E+05	3.12E+05	3.32E+05	3.26E+05	3.92E+05	3.09E+05	3.44E+05	8.64E-01	8.20E-01	insig
pme0026	C6H14N2O2	L-Lysine	Amino acids and derivatives	Amino acids and derivatives	56-87-1	3	3.84E+07	4.37E+07	4.93E+07	3.94E+07	4.21E+07	4.79E+07	4.01E+07	3.81E+07	3.77E+07	4.28E+07	4.09E+07	4.05E+07	3.75E+07	3.62E+07	3.59E+07	3.93E+07	3.89E+07	3.78E+07	3.76E+07	3.70E+07	3.55E+07	3.58E+07	3.66E+07	3.74E+07	3.43E+07	3.43E+07	3.46E+07	3.73E+07	3.82E+07	3.76E+07	6.49E-01	1.07E-03	insig
pmn001546	C40H32O27	Methyl Pentagalloyl gallate	Phenolic acids	Phenolic acids	-	3	1.91E+05	1.98E+05	1.60E+05	1.65E+05	1.97E+05	1.81E+05	1.73E+05	1.58E+05	1.48E+05	2.13E+05	1.70E+05	1.99E+05	1.76E+05	1.56E+05	1.60E+05	1.70E+05	1.47E+05	1.86E+05	1.67E+05	1.67E+05	1.72E+05	1.73E+05	1.28E+05	1.43E+05	1.95E+05	1.73E+05	1.61E+05	2.21E+05	1.65E+05	1.71E+05	1.36E-01	1.82E-01	insig
pma1839	C16H24N2O4	N-Sinapoylcadaverine	Alkaloids	Phenolamine	-	3	7.19E+05	9.38E+05	9.48E+05	5.31E+05	5.70E+05	5.68E+05	6.35E+05	5.36E+05	6.04E+05	6.37E+05	5.23E+05	6.22E+05	6.37E+05	6.11E+05	5.86E+05	6.58E+05	5.11E+05	4.86E+05	6.13E+05	6.02E+05	5.90E+05	5.80E+05	6.59E+05	6.42E+05	5.60E+05	6.10E+05	5.14E+05	6.14E+05	5.27E+05	5.50E+05	1.28E+00	2.12E-04	sig
mws1491	C18H32O2	Linoleic acid*	Lipids	Free fatty acids	60-33-3	1	6.29E+03	5.81E+03	6.01E+03	6.27E+03	6.53E+03	6.45E+03	5.10E+03	4.87E+03	5.69E+03	7.10E+03	6.71E+03	5.80E+03	5.81E+03	5.76E+03	5.79E+03	8.10E+03	5.61E+03	5.80E+03	5.51E+03	5.16E+03	6.01E+03	5.37E+03	5.98E+03	5.66E+03	5.89E+03	7.09E+03	6.17E+03	5.91E+03	6.20E+03	4.50E+03	3.28E-01	1.73E-01	insig
mws1292	C26H28O14	Isoschaftoside	Flavonoids	Flavones	52012-29-0	2	3.31E+07	4.84E+07	3.79E+07	4.19E+07	4.35E+07	4.21E+07	4.15E+07	4.26E+07	4.19E+07	4.79E+07	4.76E+07	4.60E+07	4.61E+07	4.81E+07	4.87E+07	4.73E+07	3.82E+07	4.87E+07	4.10E+07	4.82E+07	4.26E+07	4.52E+07	5.29E+07	3.94E+07	4.39E+07	4.66E+07	4.30E+07	4.51E+07	5.05E+07	3.97E+07	3.95E-01	5.47E-01	insig
mws1293	C29H24O12	Theaflavin	Tannins	Proanthocyanidins	4670-05-07	1	1.17E+06	8.81E+05	6.72E+05	1.05E+06	9.19E+05	8.97E+05	9.05E+05	9.85E+05	8.93E+05	8.72E+05	9.62E+05	8.83E+05	9.50E+05	1.03E+06	9.71E+05	8.90E+05	8.90E+05	9.10E+05	1.03E+06	1.08E+06	1.12E+06	1.17E+06	1.16E+06	1.07E+06	1.06E+06	1.22E+06	1.09E+06	1.06E+06	1.03E+06	1.09E+06	9.19E-01	2.25E-02	insig
pme2125	C18H32O16	Raffinose	Others	Saccharides	512-69-6	3	5.72E+06	3.97E+06	5.90E+06	5.50E+06	4.64E+06	4.20E+06	4.98E+06	4.03E+06	4.84E+06	5.29E+06	4.83E+06	5.00E+06	5.56E+06	4.29E+06	5.61E+06	5.07E+06	4.56E+06	4.40E+06	4.78E+06	5.90E+06	5.42E+06	5.07E+06	4.67E+06	5.14E+06	4.77E+06	7.66E+06	5.42E+06	4.60E+06	5.16E+06	6.00E+06	9.75E-01	6.26E-01	insig
pmb0636	C26H28O15	Orientin-7-O-arabinoside	Flavonoids	Flavones	-	3	3.28E+05	5.15E+05	3.33E+05	4.37E+05	5.29E+05	4.81E+05	4.87E+05	5.02E+05	4.70E+05	5.81E+05	5.87E+05	5.51E+05	5.33E+05	4.01E+05	7.17E+05	4.11E+05	4.32E+05	4.96E+05	5.19E+05	5.16E+05	5.58E+05	7.38E+05	5.48E+05	5.33E+05	5.51E+05	4.45E+05	5.18E+05	5.58E+05	5.50E+05	5.61E+05	3.49E-01	7.88E-02	insig
Lmqp000873	C4H4O3	Succinic anhydride	Organic acids	Organic acids	108-30-5	3	1.67E+05	1.83E+05	8.74E+04	2.20E+05	1.37E+05	1.78E+05	2.01E+05	1.81E+05	2.01E+05	1.67E+05	2.19E+05	1.47E+05	2.12E+05	2.15E+05	2.18E+05	1.78E+05	2.28E+05	1.67E+05	2.80E+05	2.42E+05	2.43E+05	2.52E+05	2.41E+05	1.66E+05	2.75E+05	2.67E+05	2.84E+05	2.53E+05	2.61E+05	2.60E+05	5.87E-01	8.93E-04	insig
Lmbn000193	C3H4O4	Tartronate semialdehyde	Organic acids	Organic acids	2480-77-5	3	9.87E+04	1.82E+05	1.21E+05	1.37E+05	1.43E+05	1.30E+05	1.39E+05	1.58E+05	1.39E+05	1.36E+05	1.54E+05	1.45E+05	1.51E+05	1.53E+05	1.40E+05	1.46E+05	1.41E+05	1.61E+05	1.51E+05	1.56E+05	1.36E+05	1.32E+05	1.68E+05	1.32E+05	1.33E+05	1.55E+05	1.52E+05	1.57E+05	1.72E+05	1.51E+05	1.35E-01	8.57E-01	insig
Zmln000668	C19H26O15	Monogalloyl-diglucose	Phenolic acids	Phenolic acids	-	3	1.67E+06	1.44E+06	1.37E+06	1.55E+06	1.67E+06	1.67E+06	1.50E+06	1.45E+06	1.38E+06	1.52E+06	1.49E+06	1.38E+06	1.34E+06	1.48E+06	1.48E+06	1.47E+06	1.59E+06	1.77E+06	1.54E+06	1.56E+06	1.52E+06	1.58E+06	1.41E+06	1.65E+06	1.48E+06	1.70E+06	1.54E+06	1.54E+06	1.53E+06	1.54E+06	1.40E-01	2.49E-01	insig
Cmsp004086	C16H14O6	Dihydrokaempferide	Flavonoids	Flavanonols	137225-59-3	3	1.02E+07	1.09E+07	9.64E+06	9.65E+06	1.01E+07	1.04E+07	9.96E+06	9.11E+06	1.05E+07	7.24E+06	1.06E+07	1.09E+07	1.08E+07	1.14E+07	1.06E+07	1.00E+07	1.01E+07	1.09E+07	8.88E+06	1.06E+07	1.02E+07	1.24E+07	9.40E+06	1.09E+07	8.48E+06	1.22E+07	9.40E+06	1.08E+07	8.88E+06	1.03E+07	1.92E-01	9.01E-01	insig
pmb0854	C26H48NO7P	LysoPC 18:3	Lipids	LPC	-	1	1.35E+06	7.97E+05	6.02E+05	2.01E+06	1.88E+06	1.84E+06	1.85E+06	1.89E+06	1.81E+06	2.05E+06	2.06E+06	2.02E+06	1.94E+06	1.93E+06	1.74E+06	2.07E+06	1.99E+06	2.27E+06	1.65E+06	1.86E+06	1.84E+06	1.87E+06	1.85E+06	1.79E+06	1.86E+06	2.13E+06	2.15E+06	2.29E+06	2.26E+06	2.15E+06	1.21E+00	2.59E-07	sig
MWS0274	C9H10O3	DL-3-Phenyllactic acid*	Organic acids	Organic acids	828-01-3	3	6.87E+05	9.43E+05	7.62E+05	9.39E+05	8.73E+05	9.00E+05	8.48E+05	8.47E+05	9.22E+05	8.49E+05	9.62E+05	8.95E+05	8.06E+05	7.67E+05	8.60E+05	8.86E+05	8.65E+05	8.73E+05	8.24E+05	8.01E+05	7.93E+05	7.67E+05	7.75E+05	7.23E+05	7.26E+05	8.55E+05	8.99E+05	7.85E+05	7.60E+05	7.28E+05	1.80E+00	3.83E-02	sig
mws0437	C5H12O5	D-Arabitol*	Others	Saccharides	488-82-4	3	1.09E+05	1.26E+05	1.15E+05	1.17E+05	1.32E+05	1.61E+05	1.44E+05	1.21E+05	1.30E+05	1.34E+05	1.17E+05	1.16E+05	1.28E+05	1.38E+05	1.19E+05	1.18E+05	1.19E+05	1.33E+05	1.48E+05	1.36E+05	1.22E+05	1.11E+05	1.43E+05	1.20E+05	1.42E+05	1.18E+05	1.30E+05	1.25E+05	1.20E+05	1.12E+05	1.10E+00	5.84E-01	sig
HX1348	C5H8O4	2-hydroxymethyl-D-ribono-污-lactone	Others	Others	-	3	7.41E+05	8.57E+05	8.27E+05	7.50E+05	8.83E+05	9.03E+05	9.53E+05	8.54E+05	8.58E+05	8.16E+05	8.10E+05	7.69E+05	8.03E+05	8.50E+05	8.46E+05	8.30E+05	8.23E+05	7.68E+05	7.93E+05	8.10E+05	8.60E+05	8.33E+05	8.64E+05	7.80E+05	8.45E+05	8.05E+05	7.55E+05	8.23E+05	7.53E+05	8.72E+05	9.28E-01	5.67E-01	insig
mws2523	C12H23O14P	Trehalose 6-phosphate	Others	Saccharides	4484-88-2	3	2.71E+06	1.76E+06	1.91E+06	1.94E+06	2.24E+06	2.33E+06	2.34E+06	2.26E+06	2.45E+06	2.51E+06	2.07E+06	2.14E+06	2.89E+06	2.21E+06	2.40E+06	2.35E+06	2.11E+06	2.33E+06	2.14E+06	2.35E+06	2.19E+06	2.09E+06	2.37E+06	2.40E+06	2.42E+06	2.27E+06	2.09E+06	2.31E+06	2.28E+06	2.30E+06	5.03E-01	8.29E-01	insig
pmn001689	C18H32O4	9-Hydroxy-12-oxo-15(Z)-octadecenoic acid	Lipids	Free fatty acids	-	3	6.92E+04	2.07E+04	2.52E+04	2.68E+04	3.07E+04	3.64E+04	4.29E+04	2.35E+04	3.62E+04	4.02E+04	3.04E+04	4.05E+04	3.67E+04	3.14E+04	3.36E+04	3.22E+04	2.81E+04	3.69E+04	4.72E+04	6.46E+04	4.02E+04	6.35E+04	5.07E+04	4.14E+04	5.68E+04	4.60E+04	5.26E+04	4.08E+04	4.36E+04	5.44E+04	1.12E+00	1.56E-01	sig
Jmwn002620	C15H18O9	Vanillic Acid-4-O-Glucuronide	Phenolic acids	Phenolic acids	-	3	4.09E+05	9.88E+05	6.40E+05	3.14E+05	3.01E+05	2.19E+05	2.60E+05	2.50E+05	3.00E+05	2.77E+05	3.06E+05	2.90E+05	2.67E+05	2.65E+05	2.65E+05	2.62E+05	2.73E+05	2.53E+05	2.76E+05	2.70E+05	3.25E+05	2.58E+05	2.38E+05	2.47E+05	2.86E+05	3.63E+05	2.85E+05	3.03E+05	3.20E+05	2.54E+05	1.65E+00	9.34E-04	sig
Zmhn001883	C14H18O9	Vanillic acid-4-O-glucoside	Phenolic acids	Phenolic acids	32142-31-7	1	6.30E+06	6.71E+06	7.66E+06	5.31E+06	5.83E+06	5.71E+06	5.09E+06	5.75E+06	5.26E+06	5.21E+06	6.01E+06	5.68E+06	5.31E+06	5.36E+06	5.28E+06	5.47E+06	5.12E+06	5.17E+06	5.97E+06	5.04E+06	5.64E+06	5.18E+06	5.68E+06	5.21E+06	5.43E+06	5.28E+06	5.60E+06	5.59E+06	5.86E+06	5.54E+06	1.36E+00	7.70E-04	sig
pme0181	C7H11N3O2	3-Methyl-L-Histidine	Amino acids and derivatives	Amino acids and derivatives	368-16-1	3	1.40E+06	1.63E+06	1.70E+06	1.61E+06	1.79E+06	1.53E+06	1.45E+06	1.39E+06	1.30E+06	1.82E+06	1.42E+06	1.66E+06	1.35E+06	1.40E+06	1.49E+06	1.38E+06	1.50E+06	1.42E+06	1.38E+06	1.57E+06	1.56E+06	1.27E+06	1.32E+06	1.26E+06	1.44E+06	1.42E+06	1.32E+06	1.37E+06	1.33E+06	1.43E+06	8.29E-01	6.79E-03	insig
mws1051	C15H23N6O5S+	S-Adenosylmethionine	Amino acids and derivatives	Amino acids and derivatives	485-80-3	3	2.78E+07	2.14E+07	2.74E+07	1.41E+07	1.57E+07	1.56E+07	1.25E+07	1.17E+07	1.15E+07	1.33E+07	1.31E+07	1.29E+07	1.25E+07	1.15E+07	1.22E+07	8.64E+06	7.97E+06	8.96E+06	8.86E+06	9.02E+06	9.22E+06	9.84E+06	9.38E+06	8.92E+06	7.00E+06	7.28E+06	7.55E+06	5.46E+06	5.37E+06	5.43E+06	6.36E-01	9.91E-13	insig
Hagn002801	C20H18O8	5,6,7,5'-tetramethoxy-3',4'-methylenedioxyflavonoid	Flavonoids	Flavones	-	3	1.20E+04	1.65E+04	2.88E+04	1.43E+04	1.84E+04	1.63E+04	1.82E+04	1.06E+04	1.45E+04	4.81E+06	5.31E+06	7.75E+06	2.27E+04	1.53E+04	1.47E+04	1.19E+04	7.98E+03	1.80E+04	1.26E+04	3.71E+04	4.00E+04	1.59E+04	1.15E+04	1.06E+04	1.36E+04	7.78E+03	3.28E+04	1.77E+04	1.32E+04	1.09E+04	9.09E-01	3.91E-11	insig
mws1409	C15H22N2O18P2	Uridine-5'-diphosphoglucuronic acid	Nucleotides and derivatives	Nucleotides and derivatives	-	3	2.40E+05	3.45E+05	3.86E+05	3.45E+05	4.32E+05	4.44E+05	4.41E+05	3.49E+05	4.37E+05	4.20E+05	3.98E+05	4.00E+05	4.20E+05	3.50E+05	3.80E+05	3.31E+05	3.74E+05	3.74E+05	3.46E+05	3.52E+05	3.32E+05	2.78E+05	3.67E+05	3.83E+05	3.89E+05	3.33E+05	3.79E+05	2.92E+05	2.90E+05	3.49E+05	1.97E+00	8.71E-02	sig
Qmzp101838	C10H8O4	Scopoletin (7-Hydroxy-6-methoxycoumarin)	Lignans and Coumarins	Coumarins	92-61-5	3	6.86E+05	8.94E+05	8.59E+05	6.65E+05	5.84E+05	5.89E+05	5.87E+05	6.13E+05	6.45E+05	5.96E+05	5.99E+05	6.33E+05	5.82E+05	5.77E+05	6.33E+05	5.97E+05	6.08E+05	6.08E+05	6.19E+05	6.56E+05	6.93E+05	6.82E+05	5.63E+05	6.88E+05	6.35E+05	6.98E+05	6.80E+05	6.66E+05	6.28E+05	7.16E+05	2.17E+00	1.91E-03	sig
Zmyn004548	C18H28O3	12-Oxo-phytodienoic acid	Lipids	Free fatty acids	85551-10-6	3	3.64E+04	1.73E+04	1.91E+04	3.42E+04	3.05E+04	3.39E+04	2.47E+04	2.69E+04	2.79E+04	3.19E+04	2.78E+04	2.87E+04	3.51E+04	3.26E+04	3.69E+04	3.34E+04	2.81E+04	3.11E+04	3.17E+04	3.60E+04	3.33E+04	3.99E+04	3.70E+04	3.37E+04	3.78E+04	4.03E+04	3.50E+04	3.91E+04	3.31E+04	3.64E+04	6.81E-02	7.28E-03	insig
mws0341	C6H12O3	2-Hydroxyisocaproic acid	Organic acids	Organic acids	20312-37-2	3	2.02E+05	1.18E+05	1.25E+05	3.24E+05	3.46E+05	4.04E+05	3.39E+05	3.65E+05	3.49E+05	3.14E+05	2.76E+05	3.28E+05	3.27E+05	3.67E+05	2.86E+05	3.07E+05	3.21E+05	3.44E+05	3.17E+05	3.37E+05	3.23E+05	2.94E+05	3.14E+05	3.01E+05	3.49E+05	3.70E+05	4.27E+05	3.29E+05	3.21E+05	3.11E+05	1.59E+00	8.90E-07	sig
Cmzp002057	C14H18O8	6-O-Acetylarbutin	Phenolic acids	Phenolic acids	10338-88-2	3	1.88E+05	1.88E+05	2.00E+05	1.71E+05	1.88E+05	1.88E+05	1.67E+05	1.81E+05	1.94E+05	1.82E+05	1.59E+05	1.67E+05	1.76E+05	1.98E+05	1.64E+05	1.74E+05	1.96E+05	1.52E+05	1.51E+05	1.80E+05	1.83E+05	1.72E+05	2.06E+05	1.75E+05	1.76E+05	1.92E+05	1.75E+05	1.78E+05	1.72E+05	1.66E+05	3.72E-01	6.92E-01	insig
Zmdn001564	C14H18N2O5	污-Glutamylphenylalanine	Amino acids and derivatives	Amino acids and derivatives	7432-24-8	3	4.72E+05	3.93E+05	3.95E+05	3.73E+05	4.12E+05	4.36E+05	4.33E+05	3.51E+05	4.09E+05	4.31E+05	3.54E+05	3.95E+05	3.72E+05	3.94E+05	3.36E+05	4.37E+05	3.61E+05	3.51E+05	3.92E+05	3.80E+05	4.28E+05	3.78E+05	3.68E+05	3.97E+05	3.45E+05	3.57E+05	3.67E+05	4.14E+05	4.00E+05	3.38E+05	2.61E-01	5.63E-01	insig
Lmrn003201	C11H11NO3	Indole-3-lactic acid	Alkaloids	Plumerane	1821-52-9	3	9.11E+04	1.23E+05	1.01E+05	1.12E+05	1.15E+05	1.29E+05	9.75E+04	1.18E+05	9.50E+04	1.04E+05	1.13E+05	1.01E+05	1.13E+05	1.15E+05	1.07E+05	1.04E+05	1.01E+05	1.07E+05	1.00E+05	8.43E+04	1.13E+05	1.11E+05	1.06E+05	9.25E+04	8.47E+04	1.10E+05	9.83E+04	9.90E+04	1.02E+05	1.09E+05	1.04E+00	4.30E-01	sig
Hmsp000364	C7H13NO2	L-Cyclopentylglycine	Amino acids and derivatives	Amino acids and derivatives	2521-84-8	1	1.01E+07	1.29E+07	1.21E+07	1.27E+07	1.39E+07	1.40E+07	1.33E+07	1.26E+07	1.18E+07	1.30E+07	1.22E+07	1.32E+07	1.38E+07	1.39E+07	1.36E+07	1.29E+07	1.12E+07	1.18E+07	1.27E+07	1.43E+07	1.37E+07	1.14E+07	1.29E+07	1.18E+07	1.28E+07	1.21E+07	1.25E+07	1.31E+07	1.18E+07	1.25E+07	1.35E+00	3.77E-02	sig
HJAP011	C22H22O11	Chrysoeriol-8-C-glucoside (Scoparin)	Flavonoids	Flavones	301-16-6	3	6.90E+05	8.15E+05	1.27E+05	6.84E+05	6.55E+05	6.48E+05	6.87E+05	6.48E+05	7.42E+05	8.31E+05	8.10E+05	7.28E+05	8.50E+05	6.47E+05	8.03E+05	6.09E+05	6.21E+05	8.16E+05	6.80E+05	8.14E+05	6.29E+05	2.99E+05	8.42E+05	7.27E+05	7.65E+05	8.37E+05	7.47E+05	8.42E+05	7.29E+05	8.44E+05	5.90E-01	6.29E-01	insig
Lskp211454	C30H48O6	2,3,19,23-Tetrahydroxyolean-12-en-28-oic acid (Sericic acid)	Terpenoids	Triterpene	-	3	2.34E+05	1.78E+05	2.32E+05	2.18E+05	2.34E+05	2.18E+05	2.18E+05	1.92E+05	1.90E+05	2.48E+05	2.10E+05	2.14E+05	2.06E+05	2.21E+05	2.12E+05	1.86E+05	1.89E+05	2.48E+05	2.41E+05	2.27E+05	2.66E+05	2.31E+05	2.19E+05	2.62E+05	2.46E+05	3.22E+05	2.90E+05	2.47E+05	2.91E+05	2.46E+05	1.31E+00	9.73E-03	sig
pme2735	C15H22N6O5S	S-(5'-Adenosyl)-L-methionine	Amino acids and derivatives	Amino acids and derivatives	29908-03-0	3	2.73E+07	2.25E+07	2.82E+07	1.49E+07	1.64E+07	1.64E+07	1.26E+07	1.20E+07	1.13E+07	1.36E+07	1.28E+07	1.32E+07	1.24E+07	1.15E+07	1.27E+07	8.86E+06	7.85E+06	8.70E+06	8.91E+06	8.97E+06	9.59E+06	9.79E+06	9.56E+06	9.13E+06	6.82E+06	7.43E+06	7.54E+06	5.94E+06	5.48E+06	5.47E+06	6.38E-01	5.70E-14	insig
pme0033	C5H4N4O	Hypoxanthine	Nucleotides and derivatives	Nucleotides and derivatives	68-94-0	3	2.73E+05	2.35E+05	1.36E+05	4.51E+05	4.85E+05	5.03E+05	5.18E+05	4.39E+05	4.33E+05	5.91E+05	4.33E+05	5.57E+05	5.71E+05	5.79E+05	5.85E+05	5.04E+05	4.28E+05	5.60E+05	5.42E+05	5.54E+05	5.66E+05	4.85E+05	5.56E+05	5.59E+05	5.85E+05	6.10E+05	6.08E+05	5.83E+05	5.03E+05	5.33E+05	1.09E+00	3.96E-07	sig
Lmyn011997	C22H42O2	Erucic acid	Lipids	Free fatty acids	112-86-7	2	1.99E+06	1.95E+06	2.66E+06	3.77E+06	4.22E+06	3.30E+06	3.29E+06	2.33E+06	2.83E+06	2.35E+06	2.38E+06	1.95E+06	2.76E+06	3.04E+06	2.48E+06	1.69E+06	2.70E+06	3.37E+06	2.03E+06	1.85E+06	1.93E+06	3.01E+06	2.71E+06	3.72E+06	2.89E+06	1.98E+06	2.69E+06	2.10E+06	2.18E+06	2.11E+06	1.42E+00	2.31E-03	sig
pmn001511	C13H18O7	3-Hydroxy-5-Methylphenol-1-O-Glucoside	Phenolic acids	Phenolic acids	-	3	8.80E+04	9.25E+04	8.13E+04	1.01E+05	9.21E+04	8.79E+04	9.86E+04	8.17E+04	9.01E+04	9.67E+04	9.06E+04	9.83E+04	1.06E+05	1.09E+05	8.05E+04	9.86E+04	9.97E+04	1.09E+05	8.86E+04	1.09E+05	9.50E+04	7.40E+04	8.83E+04	9.32E+04	9.88E+04	8.21E+04	9.01E+04	8.88E+04	8.38E+04	9.25E+04	9.85E-01	3.23E-01	insig
pme2266	C10H16N2O3S	Biotin	Others	Vitamin	58-85-5	3	1.01E+06	1.04E+06	1.21E+06	9.26E+05	1.06E+06	1.02E+06	9.44E+05	9.45E+05	9.65E+05	1.02E+06	9.99E+05	9.94E+05	9.40E+05	1.06E+06	9.22E+05	1.00E+06	9.63E+05	1.02E+06	9.23E+05	1.00E+06	9.93E+05	1.07E+06	9.47E+05	9.36E+05	9.25E+05	1.05E+06	9.50E+05	9.00E+05	1.02E+06	1.04E+06	7.20E-01	4.91E-01	insig
mws0943	C7H8N2O2	1,4-Dihydro-1-Methyl-4-oxo-3-pyridinecarboxamide	Alkaloids	Pyridine alkaloids	769-49-3	3	1.76E+05	1.21E+05	1.42E+05	1.65E+05	1.46E+05	1.57E+05	1.38E+05	1.47E+05	9.68E+04	1.59E+05	1.62E+05	1.49E+05	1.55E+05	1.64E+05	1.40E+05	1.87E+05	1.71E+05	1.70E+05	1.64E+05	1.63E+05	1.37E+05	1.42E+05	8.78E+04	1.43E+05	1.74E+05	1.40E+05	1.46E+05	1.83E+05	1.56E+05	1.70E+05	7.96E-02	6.89E-02	insig
MWS201444	C7H13N3O4	Gln-Gly	Amino acids and derivatives	Amino acids and derivatives	2650-65-9	3	5.02E+06	5.28E+06	5.14E+06	4.80E+06	4.65E+06	4.37E+06	4.19E+06	4.66E+06	4.53E+06	5.14E+06	5.04E+06	4.48E+06	4.54E+06	4.75E+06	4.97E+06	5.11E+06	4.62E+06	4.71E+06	4.60E+06	5.16E+06	4.40E+06	4.32E+06	4.45E+06	4.53E+06	4.84E+06	4.88E+06	5.00E+06	5.10E+06	4.76E+06	4.75E+06	1.34E+00	4.39E-02	sig
Lmsn002071	C34H26O22	Tellimagrandin I	Tannins	Tannin	79786-08-6	3	7.52E+05	1.68E+06	1.90E+06	1.37E+06	1.34E+06	1.87E+06	1.36E+06	1.23E+06	1.13E+06	1.50E+06	1.40E+06	1.53E+06	1.22E+06	1.41E+06	1.06E+06	1.57E+06	1.39E+06	1.68E+06	1.53E+06	1.56E+06	1.29E+06	1.34E+06	1.43E+06	1.27E+06	1.19E+06	1.18E+06	1.44E+06	1.43E+06	1.33E+06	1.45E+06	2.43E-01	7.03E-01	insig
pmb2507	C5H11O7P	2-Deoxyribose-1-phosphate	Nucleotides and derivatives	Nucleotides and derivatives	17210-42-3	3	7.96E+05	8.31E+05	6.86E+05	8.08E+05	8.67E+05	8.29E+05	9.85E+05	8.92E+05	8.31E+05	8.28E+05	7.74E+05	7.56E+05	8.87E+05	1.05E+06	7.87E+05	8.14E+05	8.31E+05	7.87E+05	8.22E+05	9.40E+05	8.69E+05	9.49E+05	8.49E+05	8.77E+05	7.56E+05	8.28E+05	7.31E+05	6.50E+05	7.72E+05	7.60E+05	1.35E+00	3.09E-02	sig
pme0193	C5H10N2O3	L-Glutamine	Amino acids and derivatives	Amino acids and derivatives	56-85-9	3	3.52E+07	4.60E+07	5.19E+07	3.86E+07	4.45E+07	4.56E+07	3.95E+07	4.18E+07	3.75E+07	4.34E+07	4.15E+07	3.90E+07	3.67E+07	3.67E+07	3.50E+07	3.90E+07	3.81E+07	4.02E+07	3.67E+07	4.04E+07	3.51E+07	3.48E+07	3.89E+07	3.66E+07	3.29E+07	3.60E+07	3.67E+07	3.79E+07	3.69E+07	3.63E+07	5.56E-01	4.49E-02	insig
Zmgn000173	C5H10O5	D-Ribose	Others	Saccharides	50-69-1	1	1.31E+06	1.80E+06	1.50E+06	1.49E+06	1.47E+06	1.49E+06	1.43E+06	1.42E+06	1.52E+06	1.55E+06	1.44E+06	1.36E+06	1.49E+06	1.43E+06	1.67E+06	1.40E+06	1.48E+06	1.57E+06	1.47E+06	1.42E+06	1.48E+06	1.54E+06	1.53E+06	1.58E+06	1.45E+06	1.56E+06	1.48E+06	1.34E+06	1.23E+06	1.31E+06	2.74E-01	2.03E-01	insig
MWS04491	C5H7NO2	3,4-Dehydro-DL-proline	Amino acids and derivatives	Amino acids and derivatives	3395-35-5	3	3.68E+05	5.70E+05	3.98E+05	5.22E+05	5.07E+05	5.74E+05	5.16E+05	5.07E+05	5.15E+05	4.10E+05	4.05E+05	4.17E+05	5.55E+05	5.61E+05	5.27E+05	5.03E+05	4.46E+05	5.34E+05	3.94E+05	4.53E+05	4.45E+05	5.17E+05	5.16E+05	5.07E+05	5.34E+05	5.04E+05	5.38E+05	4.54E+05	4.33E+05	5.36E+05	6.30E-01	1.27E-02	insig
pmn001700	C30H48O3	24,30-Dihydroxy-12(13)-ene-lupeol	Terpenoids	Triterpene	-	3	6.21E+05	6.80E+05	3.67E+05	7.25E+05	6.86E+05	5.31E+05	7.40E+05	7.27E+05	1.06E+06	6.80E+05	8.86E+05	8.44E+05	9.56E+05	9.48E+05	8.51E+05	9.40E+05	1.30E+06	9.56E+05	7.46E+05	9.87E+05	7.25E+05	8.44E+05	6.37E+05	5.73E+05	8.90E+05	1.34E+06	8.62E+05	6.57E+05	8.41E+05	6.86E+05	5.79E-01	1.54E-02	insig
Zmdn002353	C21H24O11	Epicatechin-6-C-汕-D-glucopyranoside*	Flavonoids	Flavanols	-	3	2.33E+06	2.31E+06	1.53E+06	2.61E+06	2.53E+06	2.55E+06	2.64E+06	2.54E+06	2.47E+06	2.52E+06	2.37E+06	2.44E+06	2.62E+06	2.42E+06	2.60E+06	2.57E+06	2.40E+06	2.52E+06	2.62E+06	2.61E+06	2.62E+06	2.31E+06	2.65E+06	2.49E+06	2.64E+06	2.00E+06	2.47E+06	2.49E+06	2.40E+06	2.53E+06	1.40E+00	1.02E-01	sig
Hmhn003067	C15H18O8	Phenylpropionic acid-O-汕-D-glucopyranoside	Phenolic acids	Phenolic acids	-	2	1.34E+06	2.76E+06	2.40E+06	1.58E+06	1.63E+06	1.64E+06	1.61E+06	1.50E+06	1.41E+06	1.59E+06	1.77E+06	1.82E+06	1.31E+06	1.38E+06	1.69E+06	1.23E+06	1.40E+06	1.58E+06	1.38E+06	1.57E+06	1.74E+06	1.40E+06	1.72E+06	1.56E+06	1.27E+06	1.50E+06	1.20E+06	1.35E+06	1.60E+06	1.55E+06	4.49E-01	6.73E-02	insig
Lmhn102068	C13H12O8	2-O-Caffeoylmalic acid	Phenolic acids	Phenolic acids	53755-04-7	3	7.89E+04	4.14E+04	6.63E+04	1.99E+05	1.60E+05	1.68E+05	1.72E+05	1.71E+05	1.99E+05	1.88E+05	1.39E+05	1.60E+05	2.15E+05	2.25E+05	2.27E+05	2.20E+05	1.89E+05	2.48E+05	2.08E+05	2.00E+05	2.16E+05	2.05E+05	2.48E+05	1.86E+05	2.42E+05	2.41E+05	2.35E+05	2.83E+05	2.84E+05	2.40E+05	6.99E-01	1.54E-08	insig
Zmhn001420	C8H6O4	5,7-Dihydroxy-1(3H)-isobenzofuranone	Phenolic acids	Phenolic acids	27979-58-4	3	3.26E+05	3.09E+05	3.96E+05	3.39E+05	3.84E+05	3.46E+05	3.23E+05	3.70E+05	2.96E+05	3.23E+05	3.39E+05	3.16E+05	3.17E+05	3.24E+05	3.31E+05	3.20E+05	3.14E+05	3.26E+05	3.63E+05	3.09E+05	3.58E+05	3.11E+05	3.03E+05	2.96E+05	2.92E+05	3.43E+05	3.73E+05	3.40E+05	3.56E+05	3.28E+05	3.75E-02	5.12E-01	insig
pme1724	C8H8O2	Benzoic acid methyl ester	Phenolic acids	Phenolic acids	93-58-3	3	2.75E+05	2.36E+05	2.42E+05	2.75E+05	2.79E+05	2.82E+05	2.71E+05	2.48E+05	2.60E+05	3.05E+05	2.90E+05	2.87E+05	2.90E+05	2.72E+05	2.60E+05	2.68E+05	2.64E+05	2.80E+05	2.87E+05	2.96E+05	3.07E+05	2.90E+05	2.85E+05	2.68E+05	2.58E+05	2.69E+05	3.08E+05	2.89E+05	3.09E+05	3.08E+05	4.43E-02	6.00E-03	insig
Lmgp003989	C25H22O11	Dicaffeoylshikimic acid	Phenolic acids	Phenolic acids	-	1	6.45E+06	5.42E+06	5.95E+06	5.33E+06	5.77E+06	5.44E+06	4.98E+06	5.16E+06	5.23E+06	4.99E+06	4.70E+06	4.79E+06	5.33E+06	5.30E+06	5.43E+06	5.36E+06	5.23E+06	5.03E+06	5.26E+06	5.75E+06	4.99E+06	5.06E+06	5.59E+06	5.48E+06	5.62E+06	5.45E+06	5.44E+06	5.36E+06	5.09E+06	5.58E+06	1.40E+00	7.70E-03	sig
Hmhn003518	C16H20O9	4-O-汕-D-glucopyranosylferulic acid	Phenolic acids	Phenolic acids	-	3	1.90E+05	2.36E+05	2.01E+05	2.36E+05	2.09E+05	2.50E+05	2.36E+05	2.53E+05	1.93E+05	2.53E+05	2.63E+05	2.41E+05	2.12E+05	2.09E+05	1.85E+05	2.02E+05	2.12E+05	2.35E+05	2.07E+05	2.01E+05	1.78E+05	2.11E+05	2.33E+05	1.78E+05	2.18E+05	2.09E+05	1.90E+05	2.21E+05	2.08E+05	2.39E+05	1.02E+00	7.77E-02	sig
mws1660	C26H28O14	Schaftoside	Flavonoids	Flavones	51938-32-0	2	1.86E+06	2.08E+06	1.84E+06	2.51E+06	1.99E+06	2.46E+06	2.15E+06	2.39E+06	2.40E+06	2.32E+06	2.07E+06	2.24E+06	2.62E+06	2.52E+06	2.61E+06	2.35E+06	1.74E+06	2.70E+06	2.49E+06	2.67E+06	3.08E+06	2.11E+06	2.52E+06	2.24E+06	2.59E+06	2.44E+06	2.59E+06	2.05E+06	2.42E+06	2.66E+06	3.81E-01	3.96E-02	insig
Zmgn000217	C5H6O4	Methylenesuccinic acid	Organic acids	Organic acids	97-65-4	3	3.14E+05	3.64E+05	3.07E+05	3.75E+05	3.44E+05	3.33E+05	3.72E+05	3.92E+05	3.56E+05	3.36E+05	3.89E+05	3.76E+05	3.69E+05	3.72E+05	3.60E+05	3.73E+05	3.82E+05	3.53E+05	3.31E+05	3.76E+05	3.52E+05	3.13E+05	3.95E+05	3.31E+05	3.52E+05	3.57E+05	3.49E+05	4.06E+05	3.93E+05	3.34E+05	7.18E-01	4.52E-01	insig
Lmyn007622	C18H36O5	9,10,18-Trihydroxystearic acid	Lipids	Free fatty acids	496-86-6	3	3.41E+04	1.31E+04	9.85E+03	4.09E+04	4.44E+04	3.98E+04	3.48E+04	3.73E+04	3.95E+04	3.90E+04	3.70E+04	3.62E+04	4.74E+04	4.35E+04	4.64E+04	4.05E+04	4.21E+04	4.85E+04	4.26E+04	4.41E+04	4.31E+04	4.22E+04	5.04E+04	4.54E+04	4.65E+04	4.29E+04	4.54E+04	5.33E+04	5.23E+04	5.04E+04	8.40E-01	1.02E-05	insig
Zmdp002216	C11H20N2O5	L-污-Glutamyl-L-leucine	Amino acids and derivatives	Amino acids and derivatives	2566-39-4	1	7.32E+06	5.49E+06	6.27E+06	5.43E+06	5.71E+06	6.17E+06	5.76E+06	5.82E+06	5.60E+06	6.13E+06	5.52E+06	6.05E+06	5.53E+06	5.40E+06	5.26E+06	5.86E+06	5.44E+06	5.94E+06	5.24E+06	5.91E+06	5.69E+06	5.34E+06	4.97E+06	5.10E+06	4.85E+06	4.79E+06	5.24E+06	5.61E+06	5.47E+06	5.27E+06	4.28E-01	1.21E-02	insig
Lmfn001158	C20H20O13	Ginnalin A (2,6-Di-O-Galloyl-1,5-Anhydro-D-Glucitol)	Tannins	Tannin	-	3	4.81E+05	7.48E+05	6.12E+05	6.03E+05	5.36E+05	5.48E+05	4.96E+05	5.10E+05	4.46E+05	5.48E+05	6.12E+05	4.92E+05	6.35E+05	5.51E+05	6.06E+05	5.21E+05	5.99E+05	5.64E+05	5.10E+05	5.05E+05	5.35E+05	6.13E+05	6.36E+05	4.96E+05	4.57E+05	5.58E+05	5.45E+05	5.74E+05	4.64E+05	5.45E+05	3.56E-01	3.35E-01	insig
MWSslk135	C10H8O4	7,8-Dihydroxy-4-methylcoumarin	Lignans and Coumarins	Coumarins	2107-77-9	3	8.96E+05	9.17E+05	8.33E+05	9.72E+05	9.20E+05	1.10E+06	9.27E+05	8.90E+05	8.05E+05	9.41E+05	8.89E+05	8.83E+05	9.32E+05	9.41E+05	8.77E+05	8.96E+05	9.22E+05	8.83E+05	8.94E+05	8.59E+05	9.10E+05	1.50E+06	1.01E+06	8.97E+05	1.09E+06	1.06E+06	1.14E+06	1.08E+06	1.11E+06	1.02E+06	8.81E-01	4.64E-02	insig
Zjbn102528	C16H14O3	7-hydroxy-2,4-dimethoxyphenanthrene	Others	Others	-	3	4.02E+03	3.72E+03	2.34E+03	7.37E+03	6.60E+03	6.82E+03	6.12E+03	5.48E+03	6.15E+03	7.93E+03	8.88E+03	6.37E+03	6.26E+03	7.51E+03	6.39E+03	8.49E+03	6.53E+03	9.51E+03	9.05E+03	9.92E+03	7.43E+03	8.27E+03	8.07E+03	6.22E+03	1.14E+04	9.85E+03	9.81E+03	1.08E+04	1.15E+04	9.11E+03	1.25E-01	2.20E-06	insig
Zmgp004297	C19H20O2	1-phenyl-7-(4-hydroxyphenyl)-4-ene-3-heptanone	Others	Ketone compounds	-	3	8.69E+05	1.04E+06	7.15E+05	9.12E+05	7.49E+05	6.95E+05	7.37E+05	9.20E+05	6.14E+05	1.29E+06	8.17E+05	9.63E+05	1.02E+06	7.09E+05	7.70E+05	6.61E+05	6.69E+05	7.94E+05	9.85E+05	9.92E+05	8.23E+05	7.61E+05	8.49E+05	1.00E+06	7.29E+05	9.63E+05	1.06E+06	1.04E+06	8.85E+05	1.02E+06	9.23E-01	2.54E-01	insig
mws0236	C2H7NO3S	2-Aminoethanesulfonic acid	Organic acids	Organic acids	107-35-7	3	4.70E+05	3.92E+05	3.67E+05	3.69E+05	4.09E+05	3.96E+05	4.26E+05	4.83E+05	4.73E+05	3.72E+05	3.38E+05	4.08E+05	4.90E+05	3.95E+05	4.11E+05	4.45E+05	5.11E+05	4.04E+05	4.19E+05	4.35E+05	4.00E+05	3.24E+05	4.48E+05	5.10E+05	5.23E+05	5.21E+05	3.84E+05	4.30E+05	3.97E+05	4.38E+05	3.36E-01	4.11E-01	insig
pme0183	C5H5N5O	Isoguanine	Nucleotides and derivatives	Nucleotides and derivatives	3373-53-3	3	2.21E+06	3.76E+06	3.76E+06	5.15E+06	5.57E+06	5.71E+06	5.57E+06	5.59E+06	6.05E+06	5.98E+06	5.84E+06	5.65E+06	5.40E+06	5.77E+06	5.39E+06	5.46E+06	5.25E+06	5.15E+06	4.73E+06	5.85E+06	5.77E+06	4.69E+06	5.03E+06	5.01E+06	5.14E+06	5.46E+06	5.39E+06	5.23E+06	4.62E+06	5.13E+06	1.92E+00	1.13E-05	sig
Lmqp000427	C6H11NO3	N-Methyl-Trans-4-Hydroxy-L-Proline	Amino acids and derivatives	Amino acids and derivatives	4252-82-8	3	4.32E+05	4.76E+05	3.91E+05	4.45E+05	4.47E+05	4.23E+05	4.34E+05	4.50E+05	4.57E+05	4.22E+05	4.69E+05	5.30E+05	4.91E+05	4.18E+05	4.80E+05	4.94E+05	3.98E+05	3.91E+05	4.67E+05	5.19E+05	5.37E+05	4.86E+05	4.87E+05	4.90E+05	5.31E+05	4.90E+05	5.33E+05	5.49E+05	4.98E+05	5.22E+05	1.08E+00	1.64E-02	sig
HX1349	C5H8O4	dihydro-4-hydroxy-5-hydroxymethyl-2(3H)-furanone	Others	Others	-	3	8.06E+05	1.02E+06	9.29E+05	1.01E+06	1.10E+06	1.13E+06	1.11E+06	9.92E+05	9.57E+05	1.04E+06	9.67E+05	1.04E+06	9.55E+05	1.06E+06	8.90E+05	9.80E+05	9.14E+05	9.32E+05	1.01E+06	1.12E+06	9.59E+05	9.58E+05	1.10E+06	1.06E+06	9.25E+05	1.02E+06	9.94E+05	9.77E+05	9.63E+05	9.84E+05	1.22E+00	2.21E-01	sig
pmb0325	C17H27N3O3	Feruloylspermidine	Alkaloids	Phenolamine	-	3	2.88E+05	3.75E+05	3.18E+05	2.65E+05	3.13E+05	3.54E+05	3.95E+05	2.86E+05	3.32E+05	3.25E+05	3.17E+05	2.76E+05	3.35E+05	3.67E+05	2.69E+05	2.60E+05	3.62E+05	2.74E+05	2.81E+05	3.36E+05	3.79E+05	2.67E+05	3.85E+05	3.59E+05	3.21E+05	2.89E+05	3.55E+05	3.53E+05	3.04E+05	2.94E+05	2.12E-01	9.85E-01	insig
pme0010	C3H7NO3	L-Serine	Amino acids and derivatives	Amino acids and derivatives	56-45-1	3	7.07E+05	7.17E+05	7.68E+05	7.78E+05	6.92E+05	7.52E+05	7.15E+05	7.00E+05	7.41E+05	6.47E+05	6.17E+05	6.90E+05	7.11E+05	7.81E+05	7.14E+05	7.24E+05	7.67E+05	6.61E+05	6.71E+05	7.42E+05	7.83E+05	7.56E+05	7.95E+05	7.03E+05	6.66E+05	6.34E+05	6.53E+05	6.78E+05	6.65E+05	6.94E+05	4.13E-01	3.06E-02	insig
pmb0532	C10H13N4O8P	Inosine 5'-monophosphate	Nucleotides and derivatives	Nucleotides and derivatives	131-99-7	3	1.81E+06	1.14E+06	9.06E+05	2.09E+06	2.12E+06	2.42E+06	2.14E+06	1.98E+06	2.41E+06	2.49E+06	2.00E+06	1.99E+06	2.08E+06	2.34E+06	1.98E+06	1.97E+06	2.07E+06	2.12E+06	2.00E+06	2.07E+06	1.99E+06	1.79E+06	2.25E+06	1.95E+06	2.08E+06	1.85E+06	1.85E+06	2.00E+06	1.89E+06	2.33E+06	1.80E+00	5.30E-03	sig
MWS1771	C10H13NO3	L-Tyrosine methyl ester	Amino acids and derivatives	Amino acids and derivatives	1080-06-4	3	4.14E+05	3.94E+05	3.53E+05	1.76E+05	2.52E+05	2.34E+05	2.23E+05	2.23E+05	2.31E+05	2.64E+05	2.78E+05	2.95E+05	2.33E+05	1.95E+05	2.17E+05	2.45E+05	2.72E+05	2.68E+05	2.82E+05	2.93E+05	3.05E+05	3.06E+05	3.13E+05	2.67E+05	3.63E+05	3.22E+05	3.32E+05	5.30E+05	4.83E+05	4.77E+05	2.73E+00	4.22E-11	sig
Zmxp005324	C20H24O6	Dihydrodehydrodiconiferyl alcohol	Lignans and Coumarins	Lignans	126253-41-6	2	7.60E+05	9.21E+05	9.00E+05	8.78E+05	9.13E+05	8.65E+05	9.97E+05	8.80E+05	9.52E+05	9.42E+05	8.03E+05	7.84E+05	9.52E+05	9.46E+05	8.89E+05	8.75E+05	8.60E+05	8.66E+05	8.25E+05	9.64E+05	8.78E+05	1.04E+06	9.34E+05	9.51E+05	9.65E+05	1.04E+06	1.05E+06	9.12E+05	9.47E+05	1.07E+06	8.04E-01	2.96E-02	insig
Lmmp007480	C15H12O4	2,4,4'-trihydroxychalcone	Flavonoids	Chalcones	-	3	5.08E+04	3.85E+04	3.00E+04	5.60E+04	6.07E+04	7.18E+04	6.27E+04	6.52E+04	7.23E+04	6.67E+04	5.79E+04	6.69E+04	6.14E+04	6.36E+04	6.22E+04	6.52E+04	6.47E+04	6.83E+04	4.99E+04	6.08E+04	7.63E+04	5.06E+04	5.23E+04	5.88E+04	6.30E+04	7.06E+04	7.22E+04	7.29E+04	6.70E+04	5.27E+04	1.38E+00	5.92E-03	sig
pmb2786	C18H30O3	9-Hydroxy-10,12,15-octadecatrienoic acid	Lipids	Free fatty acids	89886-42-0	3	6.99E+04	2.37E+04	2.27E+04	4.23E+04	5.12E+04	4.23E+04	3.75E+04	3.78E+04	3.38E+04	4.33E+04	4.64E+04	4.44E+04	4.12E+04	3.61E+04	4.43E+04	4.37E+04	3.74E+04	4.48E+04	4.24E+04	4.38E+04	4.19E+04	4.25E+04	4.62E+04	4.47E+04	4.88E+04	5.84E+04	4.88E+04	5.83E+04	4.81E+04	4.86E+04	1.72E-01	5.59E-01	insig
mws0467	C9H10O3	3-(4-Hydroxyphenyl)-propionic acid*	Phenolic acids	Phenolic acids	501-97-3	3	7.31E+05	8.59E+05	7.40E+05	8.23E+05	7.63E+05	8.37E+05	9.04E+05	8.47E+05	9.81E+05	8.68E+05	8.61E+05	8.66E+05	8.23E+05	8.28E+05	8.19E+05	8.11E+05	8.95E+05	8.14E+05	8.33E+05	7.94E+05	8.26E+05	8.60E+05	7.92E+05	7.56E+05	6.89E+05	8.87E+05	8.63E+05	8.28E+05	6.92E+05	7.81E+05	1.44E+00	1.85E-01	sig
mws0066	C16H12O7	Isorhamnetin; 3'-Methoxy-3,4',5,7-Tetrahydroxyflavone	Flavonoids	Flavonols	480-19-3	3	8.77E+04	4.82E+04	6.07E+04	1.24E+05	1.42E+05	1.37E+05	1.20E+05	1.12E+05	1.43E+05	1.32E+05	1.57E+05	1.75E+05	1.15E+05	1.26E+05	1.35E+05	1.52E+05	1.50E+05	1.38E+05	1.34E+05	1.32E+05	1.37E+05	1.55E+05	1.32E+05	4.72E+05	1.71E+05	1.25E+05	1.15E+05	1.43E+05	1.30E+05	1.64E+05	7.84E-01	1.69E-01	insig
Wmhn003138	C27H22O18	Isostrictinin	Tannins	Tannin	87392-62-9	3	2.74E+06	4.00E+06	4.81E+06	3.48E+06	3.60E+06	4.47E+06	2.87E+06	3.31E+06	2.82E+06	3.70E+06	3.82E+06	3.61E+06	3.07E+06	2.72E+06	2.63E+06	3.60E+06	2.88E+06	3.46E+06	3.42E+06	3.10E+06	3.62E+06	3.16E+06	2.98E+06	3.50E+06	2.88E+06	2.88E+06	2.95E+06	3.37E+06	3.24E+06	3.27E+06	7.82E-02	5.54E-02	insig
pmn001695	C16H20O10	Trihydroxycinnamoylquinic acid	Phenolic acids	Phenolic acids	-	3	1.61E+05	2.58E+05	1.93E+05	2.02E+05	1.82E+05	1.81E+05	1.74E+05	1.79E+05	1.72E+05	1.60E+05	2.11E+05	1.76E+05	1.62E+05	2.13E+05	1.59E+05	1.78E+05	1.95E+05	1.97E+05	1.49E+05	2.09E+05	1.97E+05	1.88E+05	1.40E+05	1.42E+05	1.70E+05	1.67E+05	1.59E+05	2.27E+05	1.77E+05	1.92E+05	2.91E-01	5.40E-01	insig
MWS1734	C8H8O3	Anisic acid; 4-Methoxybenzoic acid	Phenolic acids	Phenolic acids	100-09-4	3	2.42E+05	2.57E+05	2.89E+05	1.85E+05	1.45E+05	1.74E+05	1.54E+05	1.49E+05	1.43E+05	1.57E+05	1.61E+05	1.83E+05	1.57E+05	1.69E+05	1.77E+05	1.72E+05	2.01E+05	1.48E+05	1.64E+05	1.83E+05	1.90E+05	1.44E+05	1.71E+05	1.24E+05	1.70E+05	1.91E+05	1.39E+05	1.68E+05	1.66E+05	2.03E+05	1.50E+00	5.36E-05	sig
Hmbp001276	C8H8O4	Gallacetophenone	Phenolic acids	Phenolic acids	528-21-2	3	1.17E+06	1.65E+06	1.10E+06	1.10E+06	1.09E+06	1.02E+06	1.09E+06	9.24E+05	8.74E+05	1.11E+06	1.11E+06	1.10E+06	9.36E+05	1.04E+06	9.40E+05	1.02E+06	1.12E+06	1.14E+06	8.49E+05	1.12E+06	1.15E+06	9.58E+05	1.17E+06	9.40E+05	7.51E+05	9.55E+05	1.20E+06	1.21E+06	9.20E+05	1.05E+06	6.29E-01	2.82E-01	insig
mws1574	C16H22O10	Geniposidic acid	Terpenoids	Monoterpenoids	27741-01-1	3	1.27E+05	1.12E+05	1.12E+05	1.51E+05	1.49E+05	1.51E+05	1.45E+05	1.29E+05	1.32E+05	1.38E+05	1.34E+05	1.48E+05	1.44E+05	1.50E+05	1.47E+05	1.31E+05	1.34E+05	1.63E+05	1.59E+05	1.43E+05	1.29E+05	1.51E+05	1.32E+05	1.40E+05	1.55E+05	1.57E+05	1.46E+05	1.52E+05	1.59E+05	1.50E+05	6.48E-01	5.65E-03	insig
MWS4354	C11H15N5O4	N6-methyladenosine	Nucleotides and derivatives	Nucleotides and derivatives	1867-73-8	3	2.15E+05	2.81E+05	2.58E+05	4.80E+05	4.93E+05	4.24E+05	5.68E+05	5.59E+05	5.42E+05	5.08E+05	5.50E+05	6.22E+05	5.11E+05	5.32E+05	4.84E+05	5.98E+05	5.82E+05	6.38E+05	5.39E+05	6.71E+05	5.79E+05	6.46E+05	5.57E+05	6.06E+05	7.66E+05	8.78E+05	8.95E+05	7.82E+05	8.62E+05	7.52E+05	4.54E-02	1.49E-10	insig
pme1178	C10H13N5O5	Guanosine	Nucleotides and derivatives	Nucleotides and derivatives	118-00-3	1	3.66E+06	6.37E+06	6.15E+06	9.09E+06	8.40E+06	9.90E+06	9.32E+06	8.98E+06	8.24E+06	8.20E+06	8.17E+06	1.00E+07	8.38E+06	1.05E+07	8.49E+06	8.07E+06	7.11E+06	9.70E+06	8.30E+06	9.55E+06	8.08E+06	7.62E+06	8.07E+06	9.40E+06	7.85E+06	9.34E+06	9.62E+06	7.96E+06	8.87E+06	8.03E+06	1.58E+00	8.32E-03	sig
mws0582	C11H19N3O6S	S-(Methyl)glutathione	Amino acids and derivatives	Amino acids and derivatives	2922-56-7	1	2.27E+06	1.91E+06	2.11E+06	1.93E+06	1.87E+06	2.16E+06	1.52E+06	1.56E+06	1.70E+06	2.11E+06	1.98E+06	1.61E+06	1.55E+06	1.92E+06	1.50E+06	1.70E+06	1.53E+06	1.82E+06	1.59E+06	1.58E+06	1.64E+06	1.58E+06	1.87E+06	1.60E+06	1.21E+06	1.42E+06	1.37E+06	1.43E+06	1.50E+06	1.47E+06	7.28E-01	2.24E-04	insig
MWSmce039	C6H5NO2	Isonicotinic acid	Others	Vitamin	55-22-1	3	9.37E+06	7.98E+06	8.55E+06	9.24E+06	1.01E+07	9.20E+06	1.06E+07	9.28E+06	9.97E+06	9.82E+06	9.26E+06	1.05E+07	1.03E+07	9.60E+06	9.70E+06	1.01E+07	9.74E+06	9.11E+06	9.84E+06	8.73E+06	9.00E+06	8.64E+06	7.65E+06	9.60E+06	1.03E+07	7.97E+06	7.97E+06	1.01E+07	9.65E+06	8.98E+06	1.53E+00	1.96E-01	sig
pme2253	C6H10O6	L-Gulono-1,4-Lactone*	Others	Saccharides	1128-23-0	3	3.59E+05	3.45E+05	3.18E+05	3.49E+05	3.27E+05	3.79E+05	3.73E+05	3.76E+05	2.73E+05	3.91E+05	3.21E+05	3.35E+05	4.43E+05	3.76E+05	3.89E+05	3.48E+05	3.44E+05	3.64E+05	3.64E+05	4.35E+05	4.07E+05	3.80E+05	4.30E+05	4.17E+05	3.71E+05	3.69E+05	2.14E+05	4.18E+05	4.56E+05	4.08E+05	3.04E-01	5.74E-02	insig
pme0122	C8H16N2O3	N6-Acetyl-L-lysine	Amino acids and derivatives	Amino acids and derivatives	692-04-6	3	2.96E+06	2.93E+06	3.15E+06	2.68E+06	2.88E+06	2.95E+06	3.11E+06	2.59E+06	2.85E+06	2.84E+06	2.71E+06	3.16E+06	3.27E+06	3.14E+06	2.85E+06	2.99E+06	2.75E+06	2.51E+06	2.97E+06	3.28E+06	2.83E+06	3.90E+06	2.92E+06	2.98E+06	3.04E+06	3.99E+06	3.01E+06	3.44E+06	2.72E+06	3.25E+06	1.13E+00	4.40E-01	sig
MWS0442	C18H32O16	Maltotriose	Others	Saccharides	1109-28-0	3	8.48E+05	9.73E+05	8.28E+05	8.86E+05	8.09E+05	8.11E+05	8.74E+05	9.28E+05	7.14E+05	9.04E+05	1.06E+06	9.81E+05	8.09E+05	9.60E+05	9.69E+05	8.09E+05	9.20E+05	9.33E+05	1.17E+06	1.04E+06	1.14E+06	9.32E+05	9.58E+05	9.44E+05	1.01E+06	1.07E+06	1.04E+06	1.02E+06	9.91E+05	1.11E+06	1.33E+00	7.75E-04	sig
Hagn002504	C19H16O7	5,7,5'-Trimethoxy-3',4'-methylenedioxyflavonoid	Flavonoids	Flavones	-	3	7.91E+05	1.82E+06	1.61E+06	9.95E+05	1.03E+06	8.94E+05	8.93E+05	1.00E+06	9.40E+05	1.22E+06	1.13E+06	9.65E+05	1.08E+06	9.71E+05	9.58E+05	8.79E+05	8.61E+05	9.27E+05	9.50E+05	9.52E+05	9.14E+05	9.35E+05	1.05E+06	1.02E+06	8.36E+05	9.29E+05	9.74E+05	9.61E+05	9.58E+05	9.23E+05	6.94E-01	8.69E-02	insig
Hmhn002738	C5H4O3	3-Furoic acid	Organic acids	Organic acids	488-93-7	3	1.91E+05	2.11E+05	1.95E+05	2.20E+05	2.02E+05	2.04E+05	1.76E+05	1.90E+05	1.92E+05	2.03E+05	2.10E+05	1.75E+05	2.09E+05	1.70E+05	1.78E+05	1.87E+05	1.89E+05	1.96E+05	2.09E+05	2.03E+05	2.19E+05	1.75E+05	1.92E+05	1.72E+05	1.80E+05	1.91E+05	1.83E+05	1.87E+05	1.62E+05	1.97E+05	5.72E-01	7.12E-02	insig
Lmhp009034	C21H42NO7P	LysoPE 16:1	Lipids	LPE	-	1	1.81E+05	1.11E+05	1.42E+05	3.15E+05	3.32E+05	3.85E+05	3.79E+05	4.01E+05	2.79E+05	3.43E+05	3.50E+05	3.22E+05	3.33E+05	3.46E+05	3.35E+05	3.40E+05	3.30E+05	3.89E+05	2.93E+05	3.56E+05	2.97E+05	3.65E+05	2.76E+05	3.45E+05	3.60E+05	4.32E+05	3.91E+05	3.32E+05	3.12E+05	2.93E+05	1.59E+00	1.07E-05	sig
HJN079	C27H32O13	Pinocembrin-7-O-rutinoside	Flavonoids	Flavanones	118985-31-2	3	1.28E+05	1.24E+05	1.21E+05	1.31E+05	1.31E+05	1.14E+05	1.06E+05	1.16E+05	1.20E+05	1.77E+05	1.74E+05	2.12E+05	1.27E+05	1.27E+05	1.22E+05	1.10E+05	1.02E+05	1.24E+05	1.26E+05	1.23E+05	1.18E+05	1.24E+05	1.29E+05	1.13E+05	1.26E+05	1.26E+05	1.14E+05	1.15E+05	1.05E+05	1.09E+05	9.21E-01	2.04E-07	insig
mws0875	C5H10N2O3S	L-Cysteinyl-L-glycine	Amino acids and derivatives	Amino acids and derivatives	19246-18-5	3	1.21E+05	1.36E+05	1.14E+05	9.31E+04	1.11E+05	8.98E+04	9.83E+04	1.03E+05	8.85E+04	8.15E+04	8.22E+04	8.54E+04	5.95E+04	8.81E+04	8.45E+04	7.65E+04	9.58E+04	8.11E+04	7.60E+04	8.24E+04	9.95E+04	7.95E+04	1.05E+05	8.29E+04	8.68E+04	6.28E+04	7.87E+04	8.29E+04	5.16E+04	8.31E+04	1.64E-03	2.65E-03	insig
pme2380	C5H6O5	汐-Ketoglutaric acid	Organic acids	Organic acids	328-50-7	3	1.14E+05	1.67E+05	1.42E+05	6.37E+04	5.88E+04	4.95E+04	6.84E+04	7.02E+04	4.38E+04	4.29E+04	5.48E+04	5.71E+04	5.69E+04	5.73E+04	5.15E+04	5.22E+04	3.82E+04	4.55E+04	3.32E+04	5.80E+04	4.86E+04	6.06E+04	3.31E+04	5.28E+04	2.88E+04	3.33E+04	3.22E+04	3.23E+04	4.12E+04	4.26E+04	3.04E-01	5.64E-08	insig
MWSmce083	C11H12O4	Ferulic acid methyl ester	Phenolic acids	Phenolic acids	2309-07-01	3	8.83E+04	9.98E+04	8.18E+04	3.84E+04	4.32E+04	3.21E+04	4.42E+04	4.51E+04	6.21E+04	5.77E+04	4.44E+04	4.00E+04	3.57E+04	4.46E+04	3.17E+04	4.32E+04	3.58E+04	3.84E+04	4.26E+04	4.81E+04	4.74E+04	3.54E+04	4.52E+04	3.45E+04	4.16E+04	3.82E+04	3.84E+04	5.53E+04	4.55E+04	5.39E+04	1.56E+00	1.41E-07	sig
pmp001281	C26H52NO7P	LysoPC 18:1	Lipids	LPC	-	1	7.35E+06	6.58E+06	5.85E+06	1.27E+07	1.12E+07	1.16E+07	1.48E+07	1.42E+07	1.32E+07	1.17E+07	1.42E+07	1.20E+07	1.55E+07	1.23E+07	1.44E+07	1.19E+07	1.15E+07	1.51E+07	1.32E+07	1.48E+07	1.23E+07	1.57E+07	1.50E+07	1.35E+07	1.25E+07	1.63E+07	1.58E+07	1.37E+07	1.12E+07	1.32E+07	1.14E+00	2.39E-05	sig
Lmbp010382	C18H16O3	6-Methoxy-2-(2-phenylethyl)chromone	Others	Chromone	84294-89-3	3	2.19E+05	2.14E+05	1.81E+05	2.17E+05	1.91E+05	1.96E+05	1.77E+05	2.10E+05	1.65E+05	3.01E+05	1.88E+05	2.21E+05	2.05E+05	1.86E+05	2.20E+05	1.77E+05	1.62E+05	2.10E+05	2.08E+05	1.97E+05	2.00E+05	1.85E+05	2.05E+05	2.09E+05	1.69E+05	2.46E+05	2.54E+05	2.17E+05	2.22E+05	2.32E+05	5.75E-01	3.97E-01	insig
Lmdp002381	C11H14O5	Genipin	Terpenoids	Monoterpenoids	6902-77-8	3	1.12E+06	1.25E+06	9.86E+05	1.08E+06	1.13E+06	1.28E+06	1.21E+06	1.42E+06	1.36E+06	1.46E+06	1.48E+06	1.59E+06	1.46E+06	1.57E+06	1.43E+06	1.25E+06	1.20E+06	1.32E+06	1.68E+06	1.69E+06	1.77E+06	1.23E+06	1.55E+06	1.33E+06	1.52E+06	1.34E+06	1.63E+06	1.55E+06	1.69E+06	1.65E+06	3.96E-01	8.42E-06	insig
Lmsn003023	C27H24O18	1,3,6-Tri-O-galloyl-汕-D-glucose	Phenolic acids	Phenolic acids	18483-17-5	1	1.01E+06	1.55E+06	1.54E+06	1.28E+06	1.34E+06	1.33E+06	1.24E+06	1.22E+06	1.13E+06	1.32E+06	1.34E+06	1.21E+06	1.06E+06	1.14E+06	1.10E+06	1.25E+06	1.18E+06	1.22E+06	1.28E+06	1.17E+06	1.20E+06	1.23E+06	1.10E+06	1.12E+06	1.09E+06	1.15E+06	1.06E+06	1.23E+06	1.16E+06	1.39E+06	4.34E-02	1.25E-01	insig
pmp001110	C25H26O13	Apigenin-6-C-xyloside-8-C-arabinoside	Flavonoids	Flavones	-	2	1.74E+07	3.20E+07	2.24E+07	2.17E+07	2.43E+07	1.99E+07	2.22E+07	2.09E+07	2.36E+07	1.89E+07	1.97E+07	2.03E+07	2.24E+07	2.16E+07	2.17E+07	2.24E+07	1.69E+07	2.97E+07	2.05E+07	2.32E+07	2.40E+07	1.91E+07	2.46E+07	1.82E+07	2.13E+07	2.13E+07	2.05E+07	2.12E+07	2.03E+07	2.16E+07	1.77E-01	9.25E-01	insig
MWSmce190	C6H13NO3	4-Hydroxy-L-Isoleucine	Amino acids and derivatives	Amino acids and derivatives	781658-23-9	3	2.67E+05	3.69E+05	3.66E+05	2.08E+05	2.92E+05	2.62E+05	2.81E+05	2.83E+05	2.91E+05	2.61E+05	2.24E+05	2.30E+05	2.71E+05	2.36E+05	2.33E+05	2.40E+05	3.21E+05	2.38E+05	2.39E+05	2.95E+05	2.84E+05	2.50E+05	2.57E+05	3.17E+05	3.39E+05	2.50E+05	2.89E+05	2.83E+05	2.10E+05	2.86E+05	1.21E+00	1.94E-01	sig
pme2493	C27H30O14	Kaempferol-3,7-O-dirhamnoside (Kaempferitrin)	Flavonoids	Flavonols	482-38-2	3	1.21E+07	1.15E+07	1.19E+07	8.19E+06	9.20E+06	8.17E+06	7.37E+06	8.70E+06	9.08E+06	9.10E+06	1.01E+07	8.73E+06	9.15E+06	8.00E+06	9.39E+06	8.37E+06	7.99E+06	8.27E+06	9.15E+06	8.84E+06	8.95E+06	9.29E+06	9.47E+06	8.52E+06	9.82E+06	1.11E+07	1.14E+07	8.79E+06	1.14E+07	9.94E+06	2.31E+00	5.77E-05	sig
mws0704	C2H8NO4P	O-Phosphorylethanolamine	Alkaloids	Alkaloids	1071-23-4	3	1.52E+06	1.29E+06	1.35E+06	1.25E+06	1.44E+06	1.45E+06	1.15E+06	1.30E+06	1.29E+06	1.23E+06	1.32E+06	1.30E+06	1.49E+06	1.26E+06	1.07E+06	1.31E+06	1.42E+06	1.36E+06	1.18E+06	1.25E+06	1.53E+06	1.40E+06	1.39E+06	1.38E+06	1.25E+06	1.29E+06	1.25E+06	1.13E+06	9.45E+05	1.21E+06	4.71E-01	1.37E-01	insig
mws0251	C5H6N2O2	Thymine	Nucleotides and derivatives	Nucleotides and derivatives	65-71-4	3	1.43E+05	1.19E+05	1.00E+05	6.99E+04	6.91E+04	1.09E+05	7.17E+04	5.71E+04	5.94E+04	4.53E+04	5.55E+04	4.31E+04	7.80E+04	6.49E+04	8.19E+04	3.71E+04	7.02E+04	4.73E+04	5.28E+04	6.32E+04	5.77E+04	8.42E+04	6.67E+04	6.42E+04	9.78E+04	7.84E+04	8.92E+04	6.80E+04	7.61E+04	7.91E+04	1.51E+00	6.75E-05	sig
MWS5235	C18H36O3	12-Hydroxyoctadecanoic acid	Lipids	Free fatty acids	106-14-9	1	4.24E+04	4.10E+04	4.09E+04	4.34E+04	4.82E+04	6.51E+04	4.69E+04	4.70E+04	5.05E+04	7.68E+04	5.00E+04	4.30E+04	5.04E+04	5.82E+04	5.12E+04	4.54E+04	5.11E+04	4.93E+04	5.07E+04	6.40E+04	4.45E+04	6.02E+04	4.88E+04	5.06E+04	7.19E+04	5.31E+04	4.60E+04	5.55E+04	5.36E+04	5.24E+04	3.83E-01	6.23E-01	insig
Zmzn000113	C5H9NO4	L-threo-3-Methylaspartate	Amino acids and derivatives	Amino acids and derivatives	6061-13-8	1	2.27E+06	2.03E+06	2.23E+06	2.12E+06	2.07E+06	2.31E+06	2.18E+06	1.84E+06	2.03E+06	2.14E+06	1.94E+06	2.00E+06	2.17E+06	2.16E+06	2.05E+06	1.91E+06	1.98E+06	1.97E+06	2.01E+06	1.91E+06	1.79E+06	2.12E+06	2.15E+06	1.87E+06	2.01E+06	1.98E+06	1.90E+06	1.99E+06	1.82E+06	2.13E+06	3.94E-01	1.22E-01	insig
pmb2826	C5H8O5	L-Citramalic acid	Organic acids	Organic acids	6236-09-05	3	1.49E+06	1.77E+06	1.68E+06	1.80E+06	1.69E+06	1.62E+06	1.69E+06	1.79E+06	1.66E+06	1.71E+06	1.83E+06	1.83E+06	1.79E+06	1.64E+06	1.80E+06	1.73E+06	1.64E+06	1.76E+06	1.75E+06	1.77E+06	1.78E+06	1.75E+06	1.79E+06	1.61E+06	1.73E+06	1.63E+06	1.69E+06	1.77E+06	1.68E+06	1.71E+06	7.11E-01	6.09E-01	insig
pmn001477	C20H20O11	4-C-Glucose-1,3,6-trihydroxy-7-methoxyxanthone	Flavonoids	Other Flavonoids	-	3	1.44E+06	2.11E+06	2.03E+06	1.11E+06	1.40E+06	1.04E+06	1.19E+06	1.19E+06	1.61E+06	1.48E+06	1.50E+06	1.47E+06	1.26E+06	1.41E+06	1.34E+06	1.28E+06	1.24E+06	1.55E+06	1.23E+06	1.28E+06	1.44E+06	1.29E+06	1.39E+06	1.29E+06	1.44E+06	1.46E+06	1.51E+06	1.60E+06	1.52E+06	1.45E+06	1.91E+00	7.83E-03	sig
Xmgp006913	C20H20O5	2,4,2',4'-tetrahydroxy-3'-prenylchalcone	Flavonoids	Chalcones	-	3	1.21E+06	1.82E+06	1.41E+06	1.35E+06	1.34E+06	1.35E+06	1.71E+06	1.17E+06	1.33E+06	1.47E+06	1.45E+06	1.43E+06	1.34E+06	1.52E+06	1.40E+06	1.16E+06	1.18E+06	1.27E+06	1.26E+06	1.34E+06	1.25E+06	1.19E+06	1.22E+06	1.26E+06	1.16E+06	1.29E+06	1.24E+06	1.23E+06	1.32E+06	1.26E+06	5.65E-01	1.85E-01	insig
pmp001311	C27H30O17	6-Hydroxykaempferol-7,6-O-Diglucoside	Flavonoids	Flavonols	-	3	3.39E+06	4.39E+06	3.19E+06	2.45E+06	1.91E+06	2.78E+06	2.67E+06	3.04E+06	2.47E+06	3.71E+06	2.89E+06	3.08E+06	3.88E+06	2.88E+06	2.98E+06	2.47E+06	3.16E+06	2.82E+06	2.59E+06	2.69E+06	2.87E+06	3.02E+06	3.28E+06	3.05E+06	2.95E+06	3.58E+06	2.87E+06	2.74E+06	3.35E+06	2.88E+06	1.49E+00	4.83E-02	sig
pme3184	C10H14N5O6P	2'-Deoxyadenosine-5'-monophosphate	Nucleotides and derivatives	Nucleotides and derivatives	653-63-4	1	2.92E+05	2.85E+05	2.78E+05	3.33E+05	3.44E+05	3.46E+05	2.87E+05	2.74E+05	2.84E+05	3.22E+05	2.82E+05	2.70E+05	3.38E+05	3.25E+05	2.90E+05	2.77E+05	2.39E+05	3.02E+05	2.49E+05	2.72E+05	2.97E+05	2.59E+05	3.10E+05	2.59E+05	2.47E+05	3.16E+05	3.00E+05	2.54E+05	2.46E+05	2.38E+05	1.61E+00	6.06E-03	sig
pme1086	C10H17N3O6S	Glutathione reduced form	Amino acids and derivatives	Amino acids and derivatives	70-18-8	3	4.81E+05	2.70E+05	3.77E+05	1.89E+05	2.46E+05	3.10E+05	2.22E+05	3.12E+05	2.59E+05	2.70E+05	2.60E+05	3.44E+05	2.68E+05	2.58E+05	1.35E+05	2.99E+05	2.26E+05	1.63E+05	1.83E+05	2.42E+05	3.83E+05	2.93E+05	2.51E+05	2.31E+05	2.70E+05	2.44E+05	2.33E+05	2.52E+05	2.92E+05	2.39E+05	7.96E-01	2.75E-01	insig
pmb0865	C26H48NO7P	LysoPC 18:3(2n isomer)	Lipids	LPC	-	1	7.54E+05	8.23E+05	7.88E+05	2.05E+06	2.01E+06	2.06E+06	2.19E+06	2.03E+06	1.97E+06	2.36E+06	2.06E+06	2.06E+06	2.26E+06	2.29E+06	2.23E+06	1.89E+06	2.18E+06	2.23E+06	2.22E+06	2.41E+06	2.38E+06	2.37E+06	2.30E+06	2.43E+06	2.56E+06	2.43E+06	2.84E+06	2.12E+06	2.12E+06	2.10E+06	1.25E+00	7.33E-12	sig
Hmln002806	C16H16O8	5-O-Caffeoylshikimic acid	Phenolic acids	Phenolic acids	180981-12-8	3	4.34E+05	6.30E+05	4.16E+05	5.14E+05	5.51E+05	3.99E+05	5.21E+05	5.85E+05	5.31E+05	4.83E+05	5.34E+05	4.54E+05	5.68E+05	6.12E+05	5.78E+05	4.63E+05	4.66E+05	4.57E+05	4.72E+05	4.90E+05	5.72E+05	4.83E+05	5.12E+05	4.81E+05	4.63E+05	5.00E+05	5.09E+05	4.26E+05	3.53E+05	4.14E+05	1.11E+00	4.17E-02	sig
ML10172161	C3H4O4	Hydroxypyruvic acid	Organic acids	Organic acids	1113-60-6	3	1.08E+05	1.68E+05	1.50E+05	1.32E+05	1.34E+05	1.11E+05	1.42E+05	1.48E+05	1.30E+05	1.42E+05	1.69E+05	1.53E+05	1.36E+05	1.43E+05	1.46E+05	1.43E+05	1.33E+05	1.50E+05	1.53E+05	1.56E+05	1.40E+05	1.31E+05	1.60E+05	1.27E+05	1.46E+05	1.56E+05	1.58E+05	1.64E+05	1.53E+05	1.47E+05	9.44E-01	3.24E-01	insig
pme0137	C7H12N2O4	N-Acetyl-L-Glutamine	Amino acids and derivatives	Amino acids and derivatives	2490-97-3	3	4.98E+05	4.08E+05	4.52E+05	5.24E+05	5.53E+05	4.99E+05	5.64E+05	4.77E+05	5.45E+05	6.23E+05	5.26E+05	5.07E+05	5.47E+05	5.52E+05	6.07E+05	5.11E+05	5.18E+05	5.03E+05	5.02E+05	5.61E+05	5.50E+05	5.17E+05	5.77E+05	5.33E+05	6.12E+05	6.09E+05	5.93E+05	6.47E+05	6.24E+05	6.87E+05	2.81E-01	2.05E-04	insig
mws0572	C5H7N3O	5-Methylcytosine	Nucleotides and derivatives	Nucleotides and derivatives	554-01-8	3	4.96E+05	5.87E+05	5.74E+05	5.79E+05	5.87E+05	5.35E+05	6.03E+05	5.68E+05	5.41E+05	5.49E+05	5.25E+05	6.04E+05	5.75E+05	5.45E+05	5.57E+05	5.74E+05	5.70E+05	5.60E+05	5.68E+05	5.60E+05	5.82E+05	5.83E+05	5.98E+05	5.33E+05	6.21E+05	5.88E+05	6.02E+05	6.12E+05	6.03E+05	5.19E+05	3.23E-01	8.06E-01	insig
Zmdp000976	C7H13NO4S	S-(2-Carboxypropyl)cysteine	Amino acids and derivatives	Amino acids and derivatives	6852-42-2	3	6.52E+04	5.94E+04	4.95E+04	1.09E+05	6.78E+04	7.44E+04	1.21E+05	1.26E+05	8.90E+04	1.30E+05	1.31E+05	1.30E+05	7.00E+04	6.77E+04	1.18E+05	1.66E+05	1.39E+05	1.47E+05	1.48E+05	1.24E+05	1.48E+05	1.32E+05	1.56E+05	1.13E+05	1.38E+05	1.74E+05	1.68E+05	1.63E+05	1.72E+05	2.09E+05	4.30E-01	2.17E-06	insig
mws0836	C30H26O12	Procyanidin B1	Tannins	Proanthocyanidins	20315-25-7	1	1.74E+07	1.55E+07	1.69E+07	1.50E+07	1.37E+07	1.39E+07	1.59E+07	1.47E+07	1.62E+07	1.60E+07	1.85E+07	1.77E+07	1.63E+07	1.56E+07	1.53E+07	1.55E+07	1.53E+07	1.44E+07	1.53E+07	1.41E+07	1.72E+07	1.58E+07	1.51E+07	1.64E+07	1.35E+07	1.76E+07	1.53E+07	1.63E+07	1.72E+07	1.62E+07	9.16E-01	8.94E-02	insig
pmb2620	C11H12O4	3,4-Dimethoxycinnamic acid	Phenolic acids	Phenolic acids	2316-26-9	3	7.64E+04	7.75E+04	6.27E+04	3.23E+04	3.18E+04	3.13E+04	3.10E+04	4.11E+04	4.06E+04	4.59E+04	3.17E+04	3.35E+04	2.96E+04	3.60E+04	3.01E+04	3.03E+04	2.38E+04	2.61E+04	3.32E+04	3.64E+04	3.82E+04	2.54E+04	3.48E+04	2.56E+04	2.99E+04	2.55E+04	3.05E+04	4.30E+04	3.57E+04	4.24E+04	1.33E+00	2.35E-08	sig
Hmbn002645	C8H8O3	3,4-Dihydroxyacetophenone	Phenolic acids	Phenolic acids	1197-09-7	3	2.31E+05	2.52E+05	2.41E+05	2.06E+05	1.67E+05	2.00E+05	1.38E+05	1.84E+05	1.66E+05	1.85E+05	1.70E+05	2.02E+05	1.69E+05	1.70E+05	2.03E+05	1.61E+05	1.67E+05	1.89E+05	1.76E+05	1.95E+05	1.62E+05	2.01E+05	1.64E+05	2.08E+05	1.65E+05	2.01E+05	1.95E+05	1.68E+05	1.78E+05	1.81E+05	1.29E+00	3.85E-03	sig
Lmcn003845	C21H16O10	Theaflavic acid	Tannins	Tannin	30407-93-3	3	1.51E+05	1.15E+05	5.32E+04	6.19E+05	5.11E+05	5.27E+05	6.81E+05	6.33E+05	5.79E+05	5.50E+05	6.93E+05	5.83E+05	6.07E+05	5.85E+05	6.29E+05	7.43E+05	6.19E+05	6.64E+05	8.04E+05	6.76E+05	7.46E+05	8.08E+05	6.84E+05	6.58E+05	6.96E+05	9.00E+05	9.38E+05	1.03E+06	1.18E+06	9.89E+05	8.26E-01	6.49E-10	insig
pmb0981	C10H14N5O7P	Adenosine 5'-monophosphate	Nucleotides and derivatives	Nucleotides and derivatives	61-19-8	3	3.31E+07	1.89E+07	1.70E+07	4.15E+07	4.62E+07	4.55E+07	4.05E+07	3.68E+07	3.93E+07	4.18E+07	3.91E+07	4.11E+07	3.93E+07	3.83E+07	3.90E+07	3.67E+07	3.58E+07	3.63E+07	3.39E+07	3.04E+07	3.22E+07	3.00E+07	3.64E+07	3.42E+07	2.90E+07	3.00E+07	3.01E+07	3.00E+07	2.85E+07	2.76E+07	2.73E+00	3.15E-06	sig
MWS201447	C12H16N2O3	Phe-Ala	Amino acids and derivatives	Amino acids and derivatives	3918-87-4	3	3.73E+05	2.80E+05	2.91E+05	9.81E+05	9.80E+05	9.99E+05	1.16E+06	9.62E+05	1.01E+06	9.27E+05	9.50E+05	1.01E+06	9.33E+05	1.01E+06	9.36E+05	9.55E+05	9.17E+05	9.98E+05	9.43E+05	9.29E+05	1.07E+06	1.06E+06	9.52E+05	8.45E+05	9.00E+05	1.06E+06	1.03E+06	9.88E+05	8.72E+05	8.81E+05	1.78E+00	2.27E-09	sig
MWSmce501	C8H8O4	Protocatechuic Acid Methyl Ester	Phenolic acids	Phenolic acids	2150-43-8	3	1.64E+05	1.81E+05	1.59E+05	1.57E+05	1.70E+05	1.67E+05	1.75E+05	1.45E+05	1.45E+05	1.42E+05	1.40E+05	1.55E+05	1.59E+05	1.38E+05	1.24E+05	1.61E+05	1.79E+05	1.45E+05	1.46E+05	1.33E+05	1.52E+05	1.50E+05	1.86E+05	1.66E+05	1.67E+05	1.36E+05	1.52E+05	1.63E+05	1.72E+05	2.03E+05	9.64E-01	7.68E-02	insig
Lmnp002845	C22H22O11	Hispidulin-8-C-glucoside	Flavonoids	Flavones	-	3	6.09E+05	7.49E+05	5.69E+05	7.32E+05	6.63E+05	7.26E+05	8.09E+05	6.40E+05	6.20E+05	7.25E+05	8.09E+05	7.32E+05	8.31E+05	7.72E+05	8.21E+05	6.98E+05	7.50E+05	8.03E+05	7.04E+05	8.88E+05	7.70E+05	9.12E+05	7.97E+05	6.48E+05	7.26E+05	8.00E+05	7.52E+05	8.55E+05	8.67E+05	7.94E+05	2.07E-01	1.23E-01	insig
Lmbn002737	C8H8O	3-Methylbenzaldehyde*	Others	Aldehyde compounds	620-23-5	3	1.21E+06	1.33E+06	1.44E+06	1.02E+06	1.08E+06	1.09E+06	1.07E+06	1.03E+06	9.73E+05	1.12E+06	1.02E+06	1.03E+06	9.85E+05	9.72E+05	1.03E+06	9.21E+05	9.25E+05	8.64E+05	1.09E+06	9.17E+05	1.05E+06	9.51E+05	9.73E+05	1.03E+06	8.81E+05	1.10E+06	1.07E+06	9.78E+05	9.76E+05	9.94E+05	8.64E-01	5.56E-05	insig
MWSmce541	C11H11NO3	Cinnamoylglycine	Amino acids and derivatives	Amino acids and derivatives	16534-24-0	3	4.43E+05	2.83E+05	3.10E+05	3.98E+05	3.78E+05	3.72E+05	3.36E+05	3.85E+05	2.97E+05	3.93E+05	3.56E+05	3.11E+05	3.75E+05	4.04E+05	3.99E+05	4.07E+05	3.45E+05	4.01E+05	3.63E+05	3.75E+05	4.05E+05	3.20E+05	3.95E+05	3.60E+05	3.53E+05	4.22E+05	3.98E+05	4.39E+05	3.90E+05	4.10E+05	2.02E-01	4.43E-01	insig
pme1216	C6H5NO2	2-Picolinic acid	Organic acids	Organic acids	98-98-6	3	2.63E+05	1.30E+05	1.36E+05	1.99E+05	2.21E+05	3.27E+05	1.88E+05	1.92E+05	1.65E+05	2.08E+05	2.04E+05	2.30E+05	1.70E+05	2.10E+05	1.95E+05	1.92E+05	1.94E+05	2.13E+05	2.28E+05	2.19E+05	2.33E+05	2.41E+05	2.09E+05	2.08E+05	2.18E+05	2.29E+05	2.08E+05	2.88E+05	3.00E+05	2.68E+05	1.09E-01	3.10E-02	insig
MWS5172	C6H10O2	2-Methyl-4-pentenoic Acid	Organic acids	Organic acids	1575-74-2	3	3.60E+05	7.66E+05	8.06E+05	5.97E+05	5.91E+05	4.23E+05	3.87E+05	4.29E+05	5.88E+05	6.40E+05	3.99E+05	5.74E+05	3.97E+05	3.70E+05	3.89E+05	5.79E+05	5.93E+05	3.69E+05	3.53E+05	3.11E+05	3.31E+05	3.85E+05	5.85E+05	3.63E+05	3.71E+05	3.49E+05	3.91E+05	3.75E+05	3.30E+05	3.36E+05	5.30E-01	5.25E-02	insig
pme3083	C8H7NO3	2-(Formylamino)benzoic acid	Phenolic acids	Phenolic acids	3342-77-6	3	7.90E+05	5.73E+05	5.62E+05	5.32E+05	5.25E+05	4.83E+05	3.99E+05	4.45E+05	4.78E+05	4.32E+05	4.48E+05	5.19E+05	4.36E+05	4.46E+05	4.30E+05	4.10E+05	5.19E+05	5.84E+05	4.41E+05	4.32E+05	4.42E+05	4.74E+05	4.66E+05	4.83E+05	6.49E+05	6.02E+05	6.76E+05	6.76E+05	6.91E+05	5.45E+05	2.03E+00	3.25E-04	sig
Lamp007096	C17H22N2O2	N-(1-Cinnamoylpyrrolidin-2-yl)isobutyramide	Alkaloids	Phenolamine	-	3	2.86E+05	2.45E+05	2.66E+05	2.99E+05	2.50E+05	2.81E+05	2.45E+05	2.84E+05	2.54E+05	2.75E+05	3.01E+05	2.91E+05	3.24E+05	3.27E+05	3.17E+05	3.49E+05	3.32E+05	3.12E+05	2.47E+05	3.62E+05	3.50E+05	3.28E+05	3.02E+05	2.80E+05	3.23E+05	3.35E+05	3.26E+05	3.24E+05	3.05E+05	3.04E+05	5.39E-01	1.84E-02	insig
Cmhn002756	C34H26O22	1,3-Di-O-galloyl-4,6-(S)-HHDP-汕-D-glucose; Heterophylliin A	Tannins	Tannin	87687-52-3	3	7.55E+05	1.54E+06	2.08E+06	1.33E+06	1.40E+06	1.59E+06	1.11E+06	1.16E+06	1.14E+06	1.32E+06	1.34E+06	1.37E+06	1.31E+06	1.21E+06	1.27E+06	1.48E+06	1.11E+06	1.61E+06	1.41E+06	1.38E+06	1.42E+06	1.30E+06	1.34E+06	1.46E+06	9.78E+05	1.07E+06	1.33E+06	1.40E+06	1.30E+06	1.45E+06	2.63E-02	6.84E-01	insig
pmb0801	C14H19NO9	4-Pyridoxic acid-O-glucoside	Others	Vitamin	-	3	1.29E+05	1.70E+05	1.48E+05	1.60E+05	1.59E+05	1.69E+05	1.54E+05	1.33E+05	1.43E+05	1.59E+05	1.61E+05	1.86E+05	1.62E+05	1.44E+05	1.40E+05	1.43E+05	1.34E+05	1.53E+05	1.51E+05	1.42E+05	1.32E+05	1.14E+05	1.39E+05	1.50E+05	1.29E+05	1.45E+05	1.35E+05	1.57E+05	1.38E+05	1.36E+05	1.25E+00	7.00E-02	sig
Lmbn001930	C7H6O2	2-Hydroxybenzaldehyde (Salicylaldehyde)	Phenolic acids	Phenolic acids	1990-02-08	3	1.29E+04	2.85E+04	2.26E+04	2.51E+04	2.28E+04	2.62E+04	1.96E+04	1.60E+04	2.43E+04	2.66E+04	2.59E+04	1.89E+04	1.72E+04	2.43E+04	1.78E+04	2.15E+04	2.11E+04	2.07E+04	2.69E+04	3.08E+04	2.23E+04	2.11E+04	1.97E+04	1.54E+04	1.93E+04	2.25E+04	2.24E+04	1.86E+04	1.33E+04	2.21E+04	7.53E-01	2.70E-01	insig
Lmgp002595	C9H10O3	4'-Hydroxy-3'-methoxyacetophenone (Acetovanillone)	Phenolic acids	Phenolic acids	498-02-2	1	9.93E+05	9.58E+05	5.79E+05	6.02E+05	6.95E+05	6.80E+05	5.76E+05	4.87E+05	8.87E+05	9.19E+05	7.93E+05	9.61E+05	6.07E+05	8.49E+05	5.91E+05	9.57E+05	4.84E+05	5.32E+05	5.91E+05	9.76E+05	9.20E+05	8.55E+05	6.73E+05	9.96E+05	5.24E+05	1.04E+06	9.56E+05	1.14E+06	6.36E+05	5.66E+05	7.49E-01	7.72E-01	insig
pme1184	C10H13N5O4	2'-Deoxyguanosine	Nucleotides and derivatives	Nucleotides and derivatives	961-07-9	3	7.10E+05	8.34E+05	7.48E+05	7.40E+05	6.93E+05	7.65E+05	7.04E+05	8.00E+05	6.46E+05	6.51E+05	5.93E+05	7.26E+05	7.99E+05	7.22E+05	6.43E+05	7.72E+05	6.53E+05	7.23E+05	6.61E+05	6.90E+05	8.02E+05	6.72E+05	8.23E+05	6.67E+05	7.43E+05	6.51E+05	7.53E+05	7.64E+05	5.82E+05	6.53E+05	1.15E-01	8.12E-01	insig
Hajp003548	C21H24O12	(3,4-dihydroxyphenethyl alcohol 4-O-D-(6'-O-galloyl)-glucopyranoside	Phenolic acids	Phenolic acids	-	3	1.37E+06	5.25E+05	2.73E+05	1.02E+06	1.09E+06	1.09E+06	9.64E+05	9.89E+05	9.07E+05	9.49E+05	9.11E+05	8.77E+05	9.65E+05	1.05E+06	9.72E+05	1.06E+06	8.81E+05	1.02E+06	9.51E+05	1.01E+06	1.34E+06	1.16E+06	1.25E+06	1.08E+06	1.10E+06	9.65E+05	1.02E+06	1.27E+06	1.11E+06	1.47E+06	4.38E-01	1.95E-01	insig
Hmyn007168	C22H45O9P	LysoPG 16:0	Lipids	Glycerol ester	-	3	6.34E+05	2.98E+05	2.83E+05	5.43E+05	5.39E+05	5.40E+05	4.99E+05	4.89E+05	4.87E+05	5.27E+05	5.39E+05	5.56E+05	5.02E+05	5.25E+05	5.11E+05	5.21E+05	5.36E+05	5.72E+05	5.16E+05	5.43E+05	5.34E+05	5.32E+05	5.11E+05	5.44E+05	6.00E+05	6.66E+05	6.47E+05	6.53E+05	6.50E+05	6.28E+05	1.53E-01	1.28E-02	insig
pmb0862	C20H42NO7P	LysoPC 12:0	Lipids	LPC	20559-18-6	3	4.01E+05	1.21E+05	6.56E+04	2.32E+05	2.42E+05	2.13E+05	1.81E+05	1.94E+05	1.84E+05	2.55E+05	2.42E+05	2.12E+05	2.28E+05	2.40E+05	2.31E+05	2.22E+05	2.26E+05	2.60E+05	2.06E+05	2.49E+05	2.48E+05	2.96E+05	2.71E+05	2.72E+05	2.07E+05	2.62E+05	2.33E+05	3.77E+05	3.31E+05	3.13E+05	9.12E-02	2.02E-01	insig
pme0422	C10H10O4	Isoferulic Acid*	Phenolic acids	Phenolic acids	25522-33-2	3	7.36E+05	5.18E+05	3.61E+05	6.72E+05	6.54E+05	6.43E+05	6.45E+05	6.56E+05	6.76E+05	6.96E+05	6.23E+05	6.34E+05	6.49E+05	6.94E+05	6.10E+05	6.71E+05	6.04E+05	6.58E+05	6.95E+05	6.45E+05	6.63E+05	6.35E+05	6.28E+05	6.47E+05	5.90E+05	7.03E+05	7.26E+05	7.12E+05	7.20E+05	7.22E+05	6.10E-01	2.91E-01	insig
MWS2430	C15H30O2	13-methylmyristic acid	Lipids	Free fatty acids	2485-71-4	1	6.86E+05	5.71E+05	5.55E+05	1.45E+06	1.53E+06	1.53E+06	8.20E+05	7.90E+05	1.00E+06	8.62E+05	6.89E+05	7.95E+05	9.48E+05	9.36E+05	9.74E+05	1.02E+06	7.71E+05	1.02E+06	8.50E+05	7.88E+05	7.77E+05	1.22E+06	1.11E+06	1.10E+06	1.02E+06	8.17E+05	7.98E+05	7.08E+05	7.97E+05	8.31E+05	1.81E+00	5.69E-09	sig
mws0102	C9H7NO2	Indole-5-carboxylic acid*	Alkaloids	Plumerane	1670-81-1	3	4.91E+04	4.56E+04	3.72E+04	3.86E+04	3.36E+04	4.70E+04	4.32E+04	4.66E+04	4.14E+04	4.47E+04	3.77E+04	4.58E+04	4.23E+04	5.77E+04	4.81E+04	4.31E+04	5.07E+04	4.66E+04	4.68E+04	4.39E+04	5.01E+04	4.81E+04	4.04E+04	4.51E+04	3.94E+04	5.55E+04	4.78E+04	5.92E+04	6.82E+04	4.56E+04	1.12E+00	1.44E-01	sig
pme0066	C3H7N3O2	Guanidinoacetate	Alkaloids	Alkaloids	352-97-6	3	1.27E+05	1.12E+05	1.11E+05	1.26E+05	1.25E+05	1.46E+05	1.24E+05	1.15E+05	8.25E+04	1.15E+05	1.18E+05	1.30E+05	1.22E+05	1.15E+05	1.05E+05	1.07E+05	1.30E+05	1.19E+05	1.34E+05	1.20E+05	1.21E+05	9.70E+04	1.31E+05	1.19E+05	9.04E+04	1.34E+05	1.19E+05	1.29E+05	1.30E+05	1.35E+05	2.78E-02	4.30E-01	insig
mws4175	C6H8O6	D-Glucurono-6,3-lactone	Others	Saccharides	32449-92-6	3	1.91E+05	1.30E+05	1.27E+05	1.18E+05	1.31E+05	1.58E+05	1.17E+05	1.28E+05	1.21E+05	1.31E+05	1.29E+05	1.28E+05	1.28E+05	1.31E+05	1.54E+05	1.19E+05	1.05E+05	1.29E+05	1.25E+05	1.28E+05	1.13E+05	1.25E+05	1.27E+05	1.45E+05	1.47E+05	1.10E+05	1.21E+05	1.15E+05	1.19E+05	1.17E+05	3.87E-02	3.66E-01	insig
Lmfn001337	C27H24O18	1,2,3-Tri-O-galloyl-汕-D-glucose	Phenolic acids	Phenolic acids	-	1	3.91E+07	4.25E+07	3.93E+07	4.24E+07	4.87E+07	5.02E+07	4.21E+07	4.85E+07	4.38E+07	4.97E+07	4.90E+07	4.61E+07	3.84E+07	4.20E+07	4.17E+07	4.09E+07	4.57E+07	4.96E+07	4.71E+07	4.69E+07	4.66E+07	4.07E+07	4.40E+07	4.46E+07	4.31E+07	4.96E+07	4.40E+07	5.22E+07	4.25E+07	4.30E+07	8.38E-01	9.04E-02	insig
Lmcp004369	C17H14O7	Quercetin-3',4'-dimethyl ether	Flavonoids	Flavonols	3306-29-4	3	1.56E+06	1.76E+06	1.68E+06	1.47E+06	1.63E+06	1.46E+06	1.45E+06	1.34E+06	1.57E+06	1.36E+06	1.48E+06	1.46E+06	1.52E+06	1.49E+06	1.44E+06	1.45E+06	1.24E+06	1.50E+06	1.42E+06	1.60E+06	1.59E+06	1.49E+06	1.82E+06	1.34E+06	1.63E+06	1.56E+06	1.61E+06	1.52E+06	1.54E+06	1.80E+06	1.60E+00	2.42E-01	sig
MWS201483	C14H18N2O4	Phe-Hyp	Amino acids and derivatives	Amino acids and derivatives	90965-82-5	3	3.40E+05	3.29E+05	3.97E+05	3.93E+05	3.42E+05	3.17E+05	3.62E+05	3.21E+05	3.00E+05	3.43E+05	3.63E+05	3.47E+05	3.05E+05	3.07E+05	3.34E+05	3.45E+05	3.19E+05	3.48E+05	3.23E+05	3.70E+05	3.61E+05	3.38E+05	3.51E+05	3.72E+05	3.13E+05	3.42E+05	3.46E+05	3.43E+05	3.74E+05	3.91E+05	9.12E-01	3.44E-01	insig
Lmtn002997	C22H22O13	Mearnsetin-3-O-glucoside	Flavonoids	Flavones	-	3	3.54E+05	5.16E+05	5.00E+05	2.74E+05	3.06E+05	2.62E+05	2.67E+05	4.23E+05	3.18E+05	2.82E+05	3.49E+05	2.68E+05	2.85E+05	4.42E+05	2.81E+05	2.93E+05	3.20E+05	2.82E+05	2.96E+05	3.18E+05	2.47E+05	3.51E+05	2.87E+05	2.50E+05	2.36E+05	2.75E+05	2.43E+05	2.44E+05	2.35E+05	2.52E+05	2.47E-01	7.93E-03	insig
pme0513	C5H12O5	Xylitol*	Others	Saccharides	87-99-0	3	1.01E+05	1.18E+05	1.18E+05	1.17E+05	1.03E+05	1.41E+05	1.09E+05	1.03E+05	1.26E+05	9.69E+04	1.03E+05	1.23E+05	1.29E+05	1.12E+05	1.20E+05	1.17E+05	1.04E+05	1.19E+05	1.12E+05	1.13E+05	1.06E+05	1.21E+05	1.23E+05	1.13E+05	1.10E+05	1.16E+05	1.26E+05	1.41E+05	1.13E+05	1.06E+05	1.12E-01	8.75E-01	insig
Hajp008551	C20H20O9	5,6,7,5'-tetramethoxy-3',4'-methylenedioxyflavone	Flavonoids	Flavones	-	3	1.42E+05	1.62E+05	1.70E+05	1.46E+05	1.52E+05	1.53E+05	1.49E+05	1.60E+05	1.59E+05	1.45E+05	1.73E+05	1.61E+05	1.57E+05	1.38E+05	1.42E+05	1.57E+05	1.71E+05	1.59E+05	1.58E+05	1.47E+05	1.36E+05	1.76E+05	1.75E+05	1.58E+05	1.53E+05	1.84E+05	1.75E+05	1.81E+05	1.52E+05	1.59E+05	1.09E+00	1.58E-01	sig
MWSslk149	C8H8O4	5-Methoxysalicylic acid	Phenolic acids	Phenolic acids	2612-02-04	3	1.95E+05	2.04E+05	2.26E+05	2.00E+05	2.10E+05	1.77E+05	1.83E+05	2.04E+05	1.50E+05	2.10E+05	2.12E+05	1.33E+05	1.96E+05	2.14E+05	1.74E+05	2.16E+05	1.87E+05	2.22E+05	1.72E+05	2.15E+05	1.87E+05	1.77E+05	2.21E+05	2.00E+05	1.73E+05	2.09E+05	2.18E+05	2.44E+05	1.92E+05	2.36E+05	1.12E+00	6.47E-01	sig
pme1651	C10H9NO2	Indole-3-acetic acid (IAA)	Alkaloids	Plumerane	87-51-4	3	1.53E+05	6.35E+04	7.93E+04	2.18E+05	1.97E+05	1.56E+05	1.95E+05	1.79E+05	1.80E+05	2.35E+05	2.06E+05	2.10E+05	2.00E+05	1.59E+05	1.91E+05	2.14E+05	1.80E+05	2.46E+05	3.07E+05	2.32E+05	2.00E+05	2.16E+05	2.46E+05	2.15E+05	2.70E+05	2.80E+05	2.96E+05	2.33E+05	4.03E+05	3.05E+05	1.25E-01	2.38E-04	insig
mws1299	C21H20O11	Luteolin-8-C-glucoside (Orientin)*	Flavonoids	Flavones	28608-75-5	1	4.79E+07	5.28E+07	4.67E+07	6.01E+07	6.32E+07	6.15E+07	7.38E+07	6.48E+07	6.25E+07	6.63E+07	6.98E+07	6.78E+07	7.30E+07	6.94E+07	7.70E+07	6.97E+07	7.19E+07	6.90E+07	7.52E+07	7.30E+07	7.69E+07	9.46E+07	8.17E+07	7.69E+07	6.91E+07	8.83E+07	7.91E+07	7.51E+07	8.47E+07	8.22E+07	1.52E-01	3.59E-06	insig
MWSCX015	C9H8O3	Caffeic aldehyde	Phenolic acids	Phenolic acids	141632-15-7	3	1.06E+07	6.64E+06	6.87E+06	7.93E+06	7.99E+06	8.31E+06	8.26E+06	8.21E+06	4.93E+06	7.43E+06	8.29E+06	8.92E+06	8.19E+06	7.97E+06	7.92E+06	6.96E+06	7.39E+06	8.43E+06	7.75E+06	7.42E+06	7.60E+06	8.53E+06	9.19E+06	7.84E+06	7.77E+06	8.20E+06	8.01E+06	8.24E+06	9.10E+06	9.45E+06	6.01E-01	6.94E-01	insig
Hmlp001270	C20H20O14	2,3-Di-O-Galloyl-汕-D-glucose	Phenolic acids	Phenolic acids	-	1	5.25E+06	1.45E+06	9.84E+05	3.04E+06	3.14E+06	3.15E+06	2.67E+06	2.64E+06	2.78E+06	2.94E+06	2.96E+06	3.01E+06	2.70E+06	2.98E+06	2.77E+06	2.92E+06	2.96E+06	3.40E+06	3.05E+06	3.13E+06	3.08E+06	3.46E+06	3.33E+06	3.05E+06	3.14E+06	3.39E+06	3.20E+06	4.14E+06	4.10E+06	3.97E+06	9.44E-02	5.32E-01	insig
mws0048	C21H20O10	Apigenin-8-C-Glucoside (Vitexin)*	Flavonoids	Flavones	3681-93-4	1	1.97E+07	2.27E+07	1.93E+07	2.55E+07	2.87E+07	2.49E+07	2.35E+07	2.41E+07	2.41E+07	2.56E+07	2.32E+07	2.63E+07	3.14E+07	3.08E+07	3.16E+07	2.72E+07	2.79E+07	3.02E+07	2.20E+07	2.87E+07	2.39E+07	2.48E+07	3.05E+07	3.05E+07	3.14E+07	2.59E+07	2.43E+07	3.37E+07	3.18E+07	2.53E+07	3.36E-01	2.59E-03	insig
Lmhp008718	C25H48NO7P	LysoPC 17:2	Lipids	LPC	-	1	1.71E+05	1.40E+05	1.13E+05	4.01E+05	3.84E+05	3.13E+05	4.31E+05	4.48E+05	3.98E+05	4.64E+05	4.65E+05	4.54E+05	3.78E+05	3.99E+05	4.20E+05	3.80E+05	3.94E+05	4.73E+05	4.46E+05	4.63E+05	4.49E+05	4.74E+05	3.85E+05	4.50E+05	3.92E+05	4.99E+05	5.39E+05	3.92E+05	3.94E+05	3.95E+05	1.36E+00	6.55E-08	sig
pme3009	C6H6O6	Trans-Citridic acid	Organic acids	Organic acids	4023-65-8	3	1.01E+05	1.29E+05	9.86E+04	1.11E+05	1.23E+05	1.17E+05	1.75E+05	1.65E+05	1.29E+05	1.32E+05	1.31E+05	1.36E+05	1.53E+05	1.41E+05	1.27E+05	1.47E+05	1.51E+05	1.34E+05	1.26E+05	1.18E+05	1.20E+05	1.27E+05	1.32E+05	1.35E+05	1.39E+05	1.35E+05	1.33E+05	1.41E+05	1.28E+05	1.34E+05	9.34E-01	2.47E-03	insig
pmb3107	C15H20O10	Glucosyringic Acid	Phenolic acids	Phenolic acids	-	3	6.90E+04	1.33E+05	8.41E+04	8.18E+04	1.08E+05	8.77E+04	1.02E+05	1.05E+05	1.20E+05	8.88E+04	9.20E+04	8.06E+04	1.12E+05	1.03E+05	9.96E+04	9.88E+04	9.71E+04	1.12E+05	1.03E+05	8.74E+04	8.54E+04	1.15E+05	1.11E+05	1.04E+05	9.22E+04	9.87E+04	8.63E+04	1.06E+05	1.03E+05	9.83E+04	5.08E-03	3.96E-01	insig
pma2987	C6H11N3O	Histidinol	Alkaloids	Alkaloids	501-28-0	3	4.06E+07	3.59E+07	4.26E+07	3.95E+07	3.34E+07	3.33E+07	3.13E+07	3.37E+07	3.33E+07	3.10E+07	3.09E+07	3.15E+07	3.82E+07	4.32E+07	3.16E+07	3.20E+07	2.96E+07	3.07E+07	3.92E+07	3.47E+07	3.10E+07	3.07E+07	3.36E+07	3.74E+07	3.39E+07	3.07E+07	3.83E+07	3.36E+07	3.34E+07	4.05E+07	9.85E-01	1.12E-01	insig
pme3382	C6H11NO4	N-Acetyl-L-threonine	Amino acids and derivatives	Amino acids and derivatives	17093-74-2	3	2.39E+05	2.24E+05	2.37E+05	2.20E+05	2.34E+05	2.41E+05	2.11E+05	2.28E+05	2.04E+05	2.41E+05	2.35E+05	2.22E+05	2.31E+05	2.31E+05	2.49E+05	2.27E+05	2.19E+05	2.34E+05	2.37E+05	2.33E+05	2.47E+05	2.10E+05	2.06E+05	2.04E+05	2.12E+05	2.43E+05	2.18E+05	2.54E+05	2.24E+05	2.18E+05	3.30E-02	5.06E-02	insig
pmn001629	C20H20O14	Digalloylglucose	Phenolic acids	Phenolic acids	-	2	5.70E+06	6.46E+06	7.67E+06	6.21E+06	6.25E+06	6.35E+06	5.18E+06	4.61E+06	4.29E+06	6.17E+06	4.54E+06	5.57E+06	5.28E+06	4.36E+06	4.97E+06	4.27E+06	4.75E+06	5.16E+06	4.25E+06	4.72E+06	5.41E+06	4.77E+06	4.53E+06	4.00E+06	3.75E+06	4.27E+06	4.18E+06	4.23E+06	4.76E+06	4.96E+06	4.32E-01	2.38E-04	insig
mws2118	C21H24O10	Phloretin-2'-O-glucoside (Phlorizin)	Flavonoids	Chalcones	60-81-1	2	1.13E+06	1.16E+06	9.93E+05	1.07E+06	9.71E+05	1.05E+06	1.05E+06	1.08E+06	1.12E+06	9.72E+05	1.23E+06	1.18E+06	1.21E+06	1.04E+06	1.07E+06	9.95E+05	8.92E+05	1.08E+06	1.20E+06	1.17E+06	1.05E+06	1.14E+06	1.09E+06	1.06E+06	1.00E+06	1.27E+06	1.28E+06	1.15E+06	1.01E+06	1.20E+06	7.74E-01	4.60E-01	insig
pme3193	C4H7NO3	N-Acetyl-L-glycine	Amino acids and derivatives	Amino acids and derivatives	543-24-8	3	5.34E+04	5.71E+04	5.40E+04	5.38E+04	6.20E+04	5.44E+04	6.25E+04	7.39E+04	5.58E+04	5.99E+04	2.88E+04	5.28E+04	4.94E+04	5.00E+04	6.16E+04	6.61E+04	7.34E+04	5.26E+04	6.25E+04	5.77E+04	5.70E+04	6.12E+04	7.06E+04	6.33E+04	4.80E+04	5.91E+04	4.97E+04	6.97E+04	6.62E+04	7.55E+04	5.15E-01	4.68E-02	insig
pmf0291	C5H5NO	4-Hydroxypyridine	Alkaloids	Pyridine alkaloids	626-64-2	3	2.40E+05	2.30E+05	2.90E+05	2.87E+05	2.65E+05	2.38E+05	2.82E+05	2.51E+05	2.81E+05	2.71E+05	2.83E+05	2.71E+05	2.64E+05	2.35E+05	2.68E+05	2.78E+05	2.63E+05	2.89E+05	2.83E+05	3.11E+05	3.18E+05	3.02E+05	3.18E+05	3.33E+05	3.31E+05	3.79E+05	4.14E+05	4.36E+05	4.75E+05	3.76E+05	1.68E+00	9.70E-07	sig
Wmzn000227	C6H10O4	2,2-Dimethylsuccinic acid	Organic acids	Organic acids	597-43-3	3	1.52E+05	1.24E+05	1.38E+05	1.13E+05	1.06E+05	1.32E+05	1.08E+05	9.74E+04	1.37E+05	1.15E+05	1.17E+05	1.32E+05	1.18E+05	1.35E+05	1.19E+05	1.43E+05	1.26E+05	1.48E+05	1.00E+05	1.17E+05	1.04E+05	1.31E+05	9.78E+04	1.44E+05	1.14E+05	9.93E+04	1.14E+05	1.21E+05	1.10E+05	9.68E+04	5.29E-02	9.59E-02	insig
Zjmp102035	C17H14O5	5,7-dihydroxy-3-(4'-hydroxybenzyl)-6-methylchromone	Flavonoids	Other Flavonoids	-	3	1.71E+05	1.94E+05	2.55E+05	1.32E+05	1.50E+05	1.24E+05	1.48E+05	1.17E+05	1.12E+05	1.31E+05	1.26E+05	1.47E+05	1.19E+05	1.35E+05	1.35E+05	1.14E+05	1.24E+05	1.41E+05	1.12E+05	1.18E+05	1.31E+05	1.09E+05	1.52E+05	1.01E+05	1.01E+05	1.23E+05	1.12E+05	1.11E+05	1.08E+05	1.15E+05	4.50E-01	4.76E-04	insig
pma6455	C5H11O8P	Ribulose-5-phosphate	Others	Saccharides	4300-28-1	3	6.78E+05	7.76E+05	8.85E+05	5.76E+05	6.69E+05	6.24E+05	7.52E+05	5.90E+05	5.05E+05	5.54E+05	5.65E+05	6.02E+05	6.53E+05	5.49E+05	5.95E+05	6.44E+05	5.58E+05	4.65E+05	4.88E+05	5.06E+05	6.09E+05	5.33E+05	6.42E+05	5.22E+05	5.44E+05	4.96E+05	5.36E+05	4.91E+05	4.44E+05	4.63E+05	2.46E-01	3.87E-03	insig
HJN039	C30H26O17	Myricetin-3-O-(2''-galloyl-4''-acetyl)rhamnoside	Flavonoids	Flavonols	-	3	1.36E+05	9.02E+04	9.24E+04	1.60E+05	1.51E+05	1.67E+05	5.85E+04	1.37E+05	1.26E+05	5.32E+04	1.44E+05	4.11E+04	1.39E+05	1.54E+05	1.41E+05	1.43E+05	1.37E+05	7.48E+04	1.71E+05	1.19E+05	1.47E+05	1.67E+05	1.62E+05	6.43E+04	1.63E+05	1.77E+05	1.68E+05	1.90E+05	7.26E+04	1.75E+05	3.64E-01	2.16E-01	insig
Hmsp003093	C9H6O4	3,7-Dihydroxychromen-4-one	Others	Chromone	-	3	6.67E+05	2.60E+05	6.12E+05	6.47E+05	5.96E+05	5.19E+05	7.10E+05	6.23E+05	6.91E+05	6.99E+05	7.01E+05	6.95E+05	6.28E+05	5.95E+05	6.51E+05	5.49E+05	6.71E+05	6.51E+05	6.85E+05	7.74E+05	6.78E+05	6.26E+05	7.40E+05	6.28E+05	8.01E+05	7.41E+05	6.72E+05	5.71E+05	6.93E+05	7.00E+05	4.70E-01	1.59E-01	insig
MWS5083	C17H21N4O9P	Flavin Single Nucleotide(FMN)	Nucleotides and derivatives	Nucleotides and derivatives	6184-17-4	3	2.38E+06	1.66E+06	1.90E+06	1.32E+06	1.69E+06	1.63E+06	1.64E+06	1.45E+06	1.52E+06	1.80E+06	1.55E+06	1.49E+06	1.68E+06	1.50E+06	1.58E+06	1.62E+06	1.65E+06	1.65E+06	1.31E+06	1.55E+06	1.53E+06	1.73E+06	1.67E+06	1.62E+06	1.47E+06	1.63E+06	1.59E+06	1.82E+06	1.47E+06	1.54E+06	1.13E+00	8.39E-02	sig
mws0005	C10H12N2	Tryptamine	Alkaloids	Plumerane	61-54-1	3	2.66E+05	2.75E+05	2.73E+05	2.32E+05	2.54E+05	2.73E+05	2.72E+05	2.78E+05	2.40E+05	2.80E+05	2.50E+05	2.63E+05	2.42E+05	2.67E+05	3.24E+05	3.03E+05	3.05E+05	2.29E+05	2.82E+05	3.47E+05	3.23E+05	2.97E+05	2.94E+05	2.86E+05	3.18E+05	3.91E+05	3.45E+05	4.97E+05	5.67E+05	5.62E+05	1.86E+00	4.47E-09	sig
MWSHY0064	C28H32O16	Isorhamnetin-3-O-neohesperidoside*	Flavonoids	Flavonols	55033-90-4	3	1.35E+06	1.78E+06	1.33E+06	1.84E+06	1.77E+06	1.73E+06	1.59E+06	1.55E+06	1.51E+06	1.86E+06	1.61E+06	1.88E+06	1.74E+06	1.76E+06	1.73E+06	1.63E+06	1.52E+06	1.60E+06	1.53E+06	1.59E+06	1.70E+06	1.68E+06	1.80E+06	1.42E+06	1.63E+06	1.46E+06	1.69E+06	1.59E+06	1.59E+06	1.93E+06	1.07E+00	1.98E-01	sig
pmb0168	C38H70NO8P	PC(16:1/14:1)	Lipids	PC	-	3	1.20E+05	1.21E+05	1.10E+05	2.20E+05	2.34E+05	2.33E+05	2.50E+05	2.25E+05	2.18E+05	2.43E+05	2.52E+05	2.31E+05	2.94E+05	2.63E+05	2.57E+05	2.16E+05	2.31E+05	2.46E+05	3.44E+05	3.28E+05	3.63E+05	3.31E+05	3.12E+05	3.48E+05	3.28E+05	3.35E+05	3.08E+05	4.52E+05	3.48E+05	3.65E+05	9.00E-03	1.80E-10	insig
pma6640	C22H22O12	3'-O-Methyltricetin-7-O-glucoside	Flavonoids	Flavones	-	3	2.13E+06	2.48E+06	2.20E+06	1.34E+06	2.28E+06	2.14E+06	2.40E+06	1.78E+06	1.85E+06	2.05E+06	1.88E+06	2.13E+06	2.32E+06	2.02E+06	2.36E+06	2.02E+06	2.09E+06	2.08E+06	2.21E+06	2.27E+06	2.52E+06	9.64E+05	2.58E+06	2.15E+06	1.77E+06	1.20E+06	1.95E+06	2.22E+06	2.29E+06	2.01E+06	5.32E-02	5.07E-01	insig
Hmtn001288	C9H10O4	Methyl 2,4-dihydroxyphenylacetate	Phenolic acids	Phenolic acids	67828-42-6	3	6.71E+04	6.75E+04	6.70E+04	1.11E+05	9.38E+04	9.60E+04	9.12E+04	1.03E+05	7.87E+04	9.79E+04	8.39E+04	1.02E+05	1.01E+05	8.51E+04	1.03E+05	6.93E+04	1.07E+05	9.57E+04	1.05E+05	1.14E+05	1.04E+05	1.03E+05	1.05E+05	1.14E+05	1.10E+05	1.18E+05	9.26E+04	1.31E+05	1.21E+05	1.23E+05	8.45E-03	2.65E-04	insig
Yshj000011	C14H20O9	2,6-dimethoxy-4-hydroxyphenyl-1-O-beta-D-glucopyranoside	Phenolic acids	Phenolic acids	-	3	5.95E+05	6.23E+05	8.58E+05	5.86E+05	7.12E+05	6.74E+05	5.69E+05	5.73E+05	5.57E+05	5.17E+05	5.13E+05	5.38E+05	6.39E+05	6.43E+05	5.70E+05	5.70E+05	5.35E+05	5.45E+05	5.14E+05	4.97E+05	5.31E+05	5.04E+05	5.54E+05	5.02E+05	4.96E+05	5.05E+05	4.83E+05	3.78E+05	6.13E+05	4.46E+05	7.20E-01	8.47E-03	insig
pmb0624	C27H30O16	Isoorientin-7-O-glucoside	Flavonoids	Flavones	-	2	1.31E+06	1.44E+06	1.18E+06	9.67E+05	9.65E+05	1.07E+06	1.00E+06	8.84E+05	8.22E+05	9.41E+05	1.12E+06	9.62E+05	1.07E+06	9.25E+05	1.09E+06	8.30E+05	8.55E+05	1.02E+06	9.87E+05	9.34E+05	8.99E+05	1.06E+06	8.58E+05	8.82E+05	7.47E+05	7.10E+05	8.18E+05	8.18E+05	7.63E+05	7.65E+05	1.37E-01	1.78E-05	insig
pme0500	C18H32O16	D-Melezitose	Others	Saccharides	597-12-6	3	5.20E+05	3.74E+05	5.48E+05	4.56E+05	4.56E+05	3.76E+05	4.40E+05	3.18E+05	3.74E+05	4.42E+05	4.33E+05	4.07E+05	4.80E+05	3.78E+05	3.85E+05	3.48E+05	3.82E+05	3.79E+05	3.91E+05	3.99E+05	4.19E+05	4.04E+05	4.22E+05	4.44E+05	4.88E+05	5.15E+05	5.53E+05	4.35E+05	3.75E+05	4.33E+05	1.17E+00	2.57E-02	sig
pmb2857	C11H19NO9	L-Glutamic acid-O-glycoside	Amino acids and derivatives	Amino acids and derivatives	-	3	1.21E+05	8.25E+04	8.05E+04	1.84E+05	1.98E+05	1.97E+05	2.57E+05	2.64E+05	2.48E+05	3.35E+05	3.02E+05	2.94E+05	3.06E+05	2.26E+05	2.44E+05	5.74E+05	4.61E+05	5.26E+05	5.35E+05	5.03E+05	6.04E+05	4.35E+05	5.44E+05	6.06E+05	8.12E+05	1.02E+06	7.26E+05	9.42E+05	9.28E+05	1.24E+06	8.28E-01	9.44E-11	insig
Lmyp003387	C10H9NO3	2-Oxo-3,4-dihydro-1H-quinoline-3-carboxylic acid	Alkaloids	Quinoline alkaloids	246867-17-4	3	1.10E+06	1.04E+06	1.09E+06	1.07E+06	1.09E+06	9.30E+05	1.00E+06	9.22E+05	9.88E+05	1.18E+06	1.01E+06	1.06E+06	9.60E+05	8.99E+05	8.80E+05	1.01E+06	9.46E+05	1.03E+06	1.03E+06	1.07E+06	1.08E+06	1.08E+06	1.08E+06	9.67E+05	1.01E+06	1.22E+06	1.15E+06	1.13E+06	1.21E+06	1.03E+06	1.48E+00	2.19E-02	sig
MWS0952	C18H40NO5P	Dihydrosphingosine-1-Phosphate	Lipids	Sphingolipids	19794-97-9	3	9.00E+00	9.00E+00	9.00E+00	4.74E+04	4.99E+04	5.05E+04	5.38E+04	5.05E+04	4.77E+04	4.68E+04	4.79E+04	4.57E+04	5.15E+04	4.95E+04	5.18E+04	4.86E+04	4.57E+04	4.35E+04	5.04E+04	4.82E+04	5.18E+04	4.75E+04	4.45E+04	4.31E+04	4.16E+04	3.80E+04	4.05E+04	3.52E+04	3.72E+04	3.61E+04	1.76E+00	9.13E-18	sig
Hmgp003664	C21H20O9	Apigenin-6-C-rhamnoside	Flavonoids	Flavones	-	3	3.71E+05	3.77E+05	3.16E+05	3.78E+05	3.69E+05	3.29E+05	3.74E+05	3.50E+05	4.28E+05	4.42E+05	3.52E+05	3.64E+05	4.97E+05	3.75E+05	4.17E+05	3.53E+05	3.61E+05	5.10E+05	3.78E+05	3.56E+05	4.08E+05	4.39E+05	4.32E+05	4.02E+05	3.51E+05	4.39E+05	4.38E+05	4.96E+05	4.07E+05	4.98E+05	6.59E-01	2.17E-01	insig
Hajp003546	C21H24O10	catechin-3-O-汐-L-rhamnopyranoside	Flavonoids	Flavanols	103630-03-1	3	9.20E+05	4.36E+05	4.30E+05	1.48E+06	1.32E+06	1.49E+06	1.31E+06	1.28E+06	1.31E+06	1.44E+06	1.44E+06	1.32E+06	1.44E+06	1.49E+06	1.58E+06	1.34E+06	1.36E+06	1.43E+06	1.35E+06	1.58E+06	1.49E+06	1.44E+06	1.54E+06	1.43E+06	1.46E+06	1.55E+06	1.52E+06	1.53E+06	1.35E+06	1.27E+06	1.41E+00	2.51E-07	sig
MWSHY0135	C28H32O16	Isorhamnetin-3-O-rutinoside (Narcissin)	Flavonoids	Flavonols	604-80-8	3	1.49E+06	1.94E+06	1.40E+06	1.71E+06	1.75E+06	1.81E+06	1.61E+06	1.46E+06	1.47E+06	1.77E+06	1.61E+06	1.76E+06	1.53E+06	1.58E+06	1.72E+06	1.49E+06	1.70E+06	1.51E+06	1.65E+06	1.42E+06	1.52E+06	1.90E+06	1.64E+06	1.64E+06	1.53E+06	1.44E+06	1.58E+06	1.76E+06	1.52E+06	1.68E+06	4.41E-01	2.75E-01	insig
MA10107783	C10H8O5	3-[(1-Carboxyvinyl)oxy]benzoic acid	Phenolic acids	Phenolic acids	16929-37-6	3	1.95E+05	2.70E+05	2.05E+05	2.51E+05	2.33E+05	2.48E+05	3.05E+05	2.61E+05	2.60E+05	2.76E+05	2.53E+05	2.41E+05	2.06E+05	2.07E+05	2.26E+05	2.72E+05	2.57E+05	2.70E+05	2.34E+05	2.60E+05	2.22E+05	1.98E+05	2.60E+05	1.88E+05	2.16E+05	2.54E+05	2.00E+05	2.18E+05	2.97E+05	2.15E+05	1.07E+00	1.37E-01	sig
pmp000238	C26H28O15	Luteolin-6-C-arabinoside-7-O-glucoside	Flavonoids	Flavones	-	3	4.85E+05	4.82E+05	4.72E+05	9.23E+05	8.86E+05	8.60E+05	9.39E+05	7.92E+05	9.49E+05	8.39E+05	8.06E+05	4.47E+05	9.64E+05	9.60E+05	8.74E+05	7.37E+05	8.94E+05	1.15E+06	9.91E+05	9.47E+05	1.17E+06	1.31E+06	1.14E+06	1.15E+06	9.80E+05	9.92E+05	9.30E+05	1.23E+06	7.31E+05	9.00E+05	5.04E-01	5.09E-04	insig
mws0179	C17H20O9	Chlorogenic acid methyl ester	Phenolic acids	Phenolic acids	29708-87-0	1	1.29E+05	1.57E+05	1.33E+05	1.25E+05	1.38E+05	1.36E+05	1.30E+05	1.16E+05	1.08E+05	1.35E+05	1.39E+05	1.24E+05	1.43E+05	1.54E+05	1.49E+05	1.07E+05	1.28E+05	1.29E+05	1.26E+05	1.43E+05	1.44E+05	9.52E+04	1.12E+05	1.01E+05	1.22E+05	1.03E+05	1.09E+05	1.15E+05	1.24E+05	1.05E+05	7.95E-01	3.02E-04	insig
MWS2032	C7H8N2O	6-Methylnicotinamide	Alkaloids	Pyridine alkaloids	6960-22-1	3	3.21E+05	2.86E+05	2.80E+05	3.03E+05	3.23E+05	2.60E+05	2.97E+05	2.83E+05	2.60E+05	3.29E+05	3.43E+05	3.36E+05	3.14E+05	3.31E+05	3.37E+05	3.14E+05	3.15E+05	3.18E+05	3.10E+05	3.49E+05	3.16E+05	3.56E+05	3.81E+05	3.90E+05	3.67E+05	3.06E+05	3.30E+05	3.65E+05	3.34E+05	3.38E+05	1.01E+00	5.68E-04	sig
mws0009	C10H10O3	Coniferaldehyde	Phenolic acids	Phenolic acids	20649-42-7	1	3.01E+05	3.47E+05	3.14E+05	2.65E+05	2.19E+05	2.60E+05	3.01E+05	2.94E+05	2.94E+05	3.29E+05	3.10E+05	2.57E+05	3.25E+05	3.10E+05	3.06E+05	2.51E+05	2.08E+05	3.17E+05	2.31E+05	3.46E+05	2.61E+05	3.21E+05	2.89E+05	2.90E+05	3.43E+05	3.71E+05	3.82E+05	3.10E+05	4.12E+05	3.77E+05	1.75E+00	7.43E-03	sig
pme2117	C10H15N5O10P2	Adenosine 5'-diphosphate	Nucleotides and derivatives	Nucleotides and derivatives	58-64-0	3	1.81E+06	1.28E+06	1.53E+06	1.00E+06	1.23E+06	1.12E+06	1.04E+06	1.03E+06	1.03E+06	1.21E+06	1.23E+06	1.20E+06	1.11E+06	1.16E+06	1.01E+06	1.05E+06	1.14E+06	1.00E+06	9.84E+05	1.13E+06	1.27E+06	1.07E+06	1.02E+06	1.33E+06	1.09E+06	1.01E+06	1.06E+06	1.23E+06	1.03E+06	1.20E+06	1.20E+00	4.45E-03	sig
Zahp007439	C10H8O3	3,4-Methylenedioxycinnamaldehyde	Others	Aldehyde compounds	58095-77-5	3	1.23E+05	9.61E+04	1.04E+05	1.14E+05	1.25E+05	1.08E+05	1.18E+05	9.44E+04	1.01E+05	1.18E+05	1.14E+05	1.05E+05	1.16E+05	1.36E+05	1.13E+05	1.15E+05	1.15E+05	1.19E+05	1.19E+05	1.60E+05	1.25E+05	1.24E+05	1.65E+05	1.04E+05	1.18E+05	1.09E+05	1.30E+05	1.28E+05	1.11E+05	1.44E+05	5.01E-01	3.50E-01	insig
MWSCX017	C9H8O3	4-hydroxyphenyl acrylaldehyde	Others	Aldehyde compounds	-	3	1.35E+07	7.61E+06	7.88E+06	9.84E+06	9.09E+06	8.72E+06	8.76E+06	8.93E+06	7.49E+06	7.73E+06	8.54E+06	8.49E+06	9.29E+06	8.32E+06	9.32E+06	9.17E+06	1.06E+07	9.33E+06	9.30E+06	9.31E+06	1.00E+07	1.13E+07	9.94E+06	9.14E+06	8.78E+06	1.08E+07	9.54E+06	1.03E+07	1.06E+07	1.03E+07	1.20E+00	5.29E-01	sig
pmn001554	C17H14O7	Petasiphenone	Phenolic acids	Phenolic acids	162616-81-1	3	1.63E+05	1.57E+05	1.89E+05	1.36E+05	1.46E+05	1.74E+05	1.39E+05	1.90E+05	1.54E+05	1.63E+05	1.84E+05	1.57E+05	1.73E+05	1.87E+05	1.66E+05	1.86E+05	1.60E+05	1.55E+05	1.72E+05	1.59E+05	1.89E+05	1.53E+05	1.79E+05	1.83E+05	1.60E+05	2.05E+05	1.67E+05	1.62E+05	1.66E+05	1.92E+05	9.62E-01	8.43E-01	insig
mws2213	C9H8O2	Cinnamic acid	Phenolic acids	Phenolic acids	140-10-3	3	5.20E+04	3.11E+04	2.66E+04	7.08E+04	6.75E+04	7.20E+04	6.71E+04	6.35E+04	7.23E+04	7.22E+04	6.03E+04	6.61E+04	7.32E+04	7.90E+04	7.59E+04	6.36E+04	6.03E+04	6.92E+04	6.78E+04	8.00E+04	6.34E+04	7.83E+04	6.48E+04	7.05E+04	7.99E+04	8.47E+04	6.57E+04	8.26E+04	6.87E+04	7.38E+04	1.13E+00	9.29E-05	sig
pme0253	C8H15NO3	N-Acetyl-L-leucine	Amino acids and derivatives	Amino acids and derivatives	1188-21-2	3	5.66E+05	5.30E+05	4.42E+05	5.73E+05	5.63E+05	6.67E+05	6.35E+05	5.48E+05	5.28E+05	5.25E+05	5.42E+05	5.40E+05	5.85E+05	6.77E+05	5.74E+05	7.10E+05	6.26E+05	6.19E+05	5.67E+05	5.79E+05	6.93E+05	6.02E+05	5.47E+05	6.26E+05	6.17E+05	6.30E+05	5.51E+05	7.78E+05	7.49E+05	8.23E+05	4.81E-01	3.30E-04	insig
pmb0302	C2H8NO3P	2-Aminoethylphosphonate	Others	Others	2041-14-7	3	3.82E+05	4.43E+05	3.68E+05	4.81E+05	4.86E+05	4.36E+05	4.59E+05	4.67E+05	3.79E+05	4.31E+05	3.87E+05	4.11E+05	4.37E+05	4.47E+05	4.54E+05	4.40E+05	4.57E+05	4.93E+05	5.33E+05	4.05E+05	5.28E+05	4.88E+05	4.78E+05	4.58E+05	4.77E+05	4.25E+05	5.16E+05	4.54E+05	3.96E+05	4.46E+05	3.70E-01	1.26E-01	insig
MWS1875	C10H8O	2-Naphthol*	Phenolic acids	Phenolic acids	135-19-3	3	2.60E+04	2.00E+04	1.84E+04	2.25E+04	2.36E+04	1.89E+04	1.85E+04	1.88E+04	2.22E+04	1.76E+04	2.42E+04	2.32E+04	2.07E+04	2.02E+04	2.11E+04	2.13E+04	2.42E+04	2.24E+04	2.50E+04	2.30E+04	2.12E+04	2.43E+04	2.20E+04	2.44E+04	2.43E+04	1.96E+04	1.99E+04	1.87E+04	2.22E+04	1.83E+04	2.48E-02	5.87E-01	insig
pme3227	C27H30O14	Vitexin-2''-O-rhamnoside	Flavonoids	Flavones	64820-99-1	1	3.14E+06	3.33E+06	3.66E+06	3.42E+06	3.28E+06	3.81E+06	3.54E+06	3.26E+06	4.48E+06	3.60E+06	3.58E+06	3.66E+06	4.28E+06	3.41E+06	3.81E+06	4.19E+06	3.85E+06	4.60E+06	3.26E+06	4.35E+06	3.73E+06	4.00E+06	4.21E+06	5.47E+06	3.34E+06	3.95E+06	3.88E+06	4.26E+06	3.15E+06	4.15E+06	1.23E-01	2.03E-01	insig
MWSmce264	C8H10O3	Hydroxytyrosol	Phenolic acids	Phenolic acids	10597-60-1	3	6.34E+04	5.63E+04	5.23E+04	4.29E+04	4.98E+04	4.20E+04	4.82E+04	4.89E+04	4.57E+04	6.07E+04	4.45E+04	5.17E+04	6.28E+04	5.28E+04	5.17E+04	4.88E+04	4.90E+04	5.38E+04	6.20E+04	5.51E+04	5.92E+04	6.13E+04	5.78E+04	5.37E+04	7.13E+04	5.87E+04	7.33E+04	9.08E+04	7.81E+04	6.96E+04	2.28E+00	4.16E-05	sig
MWS0559	C6H10O5	1,6-anhydro-汕-D-glucose	Others	Saccharides	498-07-7	3	2.26E+05	1.93E+05	2.16E+05	2.10E+05	2.39E+05	2.15E+05	1.91E+05	2.10E+05	1.78E+05	2.01E+05	1.94E+05	1.89E+05	2.06E+05	2.01E+05	2.04E+05	1.87E+05	1.85E+05	1.98E+05	1.74E+05	2.04E+05	1.98E+05	2.70E+05	2.21E+05	1.98E+05	2.29E+05	2.39E+05	2.12E+05	2.06E+05	1.78E+05	1.90E+05	3.80E-01	3.89E-02	insig
Zjyp102945	C15H24	iso-Valencene	Terpenoids	Sesquiterpenoids	-	3	6.19E+05	5.67E+05	3.59E+05	4.23E+05	2.67E+05	4.30E+05	3.70E+05	4.00E+05	2.47E+05	2.73E+05	4.21E+05	4.16E+05	4.16E+05	4.75E+05	2.30E+05	4.14E+05	3.92E+05	4.25E+05	2.72E+05	3.01E+05	4.60E+05	2.93E+05	4.26E+05	2.56E+05	3.89E+05	4.18E+05	4.27E+05	4.19E+05	4.65E+05	4.33E+05	1.12E+00	3.21E-01	sig
Hmmn003584	C33H40O19	Luteolin-7-O-rutinoside-5-O-rhamnoside	Flavonoids	Flavones	-	3	7.03E+04	8.30E+04	8.14E+04	6.36E+04	8.32E+04	7.03E+04	8.59E+04	6.58E+04	6.32E+04	7.67E+04	5.99E+04	6.89E+04	6.12E+04	6.92E+04	6.59E+04	6.74E+04	6.11E+04	6.81E+04	4.44E+04	5.83E+04	6.35E+04	6.88E+04	6.66E+04	6.13E+04	4.87E+04	6.90E+04	6.68E+04	5.32E+04	5.29E+04	4.95E+04	8.17E-01	2.28E-02	insig
pme1730	C4H6O4	D-Erythronolactone	Organic acids	Organic acids	15667-21-7	3	7.63E+05	8.26E+05	8.03E+05	6.73E+05	7.89E+05	7.12E+05	8.42E+05	8.15E+05	8.00E+05	7.82E+05	6.65E+05	6.92E+05	8.11E+05	6.85E+05	7.47E+05	7.87E+05	6.75E+05	6.78E+05	7.38E+05	7.76E+05	6.98E+05	8.16E+05	8.28E+05	8.08E+05	7.53E+05	6.72E+05	7.14E+05	7.18E+05	6.05E+05	7.19E+05	9.73E-02	2.34E-02	insig
Lmcn003163	C28H20O14	Epitheaflavic acid-3-O-Gallate	Flavonoids	Flavanols	34218-97-8	1	1.08E+07	1.17E+07	1.13E+07	1.14E+07	9.31E+06	8.97E+06	9.73E+06	1.22E+07	9.28E+06	1.03E+07	1.11E+07	1.17E+07	9.69E+06	9.50E+06	9.98E+06	9.82E+06	9.75E+06	9.45E+06	1.50E+07	9.16E+06	9.73E+06	9.73E+06	9.12E+06	9.62E+06	9.81E+06	1.21E+07	1.12E+07	9.77E+06	1.14E+07	9.78E+06	6.83E-01	5.97E-01	insig
pma0149	C15H16O9	Sinapoyl malate	Phenolic acids	Phenolic acids	92344-58-6	3	5.96E+05	5.64E+05	5.91E+05	6.15E+05	5.95E+05	5.87E+05	5.49E+05	5.55E+05	5.49E+05	5.74E+05	5.52E+05	6.18E+05	5.14E+05	5.66E+05	5.80E+05	5.53E+05	5.07E+05	5.50E+05	5.22E+05	5.46E+05	6.31E+05	5.84E+05	5.76E+05	5.35E+05	4.93E+05	5.57E+05	5.94E+05	5.25E+05	5.70E+05	5.28E+05	5.03E-01	3.72E-01	insig
Wmhp000032	C30H48O6	2,3,6,23-Tetrahydroxyolean-12-en-28-oic acid (Protobassic acid)	Terpenoids	Triterpene	-	3	1.97E+05	1.42E+05	1.67E+05	7.43E+04	9.39E+04	9.50E+04	1.10E+05	1.03E+05	9.70E+04	9.29E+04	8.26E+04	9.13E+04	1.08E+05	1.20E+05	1.03E+05	1.10E+05	1.23E+05	1.09E+05	9.41E+04	1.24E+05	1.11E+05	1.31E+05	1.25E+05	1.03E+05	1.29E+05	1.15E+05	1.29E+05	1.32E+05	1.04E+05	1.41E+05	2.46E+00	6.28E-05	sig
MWSmce024	C16H18O9	Scopoletin-7-O-glucoside (Scopolin)	Lignans and Coumarins	Coumarins	531-44-2	3	4.77E+05	8.30E+05	6.51E+05	5.61E+05	6.23E+05	4.17E+05	5.63E+05	5.59E+05	5.36E+05	4.15E+05	4.14E+05	5.02E+05	6.10E+05	5.43E+05	6.37E+05	4.42E+05	5.33E+05	3.85E+05	4.51E+05	5.08E+05	6.63E+05	5.34E+05	6.37E+05	5.23E+05	6.23E+05	5.65E+05	4.87E+05	5.65E+05	5.55E+05	4.46E+05	8.46E-01	2.33E-01	insig
mws4134	C20H32N6O12S2	Oxiglutatione	Amino acids and derivatives	Amino acids and derivatives	27025-41-8	2	2.18E+07	1.03E+07	1.87E+07	9.64E+06	1.23E+07	1.16E+07	9.02E+06	1.08E+07	1.10E+07	1.07E+07	1.07E+07	1.18E+07	1.02E+07	1.00E+07	8.68E+06	1.05E+07	9.73E+06	1.21E+07	9.64E+06	1.11E+07	1.20E+07	1.10E+07	1.16E+07	1.20E+07	1.07E+07	1.02E+07	1.01E+07	1.30E+07	1.22E+07	1.21E+07	1.47E+00	2.24E-02	sig
mws0636	C18H20N2O3	L-Phenylalanyl-L-phenylalanine	Amino acids and derivatives	Amino acids and derivatives	2577-40-4	3	2.97E+05	1.84E+05	2.17E+05	4.29E+05	3.77E+05	4.02E+05	4.19E+05	3.99E+05	3.97E+05	4.81E+05	4.18E+05	4.53E+05	3.94E+05	3.91E+05	4.90E+05	3.93E+05	4.16E+05	4.20E+05	3.90E+05	4.05E+05	4.58E+05	4.84E+05	3.91E+05	3.81E+05	4.38E+05	4.38E+05	4.18E+05	4.65E+05	4.24E+05	3.43E+05	1.45E+00	2.54E-04	sig
mws1195	C10H10O3	p-Coumaric acid methyl ester	Phenolic acids	Phenolic acids	3943-97-3	3	1.32E+06	1.54E+06	1.66E+06	1.49E+06	1.67E+06	1.76E+06	1.57E+06	1.43E+06	1.42E+06	1.69E+06	1.68E+06	1.77E+06	1.39E+06	1.68E+06	1.28E+06	1.85E+06	1.68E+06	1.50E+06	1.51E+06	1.56E+06	1.59E+06	1.33E+06	1.63E+06	1.62E+06	1.50E+06	1.41E+06	1.40E+06	1.79E+06	1.78E+06	1.85E+06	9.01E-02	2.71E-02	insig
pmb2855	C11H20N2O8	L-Glutamine-O-glycoside	Amino acids and derivatives	Amino acids and derivatives	-	3	7.77E+04	7.24E+04	7.72E+04	2.24E+05	1.90E+05	2.11E+05	3.01E+05	3.27E+05	4.19E+05	6.09E+05	5.21E+05	5.03E+05	3.54E+05	3.56E+05	3.39E+05	8.01E+05	6.82E+05	7.94E+05	9.75E+05	9.49E+05	1.05E+06	7.80E+05	7.41E+05	9.26E+05	1.39E+06	1.80E+06	1.37E+06	1.36E+06	1.43E+06	1.47E+06	5.51E-01	5.24E-14	insig
MWSslk160	C27H22O18	Corilagin	Tannins	Tannin	23094-69-1	3	1.23E+07	2.46E+07	2.31E+07	2.26E+07	1.56E+07	3.01E+07	1.60E+07	1.31E+07	1.21E+07	1.84E+07	1.85E+07	2.06E+07	2.00E+07	1.74E+07	2.57E+07	1.90E+07	2.20E+07	1.80E+07	2.21E+07	1.94E+07	1.32E+07	1.31E+07	2.16E+07	2.14E+07	1.28E+07	1.73E+07	2.05E+07	2.09E+07	1.59E+07	2.07E+07	9.53E-02	5.43E-01	insig
pme2566	C8H14N2O5	5-L-Glutamyl-L-amino acid	Amino acids and derivatives	Amino acids and derivatives	5875-41-2	3	4.94E+05	3.50E+05	4.00E+05	4.17E+05	4.78E+05	4.28E+05	4.18E+05	3.68E+05	3.97E+05	4.55E+05	4.45E+05	4.23E+05	4.14E+05	4.36E+05	4.24E+05	4.65E+05	4.06E+05	4.22E+05	4.49E+05	4.44E+05	3.90E+05	4.01E+05	4.62E+05	3.93E+05	3.36E+05	4.46E+05	4.67E+05	4.47E+05	4.57E+05	4.55E+05	1.10E-01	8.38E-01	insig
Zmhn003082	C15H18O10	5-O-Galloyl-methyl quinine ester	Phenolic acids	Phenolic acids	-	3	8.35E+04	8.53E+04	9.84E+04	8.19E+04	8.06E+04	7.97E+04	7.08E+04	6.15E+04	6.66E+04	7.69E+04	7.50E+04	7.03E+04	7.87E+04	7.65E+04	6.26E+04	7.15E+04	6.72E+04	7.85E+04	7.81E+04	7.19E+04	7.59E+04	6.20E+04	6.81E+04	7.99E+04	7.36E+04	8.38E+04	8.06E+04	9.26E+04	1.02E+05	7.31E+04	1.48E+00	1.37E-02	sig
pme3285	C15H14O5	Afzelechin (3,5,7,4'-Tetrahydroxyflavan)	Flavonoids	Flavanols	2545-00-8	3	1.07E+06	1.52E+06	1.32E+06	1.24E+06	1.06E+06	9.48E+05	1.30E+06	1.07E+06	1.22E+06	1.25E+06	1.22E+06	1.01E+06	1.03E+06	1.04E+06	1.18E+06	1.11E+06	1.25E+06	1.11E+06	1.27E+06	1.19E+06	1.14E+06	1.11E+06	1.28E+06	1.18E+06	9.91E+05	1.14E+06	1.16E+06	1.13E+06	1.12E+06	1.24E+06	9.11E-01	5.27E-01	insig
pmb0618	C28H34O16	Hesperetin-8-C-glucoside-3'-O-glucoside	Flavonoids	Flavonols	-	3	1.49E+06	1.55E+06	1.32E+06	1.16E+06	1.13E+06	1.07E+06	9.50E+05	1.02E+06	1.12E+06	1.14E+06	1.40E+06	1.38E+06	1.42E+06	1.10E+06	1.13E+06	1.06E+06	1.30E+06	1.28E+06	1.19E+06	1.05E+06	1.21E+06	1.74E+06	1.05E+06	1.42E+06	1.06E+06	1.24E+06	1.40E+06	9.91E+05	1.16E+06	1.41E+06	1.25E+00	1.69E-01	sig
pmf0175	C10H22O	2-Decanol*	Others	Saccharides	1120-06-5	3	1.87E+06	1.84E+06	1.26E+06	2.32E+06	2.31E+06	2.25E+06	2.34E+06	2.23E+06	2.19E+06	1.44E+06	2.11E+06	1.41E+06	2.44E+06	2.21E+06	2.09E+06	2.06E+06	2.13E+06	2.11E+06	1.41E+06	2.13E+06	2.25E+06	2.04E+06	2.26E+06	2.12E+06	2.29E+06	2.15E+06	2.10E+06	2.16E+06	1.48E+06	2.12E+06	9.50E-01	4.73E-02	insig
pmp000013	C24H26O12	Eupatilin-7-O-glucoside	Flavonoids	Flavones	-	3	3.24E+05	3.94E+05	3.94E+05	4.00E+05	3.64E+05	3.99E+05	3.57E+05	3.77E+05	3.50E+05	3.36E+05	3.13E+05	3.60E+05	3.95E+05	3.97E+05	3.67E+05	3.90E+05	3.77E+05	4.14E+05	3.63E+05	3.59E+05	3.41E+05	3.64E+05	3.80E+05	3.39E+05	3.77E+05	3.39E+05	3.69E+05	3.66E+05	3.43E+05	3.91E+05	2.89E-01	1.31E-01	insig
Lmyn001713	C27H26O20	Phyllanemblinin D	Tannins	Tannin	-	3	1.18E+05	2.81E+05	2.00E+05	2.52E+05	2.22E+05	2.43E+05	1.95E+05	1.87E+05	2.17E+05	1.99E+05	2.19E+05	1.92E+05	1.85E+05	1.68E+05	1.63E+05	1.82E+05	1.75E+05	2.53E+05	2.18E+05	1.93E+05	1.71E+05	1.92E+05	2.20E+05	2.11E+05	1.67E+05	1.55E+05	1.53E+05	2.06E+05	1.85E+05	1.90E+05	8.91E-01	2.79E-01	insig
pmn001646	C45H38O18	Procyanidin C1	Tannins	Proanthocyanidins	37064-30-5	1	7.28E+06	6.23E+06	7.74E+06	5.00E+06	5.02E+06	5.77E+06	4.96E+06	5.22E+06	5.59E+06	5.37E+06	6.16E+06	6.87E+06	4.96E+06	5.46E+06	6.12E+06	5.75E+06	5.21E+06	5.35E+06	5.15E+06	5.37E+06	6.27E+06	5.86E+06	4.42E+06	5.21E+06	4.59E+06	5.41E+06	4.90E+06	5.47E+06	7.06E+06	4.95E+06	8.56E-01	2.91E-02	insig
HJAP134	C27H32O14	Pinocembrin-7-O-sophoroside	Flavonoids	Flavanones	-	3	1.64E+05	1.30E+05	1.12E+05	1.45E+05	1.26E+05	1.63E+05	1.38E+05	1.46E+05	6.70E+04	1.44E+05	1.30E+05	1.63E+05	1.56E+05	1.53E+05	1.69E+05	1.09E+05	1.66E+05	1.21E+05	1.82E+05	1.56E+05	1.57E+05	1.94E+05	1.98E+05	1.68E+05	1.65E+05	2.04E+05	1.46E+05	1.77E+05	1.48E+05	1.77E+05	8.87E-01	5.68E-02	insig
Lmjp002461	C27H30O16	Quercetin-3-O-neohesperidoside	Flavonoids	Flavonols	117611-67-3	3	8.82E+06	9.64E+06	9.22E+06	8.59E+06	9.94E+06	1.12E+07	8.74E+06	7.56E+06	8.90E+06	1.05E+07	9.13E+06	9.65E+06	9.23E+06	8.58E+06	1.04E+07	8.60E+06	8.75E+06	8.46E+06	8.29E+06	9.40E+06	1.02E+07	9.83E+06	1.04E+07	9.24E+06	9.04E+06	9.12E+06	9.34E+06	1.01E+07	8.79E+06	9.74E+06	1.12E-01	2.60E-01	insig
mws0263	C5H7NO3	5-Oxo-L-Proline	Amino acids and derivatives	Amino acids and derivatives	98-79-3	3	7.59E+04	3.75E+04	7.97E+04	1.51E+05	1.17E+05	1.03E+05	1.24E+05	1.12E+05	1.62E+05	1.47E+05	1.58E+05	1.59E+05	1.29E+05	1.59E+05	1.57E+05	1.75E+05	1.81E+05	1.81E+05	1.82E+05	2.00E+05	2.06E+05	1.97E+05	1.68E+05	2.08E+05	2.65E+05	2.83E+05	2.89E+05	3.67E+05	4.31E+05	3.38E+05	5.85E-01	2.41E-11	insig
pma0134	C4H8O4	D-Threose	Others	Saccharides	95-43-2	3	5.50E+05	5.84E+05	2.82E+05	1.29E+06	1.27E+06	7.05E+05	6.38E+05	6.92E+05	6.80E+05	3.64E+05	2.46E+05	7.08E+05	5.36E+05	5.17E+05	6.89E+05	5.61E+05	6.51E+05	5.14E+05	4.97E+05	6.79E+05	7.76E+05	5.99E+05	7.55E+05	8.35E+05	6.33E+05	6.25E+05	6.47E+05	5.11E+05	6.90E+05	6.24E+05	8.20E-01	6.21E-03	insig
pme3443	C11H12O4	Sinapinaldehyde	Phenolic acids	Phenolic acids	4206-58-0	3	7.66E+04	7.29E+04	6.58E+04	7.76E+04	6.54E+04	7.78E+04	8.71E+04	7.91E+04	9.43E+04	7.35E+04	8.63E+04	6.58E+04	9.10E+04	8.36E+04	9.30E+04	8.55E+04	7.40E+04	8.88E+04	8.44E+04	1.00E+05	8.63E+04	8.76E+04	9.15E+04	8.77E+04	1.10E+05	9.57E+04	1.02E+05	1.24E+05	1.38E+05	1.15E+05	1.35E+00	1.48E-06	sig
pme1439	C9H8O3	p-Coumaric acid	Phenolic acids	Phenolic acids	501-98-4	3	1.19E+07	7.45E+06	7.64E+06	9.70E+06	7.64E+06	1.00E+07	9.07E+06	8.75E+06	7.97E+06	8.31E+06	8.59E+06	6.65E+06	7.48E+06	9.45E+06	7.93E+06	8.82E+06	8.93E+06	8.94E+06	8.35E+06	8.60E+06	9.23E+06	1.00E+07	9.67E+06	9.85E+06	9.38E+06	9.40E+06	1.06E+07	1.11E+07	1.14E+07	1.02E+07	1.29E+00	9.26E-02	sig
pma6218	C21H22O9	O-MethylNaringenin-8-C-arabinoside	Flavonoids	Flavanones	-	3	1.64E+06	3.26E+06	2.65E+06	2.74E+06	2.42E+06	2.46E+06	2.38E+06	2.29E+06	2.21E+06	2.63E+06	2.79E+06	3.03E+06	3.32E+06	2.31E+06	3.33E+06	2.45E+06	2.28E+06	2.73E+06	2.41E+06	2.84E+06	2.50E+06	3.57E+06	3.50E+06	2.32E+06	3.16E+06	2.61E+06	2.88E+06	2.66E+06	2.77E+06	2.97E+06	4.50E-01	3.87E-01	insig
pmn001523	C21H14O13	Trigallic acid	Phenolic acids	Phenolic acids	2131-66-0	3	6.44E+06	7.03E+06	8.55E+06	5.56E+06	6.32E+06	6.12E+06	6.92E+06	6.04E+06	7.46E+06	7.25E+06	6.54E+06	6.82E+06	5.63E+06	8.41E+06	6.69E+06	6.56E+06	8.31E+06	6.71E+06	8.07E+06	6.77E+06	6.05E+06	6.04E+06	6.51E+06	8.32E+06	1.01E+07	5.55E+06	5.98E+06	5.55E+06	7.34E+06	5.79E+06	3.65E-01	9.36E-01	insig
Lmjn007168	C17H14O7	Quercetin-3,3'-dimethyl ether	Flavonoids	Flavonols	4382-17-6	3	2.98E+04	3.07E+04	3.23E+04	3.38E+04	3.24E+04	3.97E+04	2.47E+04	3.05E+04	2.51E+04	3.11E+04	3.47E+04	3.16E+04	3.61E+04	3.18E+04	3.00E+04	3.42E+04	3.16E+04	3.09E+04	3.18E+04	3.77E+04	2.65E+04	2.69E+04	2.84E+04	2.90E+04	3.03E+04	3.15E+04	2.52E+04	3.16E+04	2.72E+04	3.17E+04	7.34E-01	9.20E-02	insig
Hmyp002656	C11H11NO4	Methyl dioxindole-3-acetate	Alkaloids	Plumerane	57061-18-4	3	7.04E+05	9.36E+05	7.19E+05	6.33E+05	6.29E+05	7.18E+05	5.45E+05	6.81E+05	5.68E+05	6.70E+05	6.76E+05	6.54E+05	7.10E+05	7.05E+05	4.83E+05	5.12E+05	4.98E+05	5.95E+05	6.60E+05	6.23E+05	5.69E+05	6.25E+05	6.75E+05	5.85E+05	5.21E+05	6.12E+05	5.69E+05	6.42E+05	5.59E+05	6.31E+05	4.72E-01	3.66E-02	insig
pmb2787	C18H30O3	9-Oxo-10E,12Z-octadecadienoic acid	Lipids	Free fatty acids	54232-59-6	3	1.71E+05	7.30E+04	8.06E+04	1.18E+05	1.05E+05	1.14E+05	9.23E+04	8.96E+04	1.09E+05	1.12E+05	1.07E+05	1.24E+05	1.04E+05	1.12E+05	1.12E+05	1.18E+05	9.44E+04	1.01E+05	8.94E+04	1.13E+05	1.11E+05	1.19E+05	1.21E+05	8.32E+04	1.23E+05	1.22E+05	1.20E+05	1.28E+05	1.16E+05	1.29E+05	3.02E-01	8.56E-01	insig
mws1295	C36H28O16	Theaflavin-3'-Gallate	Tannins	Proanthocyanidins	28543-07-9	3	1.48E+07	1.32E+07	1.15E+07	1.73E+07	1.18E+07	1.27E+07	1.62E+07	1.31E+07	1.38E+07	1.51E+07	1.37E+07	1.28E+07	1.18E+07	1.89E+07	1.36E+07	1.47E+07	1.31E+07	1.16E+07	1.71E+07	1.54E+07	1.81E+07	1.47E+07	1.53E+07	1.49E+07	1.67E+07	1.64E+07	1.98E+07	1.52E+07	1.51E+07	1.49E+07	6.01E-01	1.40E-01	insig
mws0206	C4H8O3	2-Hydroxybutyric Acid	Organic acids	Organic acids	3347-90-8	3	4.32E+04	4.50E+04	4.24E+04	4.82E+04	4.62E+04	4.18E+04	4.96E+04	4.44E+04	4.38E+04	4.60E+04	4.67E+04	4.01E+04	4.63E+04	4.91E+04	4.95E+04	4.41E+04	5.78E+04	4.58E+04	4.88E+04	4.24E+04	4.76E+04	4.54E+04	3.79E+04	4.03E+04	3.66E+04	4.35E+04	4.62E+04	3.99E+04	4.35E+04	4.52E+04	1.09E+00	2.71E-01	sig
pme3154	C6H12O4	Mevalonic acid	Organic acids	Organic acids	150-97-0	3	5.63E+05	5.80E+05	5.43E+05	6.51E+05	6.05E+05	6.64E+05	6.56E+05	6.52E+05	7.48E+05	6.57E+05	7.06E+05	6.22E+05	6.73E+05	6.88E+05	7.11E+05	6.69E+05	6.97E+05	7.35E+05	7.99E+05	6.37E+05	7.01E+05	7.23E+05	7.94E+05	7.17E+05	7.48E+05	8.14E+05	7.65E+05	9.22E+05	9.08E+05	1.06E+06	9.47E-01	9.95E-07	insig
pmn001384	C25H24O12	Isochlorogenic acid C*	Phenolic acids	Phenolic acids	57378-72-0	2	1.29E+07	1.05E+07	1.02E+07	1.01E+07	9.86E+06	1.17E+07	9.36E+06	8.21E+06	1.04E+07	8.96E+06	1.04E+07	1.34E+07	1.22E+07	1.11E+07	1.08E+07	1.16E+07	1.03E+07	8.72E+06	7.49E+06	8.52E+06	1.06E+07	9.22E+06	1.19E+07	9.18E+06	8.42E+06	1.00E+07	1.38E+07	9.74E+06	8.74E+06	1.23E+07	9.56E-02	7.16E-01	insig
Lmqp007445	C19H18O9	5,7,4'-Trihydroxy-3,6,3',5'-Tetramethoxyflavone	Flavonoids	Flavones	-	3	1.80E+05	1.85E+05	1.47E+05	1.72E+05	1.77E+05	1.88E+05	1.50E+05	1.61E+05	1.75E+05	1.81E+05	1.63E+05	1.62E+05	1.84E+05	1.80E+05	1.60E+05	1.68E+05	1.79E+05	1.89E+05	2.45E+05	2.05E+05	2.15E+05	1.74E+05	1.95E+05	2.02E+05	1.94E+05	1.76E+05	2.08E+05	2.19E+05	2.00E+05	1.82E+05	1.06E+00	3.81E-03	sig
pmb3055	C22H26O14	p-Coumaroylquinic acid-4'-O-glucuronide	Phenolic acids	Phenolic acids	-	3	1.00E+06	1.10E+06	1.09E+06	1.33E+06	1.31E+06	1.34E+06	1.37E+06	1.42E+06	1.40E+06	1.48E+06	1.60E+06	1.28E+06	1.46E+06	1.36E+06	1.30E+06	1.40E+06	1.86E+06	1.56E+06	1.40E+06	1.56E+06	1.35E+06	1.45E+06	1.39E+06	1.83E+06	1.72E+06	1.68E+06	1.51E+06	1.82E+06	1.64E+06	1.62E+06	1.02E-01	7.23E-04	insig
MWS201394	C13H18N2O5	Thr-Tyr	Amino acids and derivatives	Amino acids and derivatives	145295-02-9	3	2.21E+04	3.11E+04	2.70E+04	9.62E+04	1.05E+05	1.26E+05	1.50E+05	1.22E+05	1.04E+05	1.51E+05	1.28E+05	1.40E+05	1.44E+05	1.20E+05	1.60E+05	1.67E+05	1.71E+05	1.47E+05	1.88E+05	1.82E+05	1.66E+05	1.99E+05	1.52E+05	1.56E+05	2.11E+05	2.41E+05	2.32E+05	1.80E+05	2.09E+05	2.36E+05	5.77E-01	1.78E-09	insig
mws0939	C8H10N4O3	1,3,7-Trimethyluric acid	Organic acids	Organic acids	5415-44-1	1	9.03E+04	1.03E+05	1.36E+05	7.11E+04	7.86E+04	8.62E+04	9.82E+04	9.11E+04	1.51E+05	9.40E+04	6.94E+04	7.28E+04	9.40E+04	9.40E+04	6.73E+04	1.16E+05	1.53E+05	1.27E+05	7.41E+04	8.00E+04	7.79E+04	1.10E+05	1.18E+05	1.25E+05	1.84E+05	1.14E+05	8.35E+04	9.54E+04	9.80E+04	8.82E+04	9.64E-01	3.85E-02	insig
pmb0502	C16H25N3O2	p-Coumaroylspermidine	Alkaloids	Phenolamine	-	3	4.93E+04	1.11E+05	8.35E+04	1.04E+05	2.84E+04	1.34E+05	9.79E+04	9.25E+04	8.01E+04	9.49E+04	9.95E+04	9.62E+04	1.01E+05	1.19E+05	9.57E+04	8.86E+04	1.12E+05	1.03E+05	8.69E+04	1.20E+05	1.06E+05	9.80E+04	1.18E+05	9.74E+04	9.11E+04	8.60E+04	8.30E+04	8.68E+04	1.07E+05	2.64E+04	4.63E-01	8.18E-01	insig
pmp001106	C27H30O15	Vitexin-2''-O-glucoside	Flavonoids	Flavones	61360-94-9	3	8.71E+06	1.27E+07	1.33E+07	7.70E+06	8.93E+06	7.41E+06	8.71E+06	8.71E+06	8.67E+06	9.00E+06	8.06E+06	1.01E+07	1.10E+07	1.00E+07	9.64E+06	9.07E+06	8.21E+06	8.76E+06	8.63E+06	8.98E+06	9.77E+06	9.05E+06	8.66E+06	1.09E+07	1.02E+07	8.39E+06	9.22E+06	9.01E+06	8.49E+06	9.16E+06	1.38E+00	3.83E-02	sig
HJN087	C21H22O10	Naringenin-4'-O-glucoside	Flavonoids	Flavanones	-	2	6.93E+06	8.96E+06	7.81E+06	7.82E+06	7.51E+06	7.51E+06	6.39E+06	6.64E+06	4.84E+06	6.64E+06	7.02E+06	6.94E+06	5.07E+06	6.56E+06	6.16E+06	5.64E+06	6.12E+06	6.33E+06	6.24E+06	5.58E+06	6.46E+06	6.70E+06	6.96E+06	6.26E+06	7.01E+06	5.89E+06	6.94E+06	6.98E+06	5.97E+06	7.54E+06	6.94E-01	1.05E-02	insig
MWSmce582	C6H9NO3	Methyl L-pyroglutamate	Alkaloids	Pyrrole alkaloids	4931-66-2	3	3.68E+06	2.31E+06	2.36E+06	2.62E+06	2.43E+06	2.44E+06	2.40E+06	2.66E+06	2.79E+06	2.54E+06	2.55E+06	2.50E+06	2.72E+06	2.63E+06	2.93E+06	2.68E+06	2.54E+06	3.02E+06	2.20E+06	2.30E+06	2.59E+06	3.36E+06	2.69E+06	2.73E+06	2.71E+06	2.72E+06	2.53E+06	2.56E+06	2.71E+06	2.58E+06	5.24E-01	5.81E-01	insig
MWSmce613	C14H26N4O11P2	Citicoline	Nucleotides and derivatives	Nucleotides and derivatives	987-78-0	3	5.86E+05	1.83E+05	2.71E+05	4.95E+05	5.30E+05	5.78E+05	4.58E+05	4.50E+05	5.25E+05	4.80E+05	4.76E+05	5.08E+05	4.96E+05	4.23E+05	4.04E+05	5.77E+05	5.38E+05	4.97E+05	5.18E+05	4.97E+05	5.81E+05	5.51E+05	6.10E+05	5.54E+05	5.28E+05	4.83E+05	5.20E+05	5.49E+05	5.14E+05	6.06E+05	7.25E-01	6.10E-02	insig
Wbmp003302	C10H12O2	Frambinone	Others	Ketone compounds	-	3	3.01E+06	5.04E+06	4.17E+06	2.50E+06	2.35E+06	2.47E+06	2.13E+06	2.63E+06	2.39E+06	3.25E+06	2.84E+06	2.44E+06	2.45E+06	2.44E+06	2.22E+06	2.55E+06	2.33E+06	2.50E+06	2.58E+06	3.25E+06	3.14E+06	2.96E+06	2.53E+06	2.55E+06	2.66E+06	2.77E+06	3.12E+06	2.78E+06	3.15E+06	2.43E+06	1.95E+00	2.33E-03	sig
pmb0631	C26H28O15	Orientin-6-C-arabinoside	Flavonoids	Flavones	-	3	5.84E+05	9.05E+05	6.48E+05	9.93E+05	8.23E+05	7.83E+05	8.54E+05	7.61E+05	1.05E+06	9.85E+05	1.14E+06	1.05E+06	9.72E+05	9.29E+05	1.12E+06	8.40E+05	1.06E+06	1.02E+06	8.64E+05	1.11E+06	1.10E+06	1.25E+06	1.03E+06	8.60E+05	1.03E+06	1.05E+06	1.03E+06	8.78E+05	9.81E+05	1.16E+06	2.68E-01	8.37E-02	insig
Lmlp002205	C11H16O3	Isololiolide	Terpenoids	Terpene	38274-00-9	3	2.36E+05	1.86E+05	1.30E+05	7.52E+05	6.66E+05	7.43E+05	7.53E+05	6.80E+05	8.02E+05	7.00E+05	6.64E+05	6.44E+05	8.52E+05	7.41E+05	7.25E+05	9.07E+05	8.82E+05	9.96E+05	9.28E+05	9.27E+05	9.40E+05	1.12E+06	9.38E+05	8.44E+05	1.32E+06	1.24E+06	1.18E+06	1.54E+06	1.38E+06	1.36E+06	4.12E-01	8.05E-13	insig
mws0371	C22H32O2	Cis-4,7,10,13,16,19-Docosahexaenoic Acid	Lipids	Free fatty acids	6217-54-5	3	3.74E+04	3.01E+04	3.88E+04	6.14E+04	5.11E+04	6.29E+04	3.85E+04	4.53E+04	4.22E+04	3.58E+04	3.39E+04	3.66E+04	4.63E+04	3.98E+04	4.72E+04	4.90E+04	3.44E+04	5.39E+04	4.29E+04	3.76E+04	4.17E+04	4.31E+04	4.27E+04	4.14E+04	4.62E+04	4.86E+04	4.66E+04	3.88E+04	4.19E+04	4.38E+04	1.14E+00	3.86E-04	sig
pmc0066	C10H13N4O7P	2'-Deoxyinosine-5'-monophosphate	Nucleotides and derivatives	Nucleotides and derivatives	3393-18-8	3	3.63E+06	2.87E+06	2.89E+06	3.00E+06	3.00E+06	2.64E+06	2.62E+06	2.63E+06	3.57E+06	2.38E+06	2.60E+06	2.76E+06	2.63E+06	3.06E+06	2.33E+06	2.73E+06	3.40E+06	2.54E+06	2.84E+06	3.35E+06	3.60E+06	3.29E+06	3.15E+06	3.56E+06	3.55E+06	2.41E+06	2.72E+06	3.23E+06	3.22E+06	3.28E+06	1.20E+00	2.83E-01	sig
Lmtp002822	C25H26O13	Apigenin-6-C-arabinoside-8-C-xyloside*	Flavonoids	Flavones	-	2	4.26E+07	7.03E+07	4.93E+07	5.53E+07	5.74E+07	5.85E+07	4.65E+07	6.38E+07	5.47E+07	5.86E+07	6.10E+07	5.55E+07	6.82E+07	6.59E+07	6.12E+07	5.52E+07	5.65E+07	6.29E+07	4.97E+07	5.93E+07	5.64E+07	4.96E+07	5.30E+07	5.35E+07	5.64E+07	4.94E+07	5.58E+07	5.11E+07	4.60E+07	5.12E+07	1.24E+00	2.34E-01	sig
MWSslk257	C9H14N3O8P	Cytidine 5'-monophosphate(Cytidylic acid)	Nucleotides and derivatives	Nucleotides and derivatives	63-37-6	3	5.79E+05	3.60E+05	3.89E+05	4.81E+05	4.81E+05	4.72E+05	4.65E+05	5.35E+05	5.35E+05	4.90E+05	4.68E+05	6.22E+05	4.74E+05	4.79E+05	5.51E+05	5.80E+05	5.25E+05	4.84E+05	5.16E+05	5.92E+05	5.20E+05	5.65E+05	4.63E+05	5.27E+05	5.43E+05	4.47E+05	5.17E+05	5.73E+05	5.00E+05	5.35E+05	3.67E-01	6.42E-01	insig
mws2108	C16H18O9	Cryptochlorogenic acid (4-O-Caffeoylquinic acid)	Phenolic acids	Phenolic acids	905-99-7	1	2.54E+07	2.60E+07	2.77E+07	2.69E+07	3.68E+07	3.14E+07	3.16E+07	3.16E+07	3.55E+07	3.63E+07	3.75E+07	2.99E+07	3.25E+07	3.44E+07	3.74E+07	3.39E+07	3.33E+07	3.50E+07	2.79E+07	2.85E+07	3.22E+07	2.59E+07	3.28E+07	2.86E+07	3.28E+07	3.69E+07	2.89E+07	3.01E+07	3.64E+07	3.10E+07	1.28E+00	6.49E-02	sig
MWS1844	C14H18O	2-Pentyl-3-phenyl-2-propenal	Others	Aldehyde compounds	122-40-7	3	8.84E+04	8.65E+04	7.47E+04	7.51E+04	8.55E+04	6.83E+04	7.32E+04	7.78E+04	7.62E+04	6.76E+04	7.32E+04	6.70E+04	7.21E+04	7.05E+04	6.64E+04	6.80E+04	6.72E+04	7.66E+04	6.45E+04	7.41E+04	7.71E+04	6.40E+04	6.82E+04	5.60E+04	6.96E+04	6.89E+04	7.31E+04	7.65E+04	6.58E+04	6.46E+04	1.33E-02	2.37E-02	insig
mws1589	C18H32O16	D-Panose	Others	Saccharides	33401-87-5	1	1.34E+06	9.03E+05	1.33E+06	9.60E+05	1.04E+06	8.10E+05	1.06E+06	1.02E+06	8.09E+05	1.05E+06	1.25E+06	8.51E+05	1.00E+06	9.67E+05	9.86E+05	1.10E+06	8.52E+05	1.01E+06	8.73E+05	1.04E+06	9.66E+05	9.48E+05	8.67E+05	9.10E+05	1.10E+06	1.49E+06	1.35E+06	1.04E+06	9.71E+05	1.09E+06	1.27E+00	5.25E-02	sig
Hmmp002121	C23H16O11	Isorhamnetin-3-O-gallate	Flavonoids	Flavonols	-	3	1.09E+07	9.70E+06	7.89E+06	1.11E+07	1.19E+07	1.13E+07	1.09E+07	1.08E+07	1.18E+07	1.22E+07	1.24E+07	1.07E+07	1.16E+07	1.18E+07	1.20E+07	1.11E+07	1.27E+07	1.12E+07	1.08E+07	9.16E+06	8.59E+06	8.04E+06	9.19E+06	7.89E+06	8.14E+06	7.61E+06	7.51E+06	7.64E+06	8.55E+06	7.82E+06	2.43E+00	1.98E-06	sig
Zmhp102730	C27H30O17	6-Hydroxykaempferol-3,6-O-Diglucoside	Flavonoids	Flavonols	-	3	1.87E+06	2.01E+06	1.70E+06	1.57E+06	1.88E+06	1.43E+06	1.56E+06	1.44E+06	1.39E+06	8.32E+05	2.90E+06	3.68E+06	1.48E+06	1.24E+06	1.42E+06	1.40E+06	1.42E+06	1.45E+06	1.42E+06	1.54E+06	1.37E+06	1.04E+06	1.53E+06	1.61E+06	1.20E+06	1.06E+06	1.33E+06	1.49E+06	1.30E+06	1.42E+06	3.64E-01	1.71E-01	insig
Hmdn001667	C20H16O13	Ellagic acid-4-O-glucoside	Tannins	Tannin	-	3	2.08E+06	2.25E+06	1.85E+06	1.92E+06	1.85E+06	1.73E+06	2.00E+06	1.87E+06	1.94E+06	2.28E+06	2.17E+06	1.78E+06	1.94E+06	1.96E+06	2.03E+06	1.92E+06	2.11E+06	1.79E+06	1.81E+06	1.44E+06	2.16E+06	1.65E+06	1.90E+06	1.98E+06	2.01E+06	2.16E+06	1.72E+06	1.89E+06	1.80E+06	1.42E+06	2.96E-01	4.87E-01	insig
Lmmn004912	C16H12O7	3-O-Methylquercetin	Flavonoids	Flavonols	1486-70-0	3	1.70E+05	1.77E+05	1.50E+05	2.23E+05	2.09E+05	2.19E+05	2.17E+05	2.03E+05	1.81E+05	2.21E+05	1.92E+05	2.02E+05	2.22E+05	2.03E+05	2.24E+05	2.12E+05	1.55E+05	2.21E+05	1.96E+05	1.74E+05	2.15E+05	2.27E+05	2.26E+05	2.12E+05	2.16E+05	2.30E+05	2.06E+05	2.53E+05	2.06E+05	2.44E+05	4.31E-01	1.55E-02	insig
Zahp012577	C18H33NO	octadecadienoic acid amide	Alkaloids	Alkaloids	-	2	5.44E+04	6.18E+04	5.92E+04	5.16E+04	5.11E+04	3.57E+04	6.85E+04	6.28E+04	6.15E+04	3.24E+04	3.54E+04	3.46E+04	3.94E+04	3.50E+04	3.85E+04	3.83E+04	4.53E+04	6.57E+04	3.71E+04	5.01E+04	4.38E+04	4.69E+04	4.49E+04	6.70E+04	8.15E+04	7.02E+04	7.34E+04	5.37E+04	6.09E+04	5.77E+04	1.49E+00	4.69E-05	sig
HJAP010	C25H26O14	Luteolin-6,8-di-C-arabinoside	Flavonoids	Flavones	-	3	6.09E+05	1.25E+06	1.00E+06	1.08E+06	9.06E+05	9.15E+05	8.33E+05	8.08E+05	1.01E+06	1.12E+06	1.12E+06	9.54E+05	7.83E+05	9.54E+05	8.90E+05	8.34E+05	7.84E+05	1.12E+06	9.97E+05	7.86E+05	1.17E+06	1.01E+06	9.71E+05	1.02E+06	9.42E+05	1.23E+06	1.01E+06	1.03E+06	1.04E+06	9.14E+05	4.11E-01	8.41E-01	insig
pmd0136	C26H54NO7P	LysoPC 18:0(2n isomer)	Lipids	LPC	-	1	1.24E+07	6.29E+06	4.42E+06	9.05E+06	9.41E+06	9.33E+06	8.37E+06	9.15E+06	8.29E+06	9.93E+06	9.62E+06	9.06E+06	9.50E+06	9.37E+06	9.13E+06	9.39E+06	9.84E+06	1.08E+07	1.14E+07	1.25E+07	1.20E+07	1.49E+07	1.36E+07	1.20E+07	1.47E+07	1.53E+07	1.56E+07	2.52E+06	1.44E+07	1.61E+07	1.33E-01	7.33E-02	insig
Lmhp010515	C25H52NO7P	LysoPC 17:0(2n isomer)	Lipids	LPC	-	2	8.31E+04	3.38E+04	3.13E+04	1.28E+05	1.35E+05	1.34E+05	1.44E+05	1.35E+05	1.42E+05	1.93E+05	1.26E+05	1.58E+05	1.41E+05	1.49E+05	1.47E+05	1.87E+05	1.85E+05	1.72E+05	1.99E+05	1.96E+05	2.25E+05	2.48E+05	2.46E+05	1.78E+05	2.54E+05	3.21E+05	2.95E+05	3.55E+05	3.60E+05	3.64E+05	1.26E-01	2.68E-11	insig
MWSmce308	C9H10O5	Gallic Acid Ethyl Ester; Ethyl gallate	Phenolic acids	Phenolic acids	831-61-8	3	8.81E+03	8.56E+03	6.03E+03	6.85E+03	1.13E+04	6.33E+03	1.23E+04	9.48E+03	6.14E+03	6.91E+03	7.03E+03	2.74E+03	4.80E+03	7.42E+03	6.19E+03	1.07E+04	5.01E+03	7.57E+03	3.82E+03	7.29E+03	6.93E+03	7.23E+03	1.87E+03	5.12E+03	9.01E+03	5.32E+03	5.17E+03	6.26E+03	5.48E+03	9.63E+03	2.81E-01	4.59E-01	insig
mws4193	C9H12O3	Homovanillic alcohol; 4-Hydroxy-3-methoxyphenethanol	Phenolic acids	Phenolic acids	2380-78-1	3	8.11E+04	6.68E+04	6.39E+04	5.96E+04	7.08E+04	7.68E+04	6.21E+04	6.62E+04	6.56E+04	6.56E+04	5.78E+04	5.31E+04	7.29E+04	6.88E+04	7.91E+04	8.53E+04	6.84E+04	6.54E+04	6.60E+04	7.85E+04	6.49E+04	5.73E+04	6.45E+04	6.37E+04	6.60E+04	6.94E+04	6.55E+04	6.00E+04	7.20E+04	7.39E+04	2.74E-01	2.54E-01	insig
HJAP023	C33H40O21	Kaempferol-6,8-di-C-glucoside-7-O-glucoside	Flavonoids	Flavonols	-	3	2.37E+05	2.77E+05	2.46E+05	2.39E+05	1.89E+05	2.21E+05	2.56E+05	2.86E+05	2.35E+05	2.45E+05	3.03E+05	2.82E+05	1.64E+05	2.28E+05	2.53E+05	2.70E+05	2.27E+05	2.55E+05	3.00E+05	3.33E+05	2.98E+05	2.67E+05	3.06E+05	3.11E+05	3.02E+05	2.71E+05	3.30E+05	2.27E+05	2.85E+05	3.50E+05	1.35E+00	1.63E-02	sig
Lahp003986	C21H22O10	3,4-Dihydro-4-(4'-hydroxyphenyl)-5,7-dihydroxycoumarin glucoside	Lignans and Coumarins	Coumarins	-	3	9.43E+05	1.59E+06	1.84E+06	5.86E+05	6.26E+05	9.65E+05	7.35E+05	6.72E+05	6.52E+05	6.06E+05	7.16E+05	7.31E+05	8.42E+05	6.38E+05	7.49E+05	8.49E+05	5.55E+05	8.04E+05	6.50E+05	6.19E+05	7.23E+05	7.25E+05	7.04E+05	7.26E+05	5.57E+05	7.81E+05	6.52E+05	6.41E+05	6.66E+05	6.26E+05	1.12E+00	6.59E-04	sig
pmf0297	C20H42O	1-Eicosanol	Lipids	Free fatty acids	629-96-9	3	1.05E+05	4.25E+04	4.60E+04	7.42E+04	7.23E+04	7.60E+04	6.55E+04	6.49E+04	6.22E+04	7.21E+04	7.08E+04	6.99E+04	7.26E+04	7.67E+04	7.23E+04	8.26E+04	7.20E+04	8.53E+04	7.47E+04	6.96E+04	7.36E+04	7.07E+04	6.99E+04	7.12E+04	7.53E+04	8.40E+04	8.40E+04	8.75E+04	8.74E+04	8.38E+04	7.23E-02	4.09E-01	insig
Lmgp001898	C9H7NO2	4,6-Dihydroxyquinoline	Alkaloids	Quinoline alkaloids	3517-61-1	3	2.19E+05	2.66E+05	1.99E+05	2.25E+05	2.13E+05	2.10E+05	1.94E+05	2.23E+05	1.56E+05	2.54E+05	2.17E+05	2.83E+05	2.10E+05	2.19E+05	2.01E+05	2.05E+05	2.04E+05	1.97E+05	1.90E+05	2.27E+05	2.27E+05	2.38E+05	2.98E+05	2.25E+05	2.12E+05	2.53E+05	2.33E+05	2.29E+05	2.30E+05	2.26E+05	8.99E-01	8.82E-02	insig
Zmzp000145	C9H20N2O2	Trimethyllysine	Amino acids and derivatives	Amino acids and derivatives	23284-33-5	3	8.80E+06	2.26E+06	1.01E+07	9.21E+06	2.76E+06	1.06E+07	1.04E+07	9.83E+06	9.65E+06	9.87E+06	9.86E+06	1.01E+07	9.09E+06	9.25E+06	9.13E+06	2.37E+06	9.65E+06	9.21E+06	8.98E+06	9.44E+06	9.64E+06	8.97E+06	7.59E+06	9.12E+06	9.06E+06	9.17E+06	9.35E+06	9.78E+06	3.23E+06	9.32E+06	4.98E-01	7.76E-01	insig
pmn001628	C20H18O14	4,6-(S)-Hexahydroxydiphenoyl-D-glucose	Phenolic acids	Phenolic acids	23094-68-0	1	1.64E+07	1.61E+07	1.92E+07	1.24E+07	1.43E+07	1.53E+07	1.10E+07	1.14E+07	1.23E+07	1.54E+07	1.41E+07	1.49E+07	1.38E+07	1.44E+07	1.35E+07	1.18E+07	1.14E+07	1.43E+07	1.28E+07	1.40E+07	1.33E+07	1.17E+07	1.44E+07	1.39E+07	1.28E+07	1.22E+07	1.28E+07	1.51E+07	1.30E+07	1.40E+07	1.05E+00	5.43E-04	sig
pmb2947	C45H38O18	Catechin-catechin-catechin	Flavonoids	Flavanols	-	2	1.10E+07	1.18E+07	1.34E+07	8.93E+06	7.77E+06	8.60E+06	9.79E+06	8.27E+06	8.83E+06	9.15E+06	1.03E+07	8.20E+06	8.13E+06	9.93E+06	9.78E+06	1.04E+07	8.95E+06	8.12E+06	9.23E+06	9.57E+06	1.04E+07	8.52E+06	7.92E+06	8.67E+06	8.29E+06	1.03E+07	1.01E+07	1.01E+07	9.62E+06	9.94E+06	1.76E+00	3.30E-03	sig
mws0178	C16H18O9	Chlorogenic acid (3-O-Caffeoylquinic acid)*	Phenolic acids	Phenolic acids	327-97-9	1	3.88E+07	3.69E+07	4.15E+07	4.00E+07	4.31E+07	3.64E+07	3.78E+07	4.21E+07	3.91E+07	4.29E+07	4.35E+07	4.33E+07	5.22E+07	4.47E+07	5.06E+07	4.73E+07	4.82E+07	4.16E+07	4.45E+07	4.73E+07	3.80E+07	4.37E+07	4.25E+07	3.65E+07	5.35E+07	4.90E+07	4.17E+07	4.54E+07	4.22E+07	5.16E+07	3.53E-01	2.83E-02	insig
Lmyp003191	C27H20O17	Phyllanemblinin A	Tannins	Tannin	-	3	2.29E+05	2.65E+05	1.86E+05	1.32E+05	5.06E+04	2.02E+05	1.32E+05	1.40E+05	1.63E+05	8.78E+04	1.33E+05	1.74E+05	1.67E+05	1.77E+05	1.69E+05	1.60E+05	1.34E+05	1.50E+05	1.43E+05	1.91E+05	9.00E+04	1.42E+05	1.37E+05	1.89E+05	1.56E+05	9.45E+04	5.61E+04	1.27E+05	1.59E+05	1.31E+05	6.16E-01	8.97E-02	insig
MWS04447	C6H11NO2	Homoproline	Amino acids and derivatives	Amino acids and derivatives	56879-46-0	3	1.19E+07	1.16E+07	8.44E+06	1.84E+07	2.00E+07	2.19E+07	2.64E+07	2.74E+07	2.53E+07	1.61E+07	1.52E+07	1.62E+07	2.64E+07	2.58E+07	3.18E+07	2.21E+07	2.17E+07	3.11E+07	1.68E+07	1.78E+07	1.85E+07	2.69E+07	3.16E+07	2.63E+07	2.87E+07	2.67E+07	2.50E+07	2.39E+07	2.03E+07	2.08E+07	8.81E-01	2.13E-07	insig
Lmmp003672	C31H28O12	8,8'-Methylenebiscatechin	Flavonoids	Flavanols	81555-08-0	3	4.12E+06	2.93E+06	2.75E+06	2.53E+06	2.78E+06	2.93E+06	2.27E+06	2.55E+06	2.59E+06	2.00E+06	2.06E+06	2.25E+06	2.33E+06	2.39E+06	2.26E+06	2.41E+06	2.29E+06	2.10E+06	2.03E+06	2.74E+06	2.59E+06	2.71E+06	2.87E+06	3.06E+06	2.61E+06	2.04E+06	1.94E+06	2.22E+06	1.78E+06	2.29E+06	3.61E-01	4.14E-03	insig
Hmmn001882	C8H7NO2	2,5-Dihydroxy-Indole	Alkaloids	Plumerane	-	3	6.53E+04	5.84E+04	6.33E+04	7.51E+04	7.09E+04	7.29E+04	7.39E+04	7.12E+04	7.24E+04	6.85E+04	7.28E+04	6.96E+04	7.79E+04	7.36E+04	6.69E+04	7.03E+04	7.62E+04	6.60E+04	7.38E+04	7.90E+04	6.73E+04	7.64E+04	7.20E+04	6.79E+04	6.77E+04	7.35E+04	6.78E+04	7.38E+04	7.34E+04	7.30E+04	1.19E+00	5.94E-02	sig
MWSmce689	C19H32O2	Methyl linolenate	Lipids	Free fatty acids	301-00-8	1	7.23E+04	1.01E+05	6.51E+04	3.61E+04	4.18E+04	3.24E+04	2.96E+04	2.56E+04	2.17E+04	2.78E+04	3.84E+04	3.69E+04	3.53E+04	3.60E+04	4.14E+04	2.74E+04	1.50E+04	3.88E+04	9.02E+04	5.32E+04	5.95E+04	3.26E+04	3.55E+04	6.37E+04	3.79E+04	7.45E+04	5.03E+04	4.78E+04	5.41E+04	7.35E+04	2.12E+00	8.91E-04	sig
MWS2426	C16H19N3O5	Tryptophan glutamic acid	Amino acids and derivatives	Amino acids and derivatives	36099-95-3	3	3.29E+04	5.08E+04	4.55E+04	9.03E+04	1.02E+05	9.13E+04	1.09E+05	1.03E+05	1.04E+05	1.01E+05	1.07E+05	1.14E+05	1.03E+05	8.77E+04	1.05E+05	9.28E+04	8.84E+04	1.03E+05	1.02E+05	1.00E+05	1.01E+05	1.14E+05	9.36E+04	9.53E+04	1.09E+05	1.02E+05	1.26E+05	1.06E+05	9.29E+04	8.45E+04	1.50E+00	3.38E-07	sig
pmn001686	C16H32O4	10,16-Dihydroxypalmitic acid	Lipids	Free fatty acids	3233-90-7	3	5.06E+05	2.39E+05	1.69E+05	3.67E+05	3.76E+05	3.93E+05	3.77E+05	4.32E+05	3.49E+05	3.67E+05	3.87E+05	3.52E+05	4.48E+05	4.34E+05	4.10E+05	3.68E+05	3.85E+05	4.26E+05	3.82E+05	3.85E+05	4.16E+05	4.18E+05	4.48E+05	3.97E+05	4.00E+05	3.77E+05	3.75E+05	4.47E+05	3.82E+05	4.01E+05	7.33E-01	4.91E-01	insig
MWS0552	C15H28O2	Cis-10-Pentadecenoic Acid(C15:1)	Lipids	Free fatty acids	84743-29-3	3	6.70E+04	1.50E+05	9.14E+04	1.67E+05	1.47E+05	1.32E+05	1.13E+05	2.08E+05	1.58E+05	8.93E+04	1.38E+05	8.80E+04	1.04E+05	1.28E+05	8.33E+04	1.47E+05	2.03E+05	1.61E+05	1.00E+05	7.96E+04	9.72E+04	1.17E+05	1.91E+05	2.24E+05	3.26E+05	9.53E+04	1.11E+05	1.30E+05	1.94E+05	1.52E+05	4.69E-02	2.98E-01	insig
pmb0197	C11H15N5O5	N7-Methylguanosine	Nucleotides and derivatives	Nucleotides and derivatives	20244-86-4	3	1.23E+05	2.65E+05	3.97E+05	3.00E+05	3.62E+05	3.63E+05	3.24E+05	2.55E+05	3.27E+05	3.50E+05	3.28E+05	3.66E+05	2.54E+05	2.37E+05	2.96E+05	2.80E+05	2.62E+05	2.84E+05	2.62E+05	3.01E+05	2.58E+05	3.21E+05	2.36E+05	2.24E+05	2.29E+05	2.77E+05	2.88E+05	3.20E+05	3.12E+05	2.37E+05	1.24E+00	4.09E-01	sig
Lmfp001509	C13H16O9	1-O-Galloyl-rhamnose	Phenolic acids	Phenolic acids	-	3	8.24E+04	1.25E+05	1.77E+05	1.20E+05	9.64E+04	7.93E+04	8.88E+04	4.38E+04	9.72E+04	1.08E+05	7.74E+04	8.55E+04	8.33E+04	1.05E+05	8.16E+04	8.27E+04	8.59E+04	7.39E+04	8.53E+04	1.01E+05	7.47E+04	6.58E+04	3.95E+04	4.18E+04	7.92E+04	6.02E+04	4.51E+04	8.82E+04	1.06E+05	9.56E+04	5.49E-02	2.09E-02	insig
pme1306	C8H12NO6P	Pyridoxine-5'-phosphate	Others	Vitamin	447-05-2	3	3.22E+05	1.96E+05	1.92E+05	1.80E+05	1.44E+05	2.22E+05	1.57E+05	1.21E+05	1.66E+05	1.89E+05	1.66E+05	1.47E+05	1.55E+05	1.77E+05	1.49E+05	1.48E+05	1.71E+05	2.04E+05	2.04E+05	2.22E+05	1.48E+05	1.94E+05	1.68E+05	1.49E+05	1.72E+05	1.42E+05	1.86E+05	2.01E+05	1.90E+05	2.04E+05	1.35E+00	1.85E-01	sig
Zmdn001863	C18H14O6	2-(7-Dihydroxyl)-benzofuranyl-ferulic acid	Phenolic acids	Phenolic acids	-	3	2.35E+05	1.25E+05	6.50E+04	3.19E+05	2.84E+05	3.13E+05	3.02E+05	2.65E+05	2.77E+05	2.76E+05	2.82E+05	2.79E+05	2.59E+05	2.69E+05	2.87E+05	2.95E+05	2.65E+05	2.85E+05	2.80E+05	2.66E+05	3.01E+05	2.69E+05	2.85E+05	3.05E+05	2.78E+05	3.00E+05	2.86E+05	2.69E+05	2.91E+05	2.69E+05	1.46E+00	2.17E-04	sig
Lmhp009349	C25H44NO7P	LysoPE 20:4(2n isomer)	Lipids	LPE	-	3	1.69E+04	2.00E+04	1.79E+04	5.93E+04	4.48E+04	4.82E+04	5.51E+04	5.30E+04	5.46E+04	5.41E+04	4.51E+04	5.62E+04	6.09E+04	5.46E+04	5.59E+04	5.41E+04	5.84E+04	5.61E+04	4.66E+04	4.72E+04	4.79E+04	5.21E+04	3.38E+04	4.47E+04	4.16E+04	6.32E+04	5.03E+04	3.65E+04	3.13E+04	2.94E+04	2.24E+00	9.68E-07	sig
Hmln003405	C20H16O12	Ellagic acid-4-O-rhamnoside	Tannins	Tannin	-	3	1.42E+05	1.63E+05	2.37E+05	1.06E+05	1.39E+05	1.48E+05	1.07E+05	1.07E+05	1.00E+05	1.26E+05	1.15E+05	1.43E+05	1.19E+05	1.29E+05	1.13E+05	1.19E+05	1.13E+05	1.34E+05	1.23E+05	1.27E+05	1.23E+05	9.85E+04	1.10E+05	1.21E+05	1.03E+05	1.03E+05	1.05E+05	1.14E+05	1.09E+05	1.20E+05	5.93E-01	4.15E-03	insig
MWSslk254	C27H30O15	Kaempferol-3-O-glucorhamnoside	Flavonoids	Flavonols	40437-72-7	3	4.83E+06	1.06E+07	7.85E+06	9.85E+06	9.81E+06	9.82E+06	8.11E+06	8.14E+06	7.97E+06	1.17E+07	9.11E+06	9.68E+06	8.53E+06	8.76E+06	8.43E+06	8.19E+06	8.44E+06	9.29E+06	7.83E+06	8.36E+06	8.41E+06	8.06E+06	9.61E+06	8.25E+06	8.01E+06	1.03E+07	8.38E+06	8.42E+06	7.73E+06	8.49E+06	1.15E+00	2.71E-01	sig
MWStz091	C8H12N2O2	Cyclo(L-Ala-L-Pro)	Amino acids and derivatives	Amino acids and derivatives	36357-32-1	3	4.34E+04	1.81E+04	4.22E+04	5.86E+04	6.38E+04	5.61E+04	6.74E+04	6.80E+04	6.87E+04	8.67E+04	6.37E+04	6.45E+04	7.26E+04	7.00E+04	6.19E+04	5.90E+04	8.76E+04	8.49E+04	8.08E+04	1.05E+05	9.15E+04	7.78E+04	6.84E+04	7.16E+04	9.83E+04	1.10E+05	1.13E+05	1.07E+05	1.40E+05	1.32E+05	1.86E-01	2.27E-07	insig
Lmdp003110	C15H12O6	2,6,7,4'-Tetrahydroxyisoflavanone	Flavonoids	Dihydroisoflavones	-	3	8.01E+06	1.27E+07	6.46E+06	1.01E+07	6.03E+06	1.07E+07	9.15E+06	8.08E+06	9.89E+06	1.05E+07	1.31E+07	7.26E+06	1.15E+07	9.20E+06	1.08E+07	9.87E+06	9.23E+06	8.56E+06	1.18E+07	1.13E+07	1.16E+07	9.45E+06	1.18E+07	9.91E+06	1.01E+07	1.07E+07	1.12E+07	1.21E+07	7.24E+06	1.20E+07	4.24E-01	7.64E-01	insig
MWSslk094	C30H26O13	Proanthocyanidins	Tannins	Proanthocyanidins	20347-71-1	3	7.97E+05	7.10E+05	5.35E+05	1.01E+06	9.93E+05	9.65E+05	9.05E+05	9.16E+05	1.03E+06	1.08E+06	7.92E+05	9.40E+05	9.96E+05	1.04E+06	1.04E+06	1.03E+06	7.53E+05	1.03E+06	1.02E+06	1.02E+06	9.67E+05	1.21E+06	1.05E+06	9.53E+05	1.10E+06	9.02E+05	1.08E+06	7.12E+05	7.78E+05	8.92E+05	1.41E+00	5.24E-03	sig
pmn001647	C45H38O18	Procyanidin C2	Tannins	Proanthocyanidins	37064-31-6	1	5.41E+06	7.04E+06	8.68E+06	4.43E+06	4.77E+06	4.74E+06	4.75E+06	5.20E+06	4.98E+06	5.10E+06	7.18E+06	6.61E+06	4.74E+06	5.67E+06	5.23E+06	5.07E+06	5.27E+06	5.35E+06	5.62E+06	4.67E+06	4.56E+06	5.88E+06	4.43E+06	3.66E+06	4.99E+06	5.41E+06	5.69E+06	5.21E+06	6.95E+06	4.86E+06	1.06E+00	4.94E-02	sig
ML10180524	C9H13N3O5	Cytarabine	Nucleotides and derivatives	Nucleotides and derivatives	147-94-4	3	9.67E+05	1.26E+06	1.30E+06	2.21E+06	2.03E+06	2.19E+06	2.04E+06	1.84E+06	1.82E+06	1.68E+06	1.71E+06	1.96E+06	1.96E+06	1.90E+06	1.74E+06	1.72E+06	1.54E+06	2.21E+06	1.98E+06	2.21E+06	1.84E+06	2.41E+06	1.81E+06	2.40E+06	2.08E+06	1.98E+06	2.18E+06	1.90E+06	2.01E+06	1.48E+06	1.27E+00	8.08E-04	sig
Lmsp005625	C22H18O13	3-O-Methylellagic acid-4'-O-(5''-O-acetyl)arabinoside	Tannins	Tannin	-	3	9.21E+04	1.47E+05	1.29E+05	1.50E+05	1.00E+05	1.34E+05	1.52E+05	1.48E+05	1.20E+05	1.12E+05	1.44E+05	1.51E+05	1.26E+05	1.32E+05	1.19E+05	8.59E+04	9.17E+04	1.03E+05	1.08E+05	9.73E+04	1.31E+05	1.37E+05	1.34E+05	1.14E+05	1.15E+05	1.43E+05	1.52E+05	1.39E+05	1.41E+05	9.59E+04	2.05E-01	2.23E-01	insig
pme0256	C5H4N4O2	Xanthine	Nucleotides and derivatives	Nucleotides and derivatives	69-89-6	3	1.80E+05	1.46E+05	1.86E+05	1.30E+05	1.89E+05	1.50E+05	1.44E+05	1.43E+05	1.53E+05	1.80E+05	1.99E+05	1.73E+05	1.53E+05	1.55E+05	1.62E+05	1.64E+05	1.47E+05	1.45E+05	2.01E+05	1.63E+05	1.79E+05	1.75E+05	1.68E+05	1.63E+05	1.70E+05	1.74E+05	1.86E+05	1.55E+05	1.48E+05	1.40E+05	4.79E-01	3.92E-02	insig
pmb0628	C27H32O16	Eriodictyol-8-C-glucoside-4'-O-glucoside	Flavonoids	Flavanones	-	3	8.44E+05	8.43E+05	7.82E+05	5.98E+05	5.27E+05	5.04E+05	5.80E+05	6.87E+05	5.57E+05	5.68E+05	6.20E+05	5.68E+05	7.35E+05	6.36E+05	6.71E+05	6.11E+05	5.69E+05	5.94E+05	5.03E+05	6.54E+05	6.46E+05	6.39E+05	6.26E+05	5.71E+05	5.40E+05	5.26E+05	5.29E+05	5.06E+05	4.33E+05	4.96E+05	4.12E-01	3.28E-06	insig
Lmhp008801	C23H42NO7P	LysoPE 18:3	Lipids	LPE	-	1	2.97E+06	2.84E+06	2.24E+06	7.93E+06	8.22E+06	7.84E+06	7.89E+06	1.02E+07	8.34E+06	7.86E+06	8.73E+06	8.93E+06	8.07E+06	8.93E+06	6.80E+06	9.10E+06	9.23E+06	9.07E+06	7.52E+06	9.63E+06	8.97E+06	8.47E+06	9.82E+06	9.76E+06	1.02E+07	1.23E+07	1.20E+07	1.15E+07	1.13E+07	8.82E+06	9.24E-01	5.84E-08	insig
Lmdn003756	C10H10O4	Methyl caffeate	Phenolic acids	Phenolic acids	3843-74-1	3	5.67E+04	1.05E+05	1.09E+05	6.93E+04	6.74E+04	7.91E+04	5.26E+04	6.82E+04	5.66E+04	7.39E+04	7.63E+04	7.78E+04	6.64E+04	6.30E+04	6.54E+04	6.83E+04	7.08E+04	6.85E+04	6.32E+04	5.44E+04	5.46E+04	6.30E+04	5.60E+04	4.92E+04	5.46E+04	5.74E+04	6.20E+04	4.70E+04	4.45E+04	4.98E+04	5.34E-01	3.16E-03	insig
Lmtn001630	C14H19NO7	2-Glucosyloxy-2-phenylacetic acid amide	Alkaloids	Alkaloids	-	3	3.06E+04	3.65E+04	3.23E+04	4.71E+04	5.79E+04	4.39E+04	3.43E+04	3.75E+04	3.90E+04	4.51E+04	3.83E+04	4.73E+04	3.44E+04	3.92E+04	4.65E+04	4.03E+04	4.03E+04	3.94E+04	3.87E+04	6.38E+04	5.02E+04	2.14E+04	3.05E+04	2.83E+04	6.41E+04	6.99E+04	6.98E+04	4.44E+04	5.05E+04	4.17E+04	1.33E-01	4.50E-06	insig
MWS201429	C8H16N2O4S	Met-Ser	Amino acids and derivatives	Amino acids and derivatives	14517-43-2	3	5.24E+05	3.38E+05	3.43E+05	2.03E+05	1.89E+05	2.22E+05	1.75E+05	1.71E+05	1.82E+05	2.29E+05	2.08E+05	2.15E+05	1.83E+05	2.27E+05	1.89E+05	2.01E+05	1.84E+05	2.08E+05	2.02E+05	1.92E+05	2.29E+05	2.53E+05	2.66E+05	2.46E+05	2.61E+05	2.65E+05	2.49E+05	3.46E+05	3.08E+05	2.92E+05	2.60E+00	8.77E-06	sig
mws1179	C21H22O10	Naringenin-7-O-glucoside (Prunin)	Flavonoids	Flavanones	529-55-5	1	2.15E+06	2.36E+06	1.86E+06	1.79E+06	1.99E+06	1.94E+06	1.96E+06	1.89E+06	1.83E+06	1.88E+06	2.51E+06	1.96E+06	1.51E+06	1.73E+06	1.78E+06	2.01E+06	2.00E+06	1.91E+06	1.90E+06	1.69E+06	1.78E+06	1.73E+06	1.88E+06	2.22E+06	1.68E+06	1.67E+06	1.65E+06	1.67E+06	2.10E+06	1.86E+06	5.82E-02	6.57E-02	insig
MWSHY0094	C22H18O11	Gallocatechin gallate	Flavonoids	Flavanols	4233-96-9	1	2.20E+07	2.41E+07	2.19E+07	1.88E+07	1.69E+07	2.06E+07	1.90E+07	1.87E+07	1.82E+07	1.99E+07	1.74E+07	2.02E+07	2.13E+07	1.85E+07	1.80E+07	1.79E+07	2.17E+07	1.81E+07	1.96E+07	1.81E+07	1.70E+07	1.97E+07	1.95E+07	1.97E+07	1.79E+07	2.03E+07	1.85E+07	2.01E+07	1.98E+07	1.90E+07	1.36E+00	5.28E-02	sig
Wafp002664	C15H20N2O4	1-O-p-Coumaroyllysine	Alkaloids	Phenolamine	-	2	8.75E+05	7.97E+05	7.77E+05	6.77E+05	6.63E+05	4.51E+05	8.08E+05	7.34E+05	5.14E+05	6.85E+05	6.21E+05	5.03E+05	6.51E+05	6.94E+05	7.00E+05	6.55E+05	5.30E+05	7.49E+05	6.86E+05	6.97E+05	6.74E+05	6.73E+05	7.45E+05	5.15E+05	5.10E+05	5.74E+05	5.99E+05	6.04E+05	7.73E+05	7.36E+05	9.62E-01	1.45E-01	insig
pmb0764	C6H9NOS	4-Methyl-5-thiazoleethanol	Others	Others	137-00-8	3	4.11E+04	5.06E+04	4.27E+04	8.71E+04	6.84E+04	7.77E+04	8.27E+04	7.52E+04	7.27E+04	9.35E+04	1.01E+05	1.35E+05	7.73E+04	9.31E+04	7.31E+04	9.35E+04	1.07E+05	9.71E+04	1.22E+05	1.31E+05	1.12E+05	1.19E+05	1.13E+05	1.44E+05	1.82E+05	1.63E+05	1.98E+05	3.18E+05	3.48E+05	3.50E+05	1.05E+00	2.74E-15	sig
MWSmce295	C9H12N2O6	1-beta-D-Arabinofuranosyluracil	Nucleotides and derivatives	Nucleotides and derivatives	3083-77-0	1	3.08E+05	3.07E+05	3.01E+05	3.81E+05	3.94E+05	3.70E+05	4.45E+05	4.40E+05	4.34E+05	4.41E+05	3.84E+05	4.14E+05	3.69E+05	4.09E+05	4.29E+05	3.95E+05	3.55E+05	4.10E+05	4.31E+05	4.64E+05	4.00E+05	4.28E+05	3.72E+05	3.73E+05	4.02E+05	4.17E+05	4.52E+05	4.72E+05	3.98E+05	4.52E+05	8.50E-01	1.55E-04	insig
MWSHY0141	C9H6O3	7-Hydroxy-4-chromone	Others	Chromone	59887-89-7	3	2.97E+06	4.42E+06	4.46E+06	3.25E+06	3.23E+06	3.81E+06	3.91E+06	3.55E+06	3.44E+06	2.82E+06	3.46E+06	3.63E+06	3.29E+06	2.63E+06	3.14E+06	3.98E+06	3.61E+06	3.94E+06	3.77E+06	2.60E+06	3.96E+06	2.03E+06	4.18E+06	3.19E+06	3.80E+06	2.90E+06	4.25E+06	2.71E+06	2.25E+06	3.86E+06	5.58E-02	5.84E-01	insig
pme2996	C9H6O3	4-Hydroxycoumarin	Lignans and Coumarins	Coumarins	1076-38-6	3	5.56E+04	4.88E+04	2.65E+04	3.10E+04	3.41E+04	7.03E+04	4.17E+04	3.67E+04	6.91E+04	6.82E+04	6.88E+04	2.36E+04	7.66E+04	2.54E+04	4.36E+04	6.45E+04	3.35E+04	6.39E+04	3.77E+04	3.24E+04	1.61E+04	2.63E+04	3.23E+04	4.55E+04	7.25E+04	5.73E+04	5.50E+04	4.89E+04	6.34E+04	7.52E+04	2.52E-01	4.10E-01	insig
Lmtn002565	C14H18O9	1-O-Vanilloyl-D-Glucose	Phenolic acids	Phenolic acids	-	1	1.92E+07	2.10E+07	1.85E+07	1.76E+07	1.67E+07	2.15E+07	1.97E+07	1.72E+07	1.47E+07	1.82E+07	1.44E+07	1.62E+07	2.14E+07	1.43E+07	1.81E+07	2.12E+07	1.85E+07	1.92E+07	1.28E+07	1.97E+07	2.16E+07	1.91E+07	1.66E+07	2.06E+07	1.71E+07	1.85E+07	1.84E+07	1.91E+07	1.64E+07	1.88E+07	5.91E-01	8.53E-01	insig
Smnp003048	C16H18O9	8-C-glucosyl-noreugenin	Others	Chromone	-	3	2.01E+05	2.79E+05	2.57E+05	2.37E+05	2.52E+05	2.87E+05	2.55E+05	2.96E+05	2.63E+05	2.18E+05	2.35E+05	2.31E+05	2.72E+05	2.40E+05	2.85E+05	2.79E+05	2.78E+05	2.63E+05	2.61E+05	2.46E+05	2.56E+05	2.07E+05	3.13E+05	2.40E+05	2.35E+05	2.55E+05	3.10E+05	3.38E+05	2.83E+05	2.59E+05	2.65E-01	4.96E-01	insig
mws1035	C33H40O19	Kaempferol-3-O-robinoside-7-O-rhamnoside (Robinin)	Flavonoids	Flavonols	301-19-9	3	1.19E+06	1.24E+06	1.07E+06	1.07E+06	1.22E+06	9.17E+05	1.54E+06	1.33E+06	1.31E+06	1.24E+06	1.01E+06	1.34E+06	1.26E+06	1.34E+06	1.40E+06	1.16E+06	8.62E+05	1.14E+06	1.12E+06	1.22E+06	1.11E+06	1.46E+06	1.36E+06	1.06E+06	1.13E+06	1.09E+06	1.05E+06	1.33E+06	9.96E+05	1.16E+06	4.04E-01	6.90E-02	insig
MWSmce572	C9H9NO	(E)-Cinnamamide	Alkaloids	Alkaloids	22031-64-7	3	2.64E+05	2.14E+05	2.09E+05	2.34E+05	2.61E+05	2.50E+05	2.00E+05	2.35E+05	2.62E+05	2.46E+05	2.49E+05	2.51E+05	2.84E+05	2.47E+05	2.18E+05	2.47E+05	2.67E+05	3.04E+05	2.12E+05	2.25E+05	1.85E+05	2.56E+05	2.73E+05	2.41E+05	2.75E+05	2.48E+05	2.64E+05	3.17E+05	2.61E+05	1.82E+05	1.45E-01	4.16E-01	insig
Lssp210188	C20H24O7	(7'R)-7'-Hydroxylariciresinol	Others	Others	-	3	8.71E+05	9.59E+05	7.64E+05	9.28E+05	1.03E+06	9.02E+05	9.08E+05	7.59E+05	8.22E+05	8.13E+05	7.94E+05	9.71E+05	8.85E+05	9.12E+05	8.47E+05	7.89E+05	9.46E+05	9.20E+05	1.05E+06	8.18E+05	1.04E+06	9.46E+05	1.00E+06	8.93E+05	8.20E+05	9.72E+05	9.77E+05	1.03E+06	8.97E+05	9.06E+05	3.75E-01	4.99E-01	insig
Zmhn002334	C16H20O9	6-O-Feruloyl-汕-D-glucose	Phenolic acids	Phenolic acids	137887-25-3	3	2.19E+05	2.79E+05	2.07E+05	1.97E+05	2.44E+05	2.04E+05	2.44E+05	2.16E+05	2.00E+05	3.04E+05	2.40E+05	1.99E+05	1.84E+05	2.23E+05	2.70E+05	2.38E+05	2.36E+05	2.72E+05	2.02E+05	2.34E+05	2.85E+05	2.02E+05	2.67E+05	2.67E+05	2.43E+05	2.49E+05	2.34E+05	2.60E+05	2.40E+05	2.85E+05	9.36E-01	8.25E-01	insig
Qmjp110216	C17H19NO3	N-[7'-(4'-Methoxyphenyl)ethyl]-2-methoxybenzamide	Alkaloids	Alkaloids	-	2	3.58E+05	4.59E+05	4.38E+05	3.05E+05	3.06E+05	2.74E+05	2.56E+05	2.91E+05	3.94E+05	3.14E+05	3.24E+05	2.61E+05	2.78E+05	3.80E+05	3.37E+05	2.93E+05	2.85E+05	3.36E+05	2.81E+05	3.35E+05	3.32E+05	3.18E+05	2.95E+05	3.13E+05	2.67E+05	2.74E+05	3.10E+05	3.10E+05	2.81E+05	2.90E+05	9.50E-01	1.91E-02	insig
MWSslk097	C10H10O4	Dimethyl phthalate	Phenolic acids	Phenolic acids	131-11-3	3	2.76E+07	2.77E+07	3.07E+07	3.02E+07	2.43E+07	3.12E+07	3.12E+07	3.22E+07	3.40E+07	2.30E+07	2.64E+07	3.50E+07	3.51E+07	2.86E+07	3.23E+07	2.59E+07	2.31E+07	2.81E+07	2.79E+07	2.97E+07	2.53E+07	3.29E+07	2.75E+07	3.26E+07	3.57E+07	2.87E+07	2.74E+07	3.02E+07	3.48E+07	2.87E+07	1.73E-01	3.43E-01	insig
pmb0964	C16H23N5O5	Isopentenyladenine-7-N-glucoside	Nucleotides and derivatives	Nucleotides and derivatives	-	3	4.08E+05	4.17E+05	4.84E+05	4.96E+05	5.63E+05	5.78E+05	4.04E+05	5.35E+05	5.68E+05	4.91E+05	4.34E+05	4.44E+05	5.12E+05	4.51E+05	4.84E+05	4.56E+05	3.63E+05	3.82E+05	4.75E+05	5.10E+05	4.46E+05	4.52E+05	4.58E+05	4.53E+05	5.14E+05	3.91E+05	3.96E+05	4.79E+05	4.19E+05	3.54E+05	1.54E+00	6.79E-02	sig
Lmrj001341	C8H12N2O3	Cyclo(Ser-Pro)	Amino acids and derivatives	Amino acids and derivatives	-	3	1.15E+05	1.10E+05	1.06E+05	1.26E+05	1.54E+05	1.20E+05	1.34E+05	1.38E+05	1.18E+05	1.59E+05	1.30E+05	1.47E+05	1.45E+05	1.34E+05	1.38E+05	1.44E+05	1.37E+05	1.31E+05	1.43E+05	1.22E+05	1.44E+05	1.52E+05	1.51E+05	1.14E+05	1.29E+05	1.28E+05	1.28E+05	1.41E+05	1.26E+05	1.52E+05	1.05E+00	1.29E-01	sig
Lmhn002379	C27H22O18	Strictinin	Tannins	Tannin	517-46-4	1	7.54E+05	1.64E+06	1.85E+06	1.17E+06	1.36E+06	1.33E+06	9.33E+05	9.20E+05	9.65E+05	1.32E+06	9.76E+05	1.47E+06	8.36E+05	1.02E+06	9.14E+05	1.16E+06	1.23E+06	1.17E+06	9.58E+05	1.13E+06	1.01E+06	8.11E+05	1.04E+06	1.09E+06	1.18E+06	6.80E+05	1.10E+06	1.27E+06	1.45E+06	9.90E+05	2.10E-01	2.02E-01	insig
mws1073	C27H30O15	Apigenin-6,8-di-C-glucoside (Vicenin-2)	Flavonoids	Flavones	23666-13-9	2	1.18E+06	1.34E+06	1.01E+06	1.13E+06	1.18E+06	1.16E+06	1.23E+06	1.29E+06	1.13E+06	1.25E+06	9.24E+05	1.08E+06	1.57E+06	1.41E+06	1.31E+06	1.33E+06	1.13E+06	1.70E+06	1.36E+06	1.33E+06	1.22E+06	1.56E+06	1.50E+06	1.12E+06	1.61E+06	1.41E+06	1.27E+06	1.37E+06	1.39E+06	1.29E+06	7.78E-01	1.29E-01	insig
mws0056	C21H20O12	Myricetin-3-O-rhamnoside (Myricitrin)	Flavonoids	Flavonols	17912-87-7	3	1.92E+05	1.86E+05	1.81E+05	1.78E+05	1.53E+05	1.62E+05	1.77E+05	1.61E+05	1.75E+05	1.94E+05	2.01E+05	1.74E+05	1.75E+05	1.75E+05	1.34E+05	1.50E+05	1.97E+05	1.77E+05	1.81E+05	1.76E+05	1.57E+05	1.73E+05	1.57E+05	1.77E+05	1.58E+05	1.42E+05	1.97E+05	1.32E+05	1.67E+05	1.70E+05	5.17E-02	4.37E-01	insig
MWSslk194	C10H7NO5	7-Hydroxy-4-methyl-8-nitrocoumarin	Lignans and Coumarins	Coumarins	19037-69-5	3	9.75E+04	6.84E+04	6.89E+04	3.45E+04	3.91E+04	5.28E+04	4.67E+04	4.16E+04	4.33E+04	6.58E+04	3.22E+04	2.52E+04	4.99E+04	5.70E+04	4.31E+04	4.47E+04	5.76E+04	5.37E+04	4.16E+04	4.43E+04	4.30E+04	4.74E+04	4.07E+04	3.70E+04	6.36E+04	6.78E+04	5.99E+04	6.44E+04	3.84E+04	4.72E+04	1.62E+00	7.13E-03	sig
pmb0998	C10H14N5O8P	Guanosine 5'-monophosphate	Nucleotides and derivatives	Nucleotides and derivatives	85-32-5	3	1.27E+06	7.33E+05	8.47E+05	2.47E+06	2.65E+06	2.56E+06	2.39E+06	2.28E+06	2.37E+06	2.30E+06	2.08E+06	2.38E+06	2.35E+06	1.92E+06	2.18E+06	2.01E+06	1.83E+06	2.21E+06	2.27E+06	2.14E+06	2.01E+06	2.11E+06	2.28E+06	2.42E+06	1.98E+06	2.03E+06	1.97E+06	2.08E+06	2.09E+06	1.96E+06	2.07E+00	1.37E-08	sig
pmp001260	C22H37NO3	N-(2-Hydroxyethyl)eicosapentaenoic acid	Lipids	Free fatty acids	-	3	1.51E+05	1.29E+05	9.27E+04	1.08E+05	1.70E+05	1.85E+05	1.06E+05	1.49E+05	1.16E+05	1.36E+05	1.48E+05	1.12E+05	1.43E+05	1.39E+05	1.27E+05	1.39E+05	1.22E+05	1.32E+05	1.10E+05	1.30E+05	1.72E+05	1.02E+05	1.27E+05	1.48E+05	9.36E+04	1.20E+05	1.31E+05	1.37E+05	1.52E+05	1.60E+05	5.00E-01	6.34E-01	insig
MWSmce571	C8H11N	N-Methylbenzylamine	Alkaloids	Alkaloids	103-67-3	3	5.97E+04	5.43E+04	4.96E+04	7.86E+04	5.27E+04	7.02E+04	5.46E+04	5.64E+04	5.58E+04	5.95E+04	5.78E+04	6.37E+04	5.26E+04	4.70E+04	4.75E+04	6.31E+04	4.93E+04	5.95E+04	6.58E+04	6.58E+04	6.74E+04	6.37E+04	7.04E+04	6.62E+04	5.51E+04	6.51E+04	5.89E+04	8.52E+04	5.75E+04	6.61E+04	3.67E-01	3.48E-02	insig
MWS2076	C6H7NO	2-Aminophenol	Alkaloids	Phenolamine	95-55-6	3	8.43E+04	1.64E+05	1.33E+05	6.58E+04	8.60E+04	8.72E+04	9.10E+04	1.14E+05	1.57E+05	1.04E+05	1.05E+05	9.74E+04	7.60E+04	9.08E+04	9.34E+04	1.17E+05	1.59E+05	1.13E+05	8.50E+04	9.49E+04	1.02E+05	9.62E+04	9.35E+04	9.44E+04	1.60E+05	1.17E+05	1.09E+05	1.19E+05	1.22E+05	1.35E+05	1.42E+00	4.43E-02	sig
HJAP051	C12H18O4	3-(3,4,5-Trimethoxyphenyl)propan-1-ol	Phenolic acids	Phenolic acids	-	3	2.50E+05	2.23E+05	1.75E+05	2.48E+05	2.29E+05	2.88E+05	2.16E+05	2.30E+05	3.04E+05	2.17E+05	2.30E+05	1.96E+05	2.40E+05	2.23E+05	2.53E+05	2.12E+05	2.34E+05	2.70E+05	2.82E+05	2.17E+05	2.62E+05	2.71E+05	2.84E+05	2.55E+05	2.66E+05	2.79E+05	2.58E+05	2.66E+05	2.61E+05	2.93E+05	4.01E-01	1.57E-01	insig
Lmsn000842	C20H18O14	4,6-(S)-Hexahydroxydiphenoyl-汕-D-glucose	Phenolic acids	Phenolic acids	36378-48-0	2	2.62E+07	2.72E+07	3.04E+07	2.07E+07	2.33E+07	2.61E+07	1.82E+07	1.98E+07	2.01E+07	2.32E+07	2.36E+07	2.37E+07	2.24E+07	2.36E+07	2.27E+07	2.00E+07	1.84E+07	2.33E+07	2.16E+07	2.05E+07	2.16E+07	1.95E+07	2.43E+07	2.23E+07	1.96E+07	1.93E+07	2.10E+07	2.40E+07	2.20E+07	2.29E+07	8.80E-01	2.62E-04	insig
Wmkp002590	C27H30O15	5,7-Dihydroxy-4-methoxyflavone-3-O-xylose-(1-6)-glucose	Flavonoids	Flavones	-	3	2.48E+07	2.43E+07	2.92E+07	2.21E+07	2.36E+07	2.04E+07	2.38E+07	2.70E+07	2.57E+07	2.88E+07	2.55E+07	2.64E+07	2.60E+07	2.11E+07	2.75E+07	1.99E+07	2.23E+07	2.36E+07	2.66E+07	2.34E+07	2.33E+07	2.42E+07	2.25E+07	2.37E+07	2.02E+07	2.86E+07	2.73E+07	2.42E+07	2.88E+07	2.51E+07	7.43E-01	2.54E-01	insig
Lmsn006036	C35H32O19	3-Hydroxyphloretin-4'-O-(4'',6''-di-O-galloyl)glucoside	Flavonoids	Chalcones	-	3	2.18E+05	3.40E+05	5.87E+05	4.22E+05	2.66E+05	4.18E+05	3.84E+05	2.58E+05	2.34E+05	3.88E+05	3.52E+05	3.44E+05	4.27E+05	2.71E+05	3.48E+05	2.61E+05	2.97E+05	3.89E+05	3.67E+05	3.62E+05	2.96E+05	3.19E+05	3.77E+05	2.99E+05	2.45E+05	3.79E+05	3.82E+05	3.80E+05	4.41E+05	3.81E+05	4.47E-01	9.02E-01	insig
pmp000269	C30H48O5	2,3,19-Trihydroxyolean-12-en-28-oic acid (Arjunic acid)	Terpenoids	Triterpene	31298-06-3	3	2.52E+05	1.84E+05	1.69E+05	2.29E+05	1.87E+05	1.81E+05	2.50E+05	2.21E+05	2.17E+05	2.39E+05	2.80E+05	2.65E+05	1.87E+05	2.01E+05	2.35E+05	2.33E+05	2.01E+05	2.28E+05	2.77E+05	2.35E+05	2.96E+05	2.91E+05	1.99E+05	2.15E+05	2.87E+05	3.10E+05	3.47E+05	2.49E+05	2.76E+05	2.99E+05	9.13E-01	2.09E-03	insig
mws0352	C7H8N4O2	Theophylline	Alkaloids	Alkaloids	58-55-9	3	9.52E+05	9.38E+05	1.25E+06	1.06E+06	1.09E+06	1.06E+06	9.28E+05	1.06E+06	9.49E+05	9.47E+05	1.10E+06	1.11E+06	7.59E+05	9.75E+05	8.54E+05	8.07E+05	1.12E+06	7.14E+05	9.57E+05	1.08E+06	8.40E+05	8.27E+05	8.58E+05	7.82E+05	7.57E+05	8.97E+05	1.11E+06	1.12E+06	1.13E+06	8.88E+05	1.36E-01	2.46E-01	insig
Zaxn005611	C21H32O2	Methyl abieta	Terpenoids	Ditepenoids	-	3	5.30E+05	2.19E+05	2.37E+05	2.56E+05	2.65E+05	2.61E+05	1.90E+05	1.88E+05	2.17E+05	2.66E+05	2.48E+05	2.31E+05	2.25E+05	2.48E+05	2.31E+05	2.95E+05	2.38E+05	2.74E+05	1.97E+05	3.04E+05	2.90E+05	2.67E+05	2.34E+05	2.84E+05	2.93E+05	3.39E+05	3.00E+05	3.20E+05	3.18E+05	3.26E+05	1.65E+00	2.74E-01	sig
mws0126	C26H54NO7P	LysoPC 18:0	Lipids	LPC	19420-57-6	1	1.20E+07	5.59E+06	4.05E+06	7.95E+06	8.60E+06	8.01E+06	7.74E+06	7.96E+06	7.84E+06	8.73E+06	8.99E+06	8.54E+06	9.03E+06	8.40E+06	8.90E+06	8.73E+06	8.92E+06	9.72E+06	9.88E+06	1.04E+07	1.13E+07	1.34E+07	1.27E+07	1.17E+07	1.44E+07	1.41E+07	1.43E+07	1.25E+07	1.37E+07	1.54E+07	1.06E+00	2.14E-05	sig
Hmgn002833	C20H20O7	4-Ketopinoresinol	Lignans and Coumarins	Lignans	-	3	4.96E+04	2.92E+04	5.00E+04	8.53E+04	6.96E+04	7.57E+04	4.24E+04	5.54E+04	7.27E+04	9.13E+04	8.50E+04	7.99E+04	8.45E+04	7.54E+04	7.76E+04	7.19E+04	9.44E+04	9.02E+04	9.46E+04	6.90E+04	8.08E+04	7.73E+04	8.51E+04	9.06E+04	9.05E+04	8.89E+04	9.65E+04	1.05E+05	1.21E+05	9.88E+04	9.01E-02	1.26E-05	insig
MWSslk083	C9H12O4	4-Hydroxy-3,5-dimethoxybenzyl alcohol	Phenolic acids	Phenolic acids	530-56-3	3	3.27E+05	3.21E+05	3.87E+05	1.87E+05	2.13E+05	2.71E+05	1.68E+05	1.97E+05	1.86E+05	2.31E+05	2.06E+05	2.18E+05	1.66E+05	1.97E+05	1.42E+05	2.07E+05	2.19E+05	1.94E+05	1.51E+05	1.81E+05	1.89E+05	1.63E+05	2.15E+05	2.18E+05	1.60E+05	1.68E+05	1.74E+05	2.33E+05	1.94E+05	1.87E+05	9.02E-01	2.15E-06	insig
Wmcn000052	C30H50O2	Lup-20(29)-ene-1,3-diol (Glochidiol)	Terpenoids	Triterpene	6610-56-6	3	2.14E+05	1.65E+05	3.52E+05	4.44E+05	5.42E+05	4.88E+05	2.30E+05	2.27E+05	2.85E+05	2.02E+05	1.92E+05	2.08E+05	2.67E+05	2.99E+05	2.23E+05	2.02E+05	2.04E+05	3.88E+05	1.72E+05	2.22E+05	2.31E+05	3.22E+05	2.57E+05	5.22E+05	3.03E+05	2.06E+05	1.80E+05	1.76E+05	1.96E+05	2.27E+05	1.16E+00	1.51E-03	sig
mws0712	C5H9NO3	N-Propionylglycine	Amino acids and derivatives	Amino acids and derivatives	21709-90-0	3	3.11E+05	3.46E+05	3.63E+05	3.59E+05	3.77E+05	3.78E+05	3.57E+05	3.53E+05	4.87E+05	3.78E+05	3.78E+05	3.41E+05	4.70E+05	3.96E+05	4.58E+05	3.62E+05	1.31E+05	3.71E+05	3.46E+05	3.55E+05	3.90E+05	3.68E+05	4.45E+05	3.58E+05	3.43E+05	4.17E+05	3.26E+05	3.43E+05	3.87E+05	3.67E+05	3.09E-01	2.38E-01	insig
pmb0819	C10H8N2	3-Indoleacetonitrile	Alkaloids	Plumerane	771-51-7	3	8.50E+05	1.08E+06	1.07E+06	1.23E+06	1.23E+06	1.23E+06	1.29E+06	1.33E+06	1.32E+06	1.19E+06	1.23E+06	1.27E+06	1.23E+06	1.25E+06	1.34E+06	1.25E+06	1.21E+06	1.26E+06	1.18E+06	1.28E+06	1.37E+06	1.30E+06	1.27E+06	1.30E+06	1.41E+06	1.16E+06	1.25E+06	1.28E+06	1.35E+06	1.41E+06	8.11E-01	1.41E-03	insig
mws0675	C11H15N2O8P	汕-Nicotinamide mononucleotide	Nucleotides and derivatives	Nucleotides and derivatives	1094-61-7	3	3.65E+05	2.57E+05	3.90E+05	4.01E+05	4.88E+05	4.03E+05	3.99E+05	4.87E+05	4.38E+05	3.18E+05	3.17E+05	4.84E+05	4.79E+05	4.60E+05	5.24E+05	4.06E+05	3.24E+05	4.16E+05	3.75E+05	3.56E+05	3.90E+05	4.02E+05	3.17E+05	3.36E+05	3.63E+05	3.89E+05	3.65E+05	2.42E+05	1.91E+05	2.10E+05	2.02E+00	3.11E-04	sig
Lmgp004167	C15H14O6	3',4,4',5,7-Pentahydroxyflavan (Luteoforol)	Flavonoids	Flavanols	13392-26-2	3	1.63E+06	1.35E+06	1.49E+06	1.84E+06	1.54E+06	1.32E+06	1.56E+06	1.63E+06	1.53E+06	1.33E+06	1.55E+06	1.49E+06	1.50E+06	1.52E+06	1.76E+06	1.55E+06	1.56E+06	1.32E+06	1.66E+06	1.33E+06	1.17E+06	1.43E+06	1.29E+06	1.04E+06	1.34E+06	1.19E+06	1.54E+06	1.45E+06	1.33E+06	1.69E+06	8.78E-01	3.99E-01	insig
Lmmn003663	C14H18O9	5-Glucosyloxy-2-Hydroxybenzoic acid methyl ester	Phenolic acids	Phenolic acids	-	1	1.93E+07	2.14E+07	1.93E+07	1.95E+07	1.96E+07	1.52E+07	1.99E+07	1.64E+07	1.61E+07	1.92E+07	5.00E+06	1.79E+07	1.98E+07	2.30E+07	2.10E+07	1.99E+07	1.89E+07	1.98E+07	1.92E+07	2.14E+07	2.16E+07	1.70E+07	1.67E+07	2.08E+07	1.49E+07	2.29E+07	1.80E+07	2.14E+07	1.95E+07	1.71E+07	6.22E-01	3.56E-01	insig
Lmhp003162	C34H42O21	Chrysoeriol-6,8-di-C-glucoside-4'-O-glucoside	Flavonoids	Flavones	-	3	2.91E+05	5.64E+05	5.41E+05	6.02E+05	6.79E+05	5.55E+05	8.56E+05	7.55E+05	6.96E+05	6.68E+05	6.46E+05	6.81E+05	6.17E+05	6.79E+05	6.67E+05	6.96E+05	7.17E+05	6.02E+05	5.73E+05	6.80E+05	7.06E+05	9.03E+05	6.25E+05	6.92E+05	7.24E+05	6.05E+05	6.51E+05	4.58E+05	5.41E+05	5.14E+05	1.52E+00	6.68E-03	sig
mws1013	C9H6O4	Esculetin (6,7-Dihydroxycoumarin)	Lignans and Coumarins	Coumarins	305-01-1	2	5.67E+05	4.94E+05	2.20E+05	2.59E+05	3.60E+05	3.21E+05	3.93E+05	4.31E+05	3.77E+05	3.75E+05	3.21E+05	3.85E+05	2.80E+05	2.36E+05	3.43E+05	2.84E+05	3.94E+05	3.86E+05	2.69E+05	3.81E+05	3.97E+05	3.52E+05	2.98E+05	4.12E+05	3.66E+05	3.78E+05	2.77E+05	2.69E+05	2.91E+05	2.73E+05	1.23E-02	3.82E-01	insig
Hmlp005803	C16H14O4	4,4'-dihydroxy-2'-methoxychalcone	Flavonoids	Chalcones	-	3	1.98E+05	1.69E+05	1.62E+05	1.51E+05	1.52E+05	1.87E+05	1.83E+05	1.95E+05	1.89E+05	1.93E+05	1.66E+05	1.51E+05	2.09E+05	1.94E+05	1.97E+05	1.60E+05	1.61E+05	1.54E+05	1.71E+05	1.71E+05	1.96E+05	1.46E+05	1.79E+05	1.91E+05	1.54E+05	1.46E+05	1.84E+05	2.21E+05	1.54E+05	2.17E+05	1.15E-01	1.59E-01	insig
Zmcp002666	C27H30O17	Quercetin-3,7-Di-O-glucoside	Flavonoids	Flavonols	-	3	2.31E+06	2.82E+06	2.51E+06	2.05E+06	2.51E+06	1.81E+06	1.95E+06	2.44E+06	2.67E+06	2.18E+06	2.16E+06	2.17E+06	2.37E+06	2.13E+06	1.84E+06	2.18E+06	2.11E+06	2.17E+06	2.21E+06	2.12E+06	2.59E+06	2.40E+06	1.90E+06	2.46E+06	1.76E+06	1.87E+06	1.87E+06	2.26E+06	2.02E+06	1.76E+06	2.90E-02	1.22E-01	insig
mws0489	C8H6O3	Benzoylformic acid	Organic acids	Organic acids	611-73-4	3	3.20E+04	5.79E+04	3.79E+04	7.24E+04	6.65E+04	5.90E+04	6.19E+04	6.15E+04	6.94E+04	6.27E+04	6.32E+04	6.25E+04	6.26E+04	6.98E+04	6.70E+04	6.94E+04	6.18E+04	7.22E+04	6.16E+04	6.41E+04	7.16E+04	5.89E+04	5.73E+04	4.67E+04	7.12E+04	4.60E+04	6.55E+04	6.36E+04	6.91E+04	7.09E+04	1.36E+00	1.10E-02	sig
Hmtn001120	C14H20O8	5-(2-Hydroxyethyl)-2-O-glucosylphenol	Phenolic acids	Phenolic acids	-	1	1.12E+07	1.22E+07	1.27E+07	1.30E+07	1.28E+07	1.34E+07	2.24E+07	1.43E+07	1.37E+07	1.28E+07	1.31E+07	1.27E+07	1.35E+07	1.39E+07	1.40E+07	1.17E+07	1.25E+07	2.34E+07	1.19E+07	1.21E+07	1.26E+07	1.18E+07	1.28E+07	1.16E+07	1.13E+07	1.17E+07	1.24E+07	1.18E+07	1.17E+07	1.15E+07	1.43E+00	2.53E-01	sig
mws2608	C8H15NO6	N-Acetyl-D-galactosamine	Others	Saccharides	1811-31-0	3	1.15E+05	7.23E+04	8.75E+04	1.20E+05	1.34E+05	1.08E+05	1.50E+05	1.32E+05	1.24E+05	1.56E+05	1.30E+05	1.37E+05	1.10E+05	1.53E+05	1.09E+05	1.13E+05	1.34E+05	1.46E+05	1.73E+05	1.36E+05	1.48E+05	1.29E+05	1.45E+05	1.54E+05	1.47E+05	1.65E+05	1.66E+05	1.75E+05	1.23E+05	1.54E+05	2.22E-01	8.59E-03	insig
pmb3093	C16H16O9	Esculetin-7-O-quinic acid	Lignans and Coumarins	Coumarins	-	3	9.41E+04	5.82E+04	6.48E+04	6.26E+04	8.01E+04	7.57E+04	6.47E+04	5.99E+04	6.60E+04	7.38E+04	6.42E+04	5.77E+04	7.61E+04	6.97E+04	7.63E+04	6.44E+04	6.72E+04	7.29E+04	6.14E+04	7.84E+04	8.06E+04	6.73E+04	6.18E+04	6.77E+04	8.42E+04	6.86E+04	8.01E+04	6.68E+04	7.79E+04	6.32E+04	3.77E-01	6.40E-01	insig
MWSslk174	C13H10O3	2,4'-Dihydroxybenzophenone	Others	Ketone compounds	606-12-2	3	2.51E+05	2.16E+05	1.99E+05	2.31E+05	2.05E+05	2.46E+05	2.26E+05	2.21E+05	2.31E+05	2.69E+05	2.09E+05	2.32E+05	2.30E+05	2.25E+05	2.28E+05	2.35E+05	2.11E+05	2.35E+05	2.05E+05	2.16E+05	2.37E+05	2.24E+05	2.53E+05	2.25E+05	2.17E+05	2.24E+05	2.07E+05	2.30E+05	2.45E+05	2.33E+05	3.18E-01	8.64E-01	insig
pmb0738	C34H34O16	Tricin-7-O-(2''-Sinapoyl)glucoside	Flavonoids	Flavones	-	3	5.90E+04	7.59E+04	5.55E+04	8.36E+04	8.94E+04	7.35E+04	6.35E+04	8.78E+04	7.12E+04	8.48E+04	6.56E+04	5.24E+04	9.86E+04	9.79E+04	7.11E+04	7.51E+04	8.10E+04	6.06E+04	7.32E+04	8.98E+04	8.27E+04	1.15E+05	7.38E+04	7.53E+04	8.31E+04	9.06E+04	1.01E+05	8.65E+04	7.74E+04	8.97E+04	1.09E-01	1.73E-01	insig
Lmmp003109	C16H16O6	3'-O-Methyl-epicatechin	Flavonoids	Flavanols	76549-34-3	3	1.25E+06	1.39E+06	1.27E+06	1.40E+06	1.21E+06	1.15E+06	1.35E+06	1.12E+06	1.58E+06	1.06E+06	1.63E+06	1.62E+06	1.62E+06	1.30E+06	1.48E+06	1.52E+06	1.27E+06	1.50E+06	1.53E+06	1.69E+06	1.65E+06	1.60E+06	1.36E+06	1.65E+06	8.58E+05	1.42E+06	1.34E+06	1.32E+06	9.95E+05	1.17E+06	4.83E-01	1.45E-01	insig
MWS2001	C7H4N2O7	2-Hydroxy-3,5-dinitrobenzoic acid	Phenolic acids	Phenolic acids	609-99-4	3	2.15E+05	2.34E+05	2.83E+05	2.36E+05	2.01E+05	2.04E+05	1.91E+05	1.81E+05	1.51E+05	2.52E+05	1.05E+05	2.28E+05	2.25E+05	2.16E+05	1.94E+05	1.91E+05	1.91E+05	1.93E+05	2.20E+05	2.12E+05	1.95E+05	1.68E+05	1.98E+05	2.05E+05	1.98E+05	2.20E+05	1.68E+05	1.77E+05	1.86E+05	2.25E+05	5.82E-01	4.59E-01	insig
pmb0885	C18H26O3	4-Oxo-9Z,11Z,13E,15E-Octadecatetraenoic Acid	Lipids	Free fatty acids	-	3	1.33E+05	1.37E+05	1.36E+05	1.01E+05	1.40E+05	1.14E+05	1.12E+05	1.08E+05	1.22E+05	7.80E+04	1.02E+05	8.40E+04	1.12E+05	1.01E+05	1.11E+05	9.20E+04	1.01E+05	1.33E+05	7.70E+04	8.58E+04	9.56E+04	1.11E+05	1.10E+05	1.01E+05	1.19E+05	1.29E+05	1.22E+05	1.21E+05	1.11E+05	1.05E+05	1.01E+00	1.29E-03	sig
Lmsn004674	C15H18O7	1-O-Cinnamoyl-汕-D-glucose	Phenolic acids	Phenolic acids	40004-96-4	3	8.67E+05	9.89E+05	9.48E+05	1.13E+06	9.12E+05	1.02E+06	8.34E+05	1.05E+06	1.37E+06	1.11E+06	1.04E+06	7.17E+05	1.05E+06	1.03E+06	8.53E+05	1.01E+06	8.84E+05	9.85E+05	8.78E+05	1.07E+06	1.03E+06	9.76E+05	1.02E+06	8.99E+05	8.66E+05	1.06E+06	1.01E+06	1.07E+06	1.19E+06	8.08E+05	3.07E-01	9.78E-01	insig
Zmhn002301	C15H18O8	p-Coumaric acid-4-O-glucoside*	Phenolic acids	Phenolic acids	117405-48-8	1	1.53E+06	4.13E+06	3.32E+06	2.60E+06	1.99E+06	2.08E+06	1.93E+06	1.77E+06	2.31E+06	2.03E+06	2.00E+06	2.44E+06	1.80E+06	1.73E+06	2.32E+06	1.82E+06	1.79E+06	2.41E+06	1.70E+06	2.40E+06	2.39E+06	2.21E+06	1.83E+06	1.87E+06	2.22E+06	1.74E+06	1.82E+06	2.32E+06	2.21E+06	1.73E+06	5.97E-01	3.92E-01	insig
MWS201480	C12H16N2O4	Tyr-Ala	Amino acids and derivatives	Amino acids and derivatives	730-08-5	3	8.30E+04	1.16E+05	7.61E+04	4.06E+05	3.72E+05	3.85E+05	5.64E+05	4.94E+05	4.85E+05	5.81E+05	5.78E+05	5.01E+05	4.22E+05	4.59E+05	4.16E+05	6.27E+05	4.92E+05	6.88E+05	6.56E+05	6.30E+05	6.54E+05	7.91E+05	5.03E+05	5.60E+05	6.70E+05	7.96E+05	8.99E+05	6.59E+05	7.09E+05	8.03E+05	7.07E-01	3.09E-08	insig
pmp001204	C17H14O5	Apigenin-7,4'-dimethyl ether	Flavonoids	Flavones	5128-44-9	3	2.59E+04	3.79E+04	2.60E+04	2.31E+04	2.84E+04	1.95E+04	1.58E+04	2.08E+04	2.19E+04	2.03E+04	2.44E+04	1.58E+04	2.45E+04	2.34E+04	2.59E+04	2.40E+04	2.19E+04	2.88E+04	2.23E+04	1.65E+04	2.96E+04	1.91E+04	2.53E+04	2.00E+04	1.95E+04	2.22E+04	2.31E+04	2.25E+04	1.97E+04	1.88E+04	6.51E-01	1.61E-01	insig
HJAP058	C19H20O6	5,6,7,4'-Tetramethoxyflavanone	Flavonoids	Flavanones	2569-77-9	3	9.46E+04	8.11E+04	7.91E+04	8.67E+04	1.04E+05	8.29E+04	9.85E+04	8.85E+04	9.58E+04	1.03E+05	9.42E+04	8.80E+04	9.77E+04	9.34E+04	1.02E+05	1.01E+05	8.41E+04	8.14E+04	9.08E+04	8.65E+04	1.01E+05	1.21E+05	1.00E+05	9.80E+04	9.74E+04	9.65E+04	9.65E+04	9.60E+04	9.26E+04	8.03E+04	4.17E-01	2.21E-01	insig
MWS2910	C10H15N3O4	5-Methyl-2'-Deoxycytidine	Nucleotides and derivatives	Nucleotides and derivatives	838-07-3	3	6.63E+04	1.32E+05	9.94E+04	1.15E+05	9.52E+04	1.34E+05	1.27E+05	1.04E+05	1.14E+05	9.91E+04	1.29E+05	1.03E+05	8.23E+04	1.16E+05	1.04E+05	1.20E+05	9.09E+04	9.61E+04	1.07E+05	1.01E+05	9.68E+04	9.11E+04	1.02E+05	8.96E+04	1.07E+05	1.05E+05	1.29E+05	9.93E+04	1.24E+05	1.48E+05	2.55E-01	6.28E-01	insig
Lmgn000224	C5H6O5	2-Methyl-3-oxosuccinic acid	Organic acids	Organic acids	-	3	5.34E+04	7.20E+04	5.39E+04	3.64E+04	3.53E+04	3.24E+04	2.76E+04	2.40E+04	2.26E+04	1.93E+04	2.91E+04	2.75E+04	3.99E+04	2.19E+04	3.20E+04	2.30E+04	1.99E+04	2.69E+04	2.48E+04	2.68E+04	3.26E+04	2.39E+04	2.27E+04	2.18E+04	1.56E+04	2.57E+04	2.94E+04	2.08E+04	2.07E+04	2.43E+04	5.03E-01	2.40E-06	insig
mws0520	C11H13NO4	N-Acetyl-L-tyrosine	Amino acids and derivatives	Amino acids and derivatives	537-55-3	3	2.33E+05	1.78E+05	1.07E+05	1.38E+05	1.35E+05	1.46E+05	1.18E+05	1.24E+05	1.30E+05	1.72E+05	1.43E+05	1.12E+05	1.27E+05	1.93E+05	1.26E+05	1.38E+05	1.25E+05	1.65E+05	1.39E+05	1.38E+05	1.69E+05	1.77E+05	1.98E+05	1.80E+05	1.77E+05	1.64E+05	2.25E+05	2.88E+05	2.32E+05	2.31E+05	1.96E+00	3.07E-03	sig
pmb0881	C23H44NO7P	LysoPE 18:2	Lipids	LPE	-	1	6.43E+06	5.15E+06	4.18E+06	1.63E+07	1.86E+07	1.28E+07	1.60E+07	1.71E+07	1.77E+07	1.37E+07	1.80E+07	2.03E+07	1.44E+07	1.70E+07	1.68E+07	9.94E+06	1.85E+07	1.59E+07	1.64E+07	1.92E+07	2.67E+07	1.78E+07	1.50E+07	1.57E+07	2.01E+07	1.83E+07	2.12E+07	1.49E+07	1.48E+07	1.27E+07	1.41E+00	1.61E-04	sig
pme1109	C5H5N5O	Guanine	Nucleotides and derivatives	Nucleotides and derivatives	73-40-5	2	1.48E+06	2.20E+06	5.95E+06	1.35E+07	1.84E+07	1.63E+07	1.81E+07	2.27E+07	1.77E+07	1.62E+07	2.04E+07	2.49E+07	1.79E+07	1.72E+07	2.36E+07	2.08E+07	1.91E+07	1.75E+07	1.53E+07	2.29E+07	2.47E+07	2.11E+07	1.86E+07	1.69E+07	2.36E+07	1.97E+07	2.19E+07	1.92E+07	2.34E+07	2.23E+07	1.29E+00	1.18E-05	sig
mws1474	C18H16O7	5,7-Dihydroxy-3',4',5'-trimethoxyflavone	Flavonoids	Flavones	18103-42-9	3	1.10E+05	8.95E+04	9.87E+04	1.21E+05	1.30E+05	1.09E+05	1.14E+05	1.07E+05	9.96E+04	1.39E+05	1.29E+05	1.19E+05	1.33E+05	1.34E+05	1.28E+05	1.07E+05	1.27E+05	1.31E+05	1.20E+05	1.38E+05	1.20E+05	1.50E+05	1.31E+05	1.22E+05	1.11E+05	1.16E+05	1.23E+05	1.27E+05	1.28E+05	1.08E+05	7.29E-01	8.96E-03	insig
Lmmp002463	C28H32O16	Sexangularetin-3-O-glucoside-7-O-rhamnoside	Flavonoids	Flavonols	-	3	1.73E+06	1.99E+06	1.59E+06	1.91E+06	2.22E+06	1.96E+06	2.26E+06	1.63E+06	1.84E+06	2.41E+06	1.69E+06	1.98E+06	1.66E+06	1.84E+06	1.94E+06	1.81E+06	1.77E+06	1.55E+06	1.60E+06	1.62E+06	1.61E+06	1.50E+06	1.94E+06	1.62E+06	1.80E+06	1.44E+06	1.83E+06	1.73E+06	1.69E+06	1.70E+06	1.50E+00	2.20E-01	sig
pme3311	C6H14O12P2	D-Fructose-1,6-biphosphate	Others	Saccharides	488-69-7	3	1.70E+05	1.76E+05	2.00E+05	1.02E+05	6.05E+04	1.11E+05	8.25E+04	6.33E+04	8.11E+04	9.23E+04	7.55E+04	8.24E+04	9.44E+04	7.37E+04	8.53E+04	9.11E+04	1.07E+05	7.45E+04	5.38E+04	6.05E+04	8.45E+04	7.55E+04	7.81E+04	8.90E+04	8.59E+04	8.18E+04	7.68E+04	8.94E+04	8.32E+04	1.10E+05	1.42E+00	4.10E-07	sig
mws1417	C9H7NO2	Indole-3-carboxylic acid*	Alkaloids	Plumerane	771-50-6	3	7.34E+04	5.90E+04	5.59E+04	6.65E+04	6.74E+04	6.34E+04	6.17E+04	6.01E+04	7.40E+04	7.95E+04	8.03E+04	6.58E+04	5.31E+04	7.07E+04	6.94E+04	6.71E+04	6.10E+04	7.11E+04	6.59E+04	6.04E+04	7.08E+04	7.52E+04	6.55E+04	6.59E+04	8.54E+04	8.20E+04	7.38E+04	8.75E+04	8.86E+04	8.24E+04	9.52E-01	3.66E-03	insig
Lmlp002994	C11H11NO2	5-Hydroxyquinoline	Alkaloids	Quinoline alkaloids	578-67-6	3	1.54E+05	2.20E+05	1.30E+05	1.93E+05	1.76E+05	1.86E+05	1.81E+05	1.95E+05	1.75E+05	1.90E+05	1.89E+05	1.76E+05	2.09E+05	1.75E+05	2.02E+05	2.39E+05	1.68E+05	1.91E+05	1.48E+05	2.04E+05	2.36E+05	2.15E+05	1.84E+05	1.51E+05	1.78E+05	2.10E+05	1.90E+05	1.88E+05	1.67E+05	2.35E+05	2.49E-01	9.63E-01	insig
Lmcp004693	C16H12O6	Kaempferide (3,5,7-Trihydroxy-4'-methoxyflavone)	Flavonoids	Flavonols	491-54-3	3	3.28E+05	5.29E+05	2.71E+05	2.85E+05	2.88E+05	2.88E+05	3.44E+05	1.97E+05	3.47E+05	3.30E+05	3.21E+05	3.34E+05	4.12E+05	3.20E+05	2.87E+05	3.55E+05	4.70E+05	3.14E+05	3.43E+05	3.68E+05	2.73E+05	3.88E+05	4.05E+05	3.82E+05	3.00E+05	2.85E+05	2.63E+05	3.98E+05	3.68E+05	3.61E+05	9.73E-01	3.12E-01	insig
[truncated: 494 more rows]
