# Supplementary material for: Effects of Various Drying Parameters on the Volatile and Non-Volatile Compositions of ‘Qiancha 1’ White Tea
Source: Foods. 2025 Nov 5;14(21):3787. doi: 10.3390/foods14213787 (PMC12610232; doi:10.3390/foods14213787)
Supplement: Supplementary file 1 [file foods-14-03787-s001.zip › Table S6.csv]

## Sheet: Table S6
Table S6. List of the discrepant nonvolatile compounds in the white tea samples.
Index	Formula	Compounds	Class I	Class II	CAS	Level	CK-1	CK-2	CK-3	D1-1	D1-2	D1-3	D2-1	D2-2	D2-3	D3-1	D3-2	D3-3	D4-1	D4-2	D4-3	D5-1	D5-2	D5-3	D6-1	D6-2	D6-3	D7-1	D7-2	D7-3	D8-1	D8-2	D8-3	D9-1	D9-2	D9-3	VIP	P-value	Type
pmb0981	C10H14N5O7P	Adenosine 5'-monophosphate	Nucleotides and derivatives	Nucleotides and derivatives	61-19-8	3	3.31E+07	1.89E+07	1.70E+07	4.15E+07	4.62E+07	4.55E+07	4.05E+07	3.68E+07	3.93E+07	4.18E+07	3.91E+07	4.11E+07	3.93E+07	3.83E+07	3.90E+07	3.67E+07	3.58E+07	3.63E+07	3.39E+07	3.04E+07	3.22E+07	3.00E+07	3.64E+07	3.42E+07	2.90E+07	3.00E+07	3.01E+07	3.00E+07	2.85E+07	2.76E+07	2.73	0	sig
MWS1771	C10H13NO3	L-Tyrosine methyl ester	Amino acids and derivatives	Amino acids and derivatives	1080-06-4	3	4.14E+05	3.94E+05	3.53E+05	1.76E+05	2.52E+05	2.34E+05	2.23E+05	2.23E+05	2.31E+05	2.64E+05	2.78E+05	2.95E+05	2.33E+05	1.95E+05	2.17E+05	2.45E+05	2.72E+05	2.68E+05	2.82E+05	2.93E+05	3.05E+05	3.06E+05	3.13E+05	2.67E+05	3.63E+05	3.22E+05	3.32E+05	5.30E+05	4.83E+05	4.77E+05	2.73	0	sig
Wafn005994	C21H36O10	Geranyl 6-O-xylopyranosyl-glucopyranoside	Others	Others	124044-06-0	2	1.73E+07	1.99E+07	2.13E+07	2.67E+07	2.49E+07	2.48E+07	2.39E+07	2.39E+07	2.43E+07	2.51E+07	2.57E+07	2.59E+07	2.43E+07	2.50E+07	2.52E+07	2.27E+07	2.47E+07	2.19E+07	2.48E+07	2.23E+07	2.38E+07	2.12E+07	2.23E+07	2.11E+07	2.24E+07	2.12E+07	2.22E+07	2.08E+07	2.17E+07	1.95E+07	2.7	0	sig
Hmsn002272	C15H20O8	Demethyl coniferin	Phenolic acids	Phenolic acids	-	3	1.35E+07	1.37E+07	1.47E+07	2.23E+07	2.25E+07	2.16E+07	2.15E+07	2.10E+07	2.09E+07	2.18E+07	2.09E+07	2.15E+07	2.45E+07	2.15E+07	2.21E+07	2.06E+07	1.95E+07	2.01E+07	2.05E+07	1.99E+07	2.05E+07	1.75E+07	1.91E+07	1.93E+07	1.90E+07	2.09E+07	2.06E+07	1.54E+07	1.45E+07	1.77E+07	2.62	0	sig
MWS201429	C8H16N2O4S	Met-Ser	Amino acids and derivatives	Amino acids and derivatives	14517-43-2	3	5.24E+05	3.38E+05	3.43E+05	2.03E+05	1.89E+05	2.22E+05	1.75E+05	1.71E+05	1.82E+05	2.29E+05	2.08E+05	2.15E+05	1.83E+05	2.27E+05	1.89E+05	2.01E+05	1.84E+05	2.08E+05	2.02E+05	1.92E+05	2.29E+05	2.53E+05	2.66E+05	2.46E+05	2.61E+05	2.65E+05	2.49E+05	3.46E+05	3.08E+05	2.92E+05	2.6	0	sig
Lmhp008688	C25H42NO7P	LysoPE 20:5	Lipids	LPE	-	3	8.25E+03	1.17E+04	1.06E+04	3.04E+04	3.35E+04	3.24E+04	3.22E+04	2.97E+04	3.22E+04	3.36E+04	4.12E+04	2.90E+04	3.36E+04	3.06E+04	3.65E+04	3.11E+04	2.44E+04	3.42E+04	2.65E+04	2.02E+04	2.43E+04	2.44E+04	2.42E+04	2.05E+04	2.31E+04	2.75E+04	2.75E+04	1.73E+04	2.30E+04	1.75E+04	2.53	0	sig
pmf0440	C10H10O2	4-MethoxycinnaMaldehyde	Phenolic acids	Phenolic acids	1963-36-6	3	3.30E+06	3.25E+06	3.31E+06	3.07E+06	3.19E+06	3.09E+06	3.07E+06	3.16E+06	3.08E+06	3.02E+06	3.08E+06	3.14E+06	3.02E+06	2.97E+06	2.94E+06	3.03E+06	3.10E+06	3.09E+06	3.12E+06	3.30E+06	3.23E+06	3.38E+06	3.27E+06	3.34E+06	3.44E+06	3.41E+06	3.31E+06	3.42E+06	3.37E+06	3.34E+06	2.47	0	sig
Wmhp000032	C30H48O6	2,3,6,23-Tetrahydroxyolean-12-en-28-oic acid (Protobassic acid)	Terpenoids	Triterpene	-	3	1.97E+05	1.42E+05	1.67E+05	7.43E+04	9.39E+04	9.50E+04	1.10E+05	1.03E+05	9.70E+04	9.29E+04	8.26E+04	9.13E+04	1.08E+05	1.20E+05	1.03E+05	1.10E+05	1.23E+05	1.09E+05	9.41E+04	1.24E+05	1.11E+05	1.31E+05	1.25E+05	1.03E+05	1.29E+05	1.15E+05	1.29E+05	1.32E+05	1.04E+05	1.41E+05	2.46	0.0001	sig
MWS1830	C9H10O3	Ethylsalicylate	Phenolic acids	Phenolic acids	118-61-6	3	1.03E+06	8.88E+05	8.83E+05	5.26E+05	5.78E+05	6.54E+05	6.39E+05	6.50E+05	5.19E+05	6.26E+05	6.33E+05	5.48E+05	6.51E+05	6.13E+05	6.89E+05	6.38E+05	5.47E+05	6.02E+05	5.86E+05	7.87E+05	6.46E+05	6.80E+05	6.01E+05	6.99E+05	6.76E+05	7.33E+05	6.95E+05	7.63E+05	7.44E+05	8.18E+05	2.46	0	sig
Rfmb091	C18H32O3	9S-Hydroxy-10E,12Z-octadecadienoic acid*	Lipids	Free fatty acids	15514-85-9	1	3.58E+06	2.13E+06	1.77E+06	1.53E+06	1.61E+06	1.43E+06	1.03E+06	1.02E+06	1.08E+06	1.55E+06	1.51E+06	1.30E+06	1.48E+06	1.35E+06	1.47E+06	1.43E+06	1.34E+06	1.60E+06	1.35E+06	1.64E+06	1.76E+06	1.62E+06	1.65E+06	1.58E+06	2.24E+06	2.31E+06	2.17E+06	2.05E+06	2.09E+06	1.92E+06	2.43	0.0007	sig
Lmbn005369	C18H32O3	13(S)-HODE;13(S)-Hydroxyoctadeca-9Z,11E-dienoic acid	Lipids	Free fatty acids	10219-69-9	1	3.85E+06	2.16E+06	1.89E+06	1.56E+06	1.71E+06	1.55E+06	1.09E+06	1.08E+06	1.17E+06	1.62E+06	1.54E+06	1.45E+06	1.60E+06	1.37E+06	1.50E+06	1.56E+06	1.47E+06	1.68E+06	1.40E+06	1.71E+06	1.83E+06	1.78E+06	1.72E+06	1.65E+06	2.38E+06	2.55E+06	2.42E+06	2.26E+06	2.22E+06	2.08E+06	2.43	0.0008	sig
Hmmp002121	C23H16O11	Isorhamnetin-3-O-gallate	Flavonoids	Flavonols	-	3	1.09E+07	9.70E+06	7.89E+06	1.11E+07	1.19E+07	1.13E+07	1.09E+07	1.08E+07	1.18E+07	1.22E+07	1.24E+07	1.07E+07	1.16E+07	1.18E+07	1.20E+07	1.11E+07	1.27E+07	1.12E+07	1.08E+07	9.16E+06	8.59E+06	8.04E+06	9.19E+06	7.89E+06	8.14E+06	7.61E+06	7.51E+06	7.64E+06	8.55E+06	7.82E+06	2.43	0	sig
Wafn011571	C18H32O3	alpha-Hydroxylinoleic acid*	Lipids	Free fatty acids	57818-44-7	1	3.88E+06	2.01E+06	1.67E+06	1.44E+06	1.60E+06	1.51E+06	9.74E+05	1.06E+06	1.13E+06	1.42E+06	1.55E+06	1.39E+06	1.38E+06	1.25E+06	1.49E+06	1.53E+06	1.40E+06	1.56E+06	1.39E+06	1.79E+06	1.87E+06	1.77E+06	1.73E+06	1.69E+06	2.30E+06	2.54E+06	2.20E+06	2.10E+06	2.03E+06	2.07E+06	2.43	0.0047	sig
Lmhp009497	C25H44NO7P	LysoPE 20:4	Lipids	LPE	-	3	3.17E+04	2.47E+04	2.19E+04	4.88E+04	4.55E+04	4.78E+04	5.18E+04	5.41E+04	5.39E+04	4.52E+04	5.68E+04	5.25E+04	5.39E+04	5.58E+04	5.05E+04	3.70E+04	3.86E+04	4.68E+04	3.59E+04	4.14E+04	4.50E+04	4.04E+04	4.04E+04	4.21E+04	4.39E+04	4.88E+04	5.21E+04	2.75E+04	2.85E+04	3.44E+04	2.39	0	sig
MWSmce585	C4H9NO2	Methyl 3-aminopropanoate	Amino acids and derivatives	Amino acids and derivatives	4138-35-6	3	2.89E+07	2.54E+07	2.72E+07	2.04E+07	1.96E+07	2.03E+07	1.99E+07	1.98E+07	1.97E+07	2.10E+07	2.06E+07	1.95E+07	2.14E+07	2.11E+07	2.04E+07	2.11E+07	1.94E+07	2.03E+07	2.04E+07	2.07E+07	2.20E+07	2.29E+07	2.19E+07	2.14E+07	2.13E+07	2.12E+07	2.15E+07	2.18E+07	2.30E+07	2.20E+07	2.38	0	sig
Zmyn004676	C18H30O3	17-Hydroxylinolenic acid	Lipids	Free fatty acids	-	2	1.95E+06	8.69E+05	7.84E+05	7.88E+05	7.98E+05	8.05E+05	5.89E+05	6.07E+05	6.22E+05	8.50E+05	8.18E+05	7.45E+05	7.67E+05	7.32E+05	7.84E+05	8.06E+05	7.26E+05	8.77E+05	7.77E+05	9.30E+05	9.06E+05	9.71E+05	9.56E+05	9.13E+05	1.17E+06	1.23E+06	1.15E+06	1.24E+06	1.26E+06	1.20E+06	2.34	0.016	sig
mws0072	C21H20O10	Apigenin-5-O-glucoside	Flavonoids	Flavones	28757-27-9	3	3.73E+06	7.31E+06	5.41E+06	1.42E+07	1.42E+07	1.47E+07	4.99E+06	1.48E+07	1.41E+07	1.43E+07	1.41E+07	1.30E+07	1.57E+07	1.48E+07	1.51E+07	1.37E+07	4.64E+06	1.53E+07	5.90E+06	6.57E+06	6.58E+06	5.83E+06	7.24E+06	6.53E+06	6.02E+06	6.31E+06	7.01E+06	6.77E+06	5.95E+06	6.60E+06	2.32	0.0002	sig
pme2493	C27H30O14	Kaempferol-3,7-O-dirhamnoside (Kaempferitrin)	Flavonoids	Flavonols	482-38-2	3	1.21E+07	1.15E+07	1.19E+07	8.19E+06	9.20E+06	8.17E+06	7.37E+06	8.70E+06	9.08E+06	9.10E+06	1.01E+07	8.73E+06	9.15E+06	8.00E+06	9.39E+06	8.37E+06	7.99E+06	8.27E+06	9.15E+06	8.84E+06	8.95E+06	9.29E+06	9.47E+06	8.52E+06	9.82E+06	1.11E+07	1.14E+07	8.79E+06	1.14E+07	9.94E+06	2.31	0.0001	sig
Hamp011640	C16H33NO	palmitic amide	Others	Others	-	2	1.74E+05	2.17E+05	1.70E+05	9.86E+04	8.20E+04	6.60E+04	9.75E+04	1.01E+05	1.78E+05	7.62E+04	1.28E+05	6.07E+04	6.80E+04	1.71E+05	8.73E+04	1.24E+05	1.03E+05	2.50E+05	2.68E+05	1.78E+05	1.87E+05	1.46E+05	2.77E+05	2.02E+05	3.41E+05	2.22E+05	4.68E+05	4.39E+05	2.25E+05	1.70E+05	2.31	0.0056	sig
mws1014	C10H8O5	Fraxetin (7,8-Dihydroxy-6-methoxycoumarin)	Lignans and Coumarins	Coumarins	574-84-5	1	1.72E+06	1.99E+06	1.62E+06	1.33E+06	1.37E+06	1.39E+06	1.41E+06	1.50E+06	1.49E+06	1.61E+06	1.57E+06	1.62E+06	1.52E+06	1.61E+06	1.61E+06	1.42E+06	1.53E+06	1.43E+06	1.61E+06	1.67E+06	1.82E+06	1.49E+06	1.61E+06	1.57E+06	1.56E+06	1.56E+06	1.79E+06	1.67E+06	1.71E+06	1.78E+06	2.3	0.0004	sig
ML10176345	C7H8O5	3-Dehydroshikimic acid	Organic acids	Organic acids	2922-42-1	3	2.82E+06	2.43E+06	1.92E+06	3.34E+06	3.30E+06	3.36E+06	3.27E+06	3.30E+06	3.24E+06	3.09E+06	2.92E+06	2.89E+06	3.50E+06	3.24E+06	3.95E+06	2.99E+06	2.94E+06	3.27E+06	2.95E+06	3.14E+06	3.04E+06	3.33E+06	3.23E+06	2.97E+06	2.93E+06	2.92E+06	2.85E+06	2.52E+06	2.36E+06	2.62E+06	2.29	0	sig
Lmhp011562	C21H36O4	1-α-Linolenoyl-glycerol	Lipids	Glycerol ester	-	1	4.64E+06	2.52E+06	3.07E+06	2.43E+06	2.92E+06	2.87E+06	1.84E+06	2.11E+06	2.06E+06	2.91E+06	2.93E+06	2.86E+06	2.46E+06	2.76E+06	2.22E+06	3.04E+06	2.66E+06	3.11E+06	2.78E+06	3.14E+06	2.87E+06	3.37E+06	3.41E+06	3.27E+06	3.91E+06	4.40E+06	4.49E+06	4.26E+06	4.74E+06	4.93E+06	2.28	0	sig
MWSmce264	C8H10O3	Hydroxytyrosol	Phenolic acids	Phenolic acids	10597-60-1	3	6.34E+04	5.63E+04	5.23E+04	4.29E+04	4.98E+04	4.20E+04	4.82E+04	4.89E+04	4.57E+04	6.07E+04	4.45E+04	5.17E+04	6.28E+04	5.28E+04	5.17E+04	4.88E+04	4.90E+04	5.38E+04	6.20E+04	5.51E+04	5.92E+04	6.13E+04	5.78E+04	5.37E+04	7.13E+04	5.87E+04	7.33E+04	9.08E+04	7.81E+04	6.96E+04	2.28	0	sig
pmb0492	C34H37N3O6	N',N'',N'''-p-Coumaroyl-cinnamoyl-caffeoyl spermidine	Alkaloids	Phenolamine	-	3	1.53E+06	9.47E+05	1.22E+06	9.49E+05	9.59E+05	7.94E+05	9.35E+05	8.72E+05	8.54E+05	1.07E+06	1.20E+06	9.82E+05	9.62E+05	9.56E+05	9.41E+05	1.08E+06	1.01E+06	1.14E+06	9.75E+05	1.20E+06	9.98E+05	1.00E+06	1.07E+06	1.00E+06	1.07E+06	1.26E+06	1.22E+06	1.49E+06	1.42E+06	1.29E+06	2.27	0.0012	sig
pme3017	C4H9NO2	2-Aminoisobutyric acid*	Organic acids	Organic acids	62-57-7	3	3.84E+07	3.38E+07	3.58E+07	2.93E+07	2.91E+07	2.87E+07	2.77E+07	2.82E+07	2.70E+07	2.83E+07	2.75E+07	2.85E+07	2.84E+07	2.74E+07	2.86E+07	2.77E+07	2.73E+07	2.81E+07	2.82E+07	2.88E+07	2.85E+07	3.06E+07	3.06E+07	2.95E+07	2.87E+07	2.79E+07	3.03E+07	3.51E+07	3.23E+07	3.01E+07	2.27	0	sig
Hmtn001302	C13H16O8	Glucosyloxybenzoic acid	Phenolic acids	Phenolic acids	-	1	4.31E+06	7.78E+06	5.39E+06	1.49E+07	1.37E+07	1.60E+07	1.60E+07	1.66E+07	1.46E+07	1.34E+07	1.49E+07	1.34E+07	1.46E+07	1.45E+07	1.61E+07	1.31E+07	1.38E+07	1.40E+07	1.25E+07	1.30E+07	1.29E+07	1.22E+07	1.41E+07	1.14E+07	1.21E+07	1.11E+07	1.28E+07	1.23E+07	1.12E+07	1.23E+07	2.25	0	sig
Lmhp009349	C25H44NO7P	LysoPE 20:4(2n isomer)	Lipids	LPE	-	3	1.69E+04	2.00E+04	1.79E+04	5.93E+04	4.48E+04	4.82E+04	5.51E+04	5.30E+04	5.46E+04	5.41E+04	4.51E+04	5.62E+04	6.09E+04	5.46E+04	5.59E+04	5.41E+04	5.84E+04	5.61E+04	4.66E+04	4.72E+04	4.79E+04	5.21E+04	3.38E+04	4.47E+04	4.16E+04	6.32E+04	5.03E+04	3.65E+04	3.13E+04	2.94E+04	2.24	0	sig
Hahn002084	C24H28O13	6'-O-caffeoylcatalpol	Others	Others	-	3	5.78E+05	5.68E+05	8.55E+05	1.36E+06	1.40E+06	2.28E+06	3.49E+06	2.47E+06	3.01E+06	1.24E+06	2.30E+06	1.31E+06	2.88E+06	1.45E+06	1.44E+06	1.64E+06	1.22E+06	1.96E+06	1.51E+06	1.37E+06	1.45E+06	1.09E+06	9.57E+05	9.16E+05	9.39E+05	1.17E+06	1.05E+06	1.10E+06	1.59E+06	1.42E+06	2.24	0.0002	sig
Hamp012107	C18H37NO	Stearamide	Alkaloids	Alkaloids	124-26-5	3	2.37E+05	2.59E+05	2.78E+05	6.17E+04	6.88E+04	6.17E+04	8.11E+04	6.67E+04	1.33E+05	6.34E+04	9.92E+04	3.76E+04	4.55E+04	8.39E+04	5.92E+04	1.06E+05	7.58E+04	2.05E+05	1.82E+05	8.50E+04	1.13E+05	9.29E+04	1.33E+05	1.30E+05	1.62E+05	1.37E+05	2.01E+05	1.58E+05	7.87E+04	8.52E+04	2.22	0.0001	sig
MWS201458	C15H22N2O3	Phe-Ile	Amino acids and derivatives	Amino acids and derivatives	22951-94-6	3	7.82E+05	6.84E+05	7.91E+05	1.88E+06	1.95E+06	1.99E+06	1.97E+06	1.86E+06	1.74E+06	1.75E+06	1.76E+06	1.87E+06	1.75E+06	1.81E+06	1.80E+06	1.67E+06	1.75E+06	1.94E+06	1.61E+06	1.70E+06	1.60E+06	1.70E+06	1.42E+06	1.41E+06	1.67E+06	1.70E+06	1.48E+06	1.67E+06	1.71E+06	1.57E+06	2.2	0	sig
Zmhn001926	C13H16O8	1-O-Salicyloyl-β-D-glucose	Phenolic acids	Phenolic acids	60517-74-0	1	4.52E+06	8.05E+06	5.59E+06	1.53E+07	1.53E+07	1.55E+07	1.65E+07	1.62E+07	1.59E+07	1.40E+07	1.58E+07	1.28E+07	1.56E+07	1.52E+07	1.74E+07	1.24E+07	1.38E+07	1.41E+07	1.34E+07	1.24E+07	1.41E+07	1.39E+07	1.46E+07	1.23E+07	1.20E+07	1.23E+07	1.35E+07	1.25E+07	1.20E+07	1.29E+07	2.18	0	sig
mws0736	C8H16N2O3	N-Glycyl-L-leucine*	Amino acids and derivatives	Amino acids and derivatives	869-19-2	3	4.87E+05	8.34E+05	7.67E+05	1.37E+06	1.20E+06	1.26E+06	1.31E+06	1.24E+06	1.30E+06	1.41E+06	1.36E+06	1.41E+06	1.36E+06	1.27E+06	1.21E+06	1.22E+06	1.15E+06	1.26E+06	1.10E+06	1.10E+06	1.15E+06	1.10E+06	1.06E+06	1.18E+06	1.19E+06	1.24E+06	1.24E+06	1.05E+06	1.00E+06	1.09E+06	2.18	0	sig
Qmzp101838	C10H8O4	Scopoletin (7-Hydroxy-6-methoxycoumarin)	Lignans and Coumarins	Coumarins	92-61-5	3	6.86E+05	8.94E+05	8.59E+05	6.65E+05	5.84E+05	5.89E+05	5.87E+05	6.13E+05	6.45E+05	5.96E+05	5.99E+05	6.33E+05	5.82E+05	5.77E+05	6.33E+05	5.97E+05	6.08E+05	6.08E+05	6.19E+05	6.56E+05	6.93E+05	6.82E+05	5.63E+05	6.88E+05	6.35E+05	6.98E+05	6.80E+05	6.66E+05	6.28E+05	7.16E+05	2.17	0.0019	sig
MWSslk138	C7H6O5	2,3,4-Trihydroxybenzoic acid	Phenolic acids	Phenolic acids	610-02-6	3	4.33E+05	5.66E+05	5.90E+05	2.79E+05	3.24E+05	3.40E+05	3.20E+05	3.19E+05	3.98E+05	3.71E+05	3.33E+05	3.22E+05	3.26E+05	2.94E+05	3.32E+05	3.97E+05	4.77E+05	5.61E+05	3.48E+05	3.49E+05	3.30E+05	3.45E+05	4.00E+05	3.53E+05	4.94E+05	4.09E+05	3.97E+05	4.41E+05	3.92E+05	4.30E+05	2.13	0.0001	sig
mws0230	C4H9NO3	L-Threonine*	Amino acids and derivatives	Amino acids and derivatives	72-19-5	3	4.07E+06	4.56E+06	5.18E+06	3.91E+06	4.16E+06	4.32E+06	4.21E+06	4.42E+06	4.33E+06	4.00E+06	4.12E+06	4.35E+06	4.37E+06	4.10E+06	4.34E+06	4.50E+06	4.40E+06	4.18E+06	4.51E+06	4.69E+06	4.54E+06	4.37E+06	4.36E+06	4.71E+06	4.98E+06	4.67E+06	4.90E+06	4.69E+06	4.71E+06	4.65E+06	2.13	0.0147	sig
MWS201434	C12H20N4O3	Ile-His	Amino acids and derivatives	Amino acids and derivatives	97284-12-3	3	3.50E+05	4.73E+05	4.55E+05	1.01E+06	9.27E+05	1.05E+06	1.04E+06	9.91E+05	9.95E+05	9.98E+05	9.37E+05	1.04E+06	9.26E+05	1.05E+06	1.02E+06	8.84E+05	8.00E+05	9.45E+05	9.61E+05	9.81E+05	9.52E+05	9.91E+05	8.50E+05	9.43E+05	8.85E+05	8.29E+05	9.77E+05	7.88E+05	8.11E+05	8.33E+05	2.13	0	sig
MWSmce689	C19H32O2	Methyl linolenate	Lipids	Free fatty acids	301-00-8	1	7.23E+04	1.01E+05	6.51E+04	3.61E+04	4.18E+04	3.24E+04	2.96E+04	2.56E+04	2.17E+04	2.78E+04	3.84E+04	3.69E+04	3.53E+04	3.60E+04	4.14E+04	2.74E+04	1.50E+04	3.88E+04	9.02E+04	5.32E+04	5.95E+04	3.26E+04	3.55E+04	6.37E+04	3.79E+04	7.45E+04	5.03E+04	4.78E+04	5.41E+04	7.35E+04	2.12	0.0009	sig
Lmhp001461	C11H20N2O3	L-Prolyl-L-Leucine	Amino acids and derivatives	Amino acids and derivatives	52899-07-7	1	1.42E+06	2.30E+06	2.22E+06	3.36E+06	3.38E+06	3.47E+06	3.50E+06	3.58E+06	3.41E+06	3.50E+06	3.35E+06	3.47E+06	3.32E+06	3.40E+06	3.53E+06	3.12E+06	2.82E+06	3.41E+06	3.06E+06	3.13E+06	3.20E+06	3.18E+06	2.98E+06	3.04E+06	3.18E+06	3.42E+06	3.56E+06	2.48E+06	2.87E+06	2.82E+06	2.11	0	sig
Lmhp002031	C12H24N2O3	L-Leucyl-L-Leucine	Amino acids and derivatives	Amino acids and derivatives	3303-31-9	3	1.04E+06	1.19E+06	1.13E+06	3.00E+06	2.82E+06	2.87E+06	2.99E+06	2.81E+06	2.82E+06	2.84E+06	2.67E+06	2.94E+06	2.85E+06	2.75E+06	2.88E+06	2.67E+06	2.47E+06	2.88E+06	2.47E+06	2.84E+06	2.57E+06	2.52E+06	2.33E+06	2.67E+06	2.38E+06	2.78E+06	2.59E+06	2.34E+06	2.51E+06	2.58E+06	2.11	0	sig
Lmhp008589	C23H42NO7P	LysoPE 18:3(2n isomer)	Lipids	LPE	-	1	2.82E+06	2.77E+06	2.01E+06	4.85E+06	8.97E+06	7.84E+06	1.08E+07	6.86E+06	1.09E+07	1.35E+07	9.84E+06	7.29E+06	9.64E+06	8.73E+06	8.32E+06	1.04E+07	7.70E+06	7.21E+06	7.25E+06	7.95E+06	6.63E+06	5.95E+06	5.67E+06	7.14E+06	9.79E+06	8.58E+06	7.14E+06	5.46E+06	4.77E+06	4.91E+06	2.1	0.0004	sig
MWSmce466	C8H8O2	4-Hydroxyacetophenone	Phenolic acids	Phenolic acids	99-93-4	3	2.56E+05	2.33E+05	2.08E+05	1.67E+05	1.74E+05	1.75E+05	1.63E+05	1.48E+05	1.42E+05	1.39E+05	1.61E+05	1.27E+05	1.82E+05	1.79E+05	2.23E+05	1.27E+05	1.64E+05	1.36E+05	1.68E+05	1.78E+05	1.54E+05	1.97E+05	1.81E+05	1.59E+05	2.35E+05	2.04E+05	1.85E+05	2.14E+05	2.41E+05	1.85E+05	2.09	0.0001	sig
pmb0998	C10H14N5O8P	Guanosine 5'-monophosphate	Nucleotides and derivatives	Nucleotides and derivatives	85-32-5	3	1.27E+06	7.33E+05	8.47E+05	2.47E+06	2.65E+06	2.56E+06	2.39E+06	2.28E+06	2.37E+06	2.30E+06	2.08E+06	2.38E+06	2.35E+06	1.92E+06	2.18E+06	2.01E+06	1.83E+06	2.21E+06	2.27E+06	2.14E+06	2.01E+06	2.11E+06	2.28E+06	2.42E+06	1.98E+06	2.03E+06	1.97E+06	2.08E+06	2.09E+06	1.96E+06	2.07	0	sig
pmb3081	C6H11PO11	Glucarate O-Phosphoric acid	Others	Saccharides	-	3	1.84E+06	9.03E+05	8.97E+05	2.15E+06	2.20E+06	2.37E+06	2.38E+06	2.54E+06	2.57E+06	2.06E+06	1.91E+06	2.18E+06	2.33E+06	2.08E+06	2.16E+06	2.26E+06	2.37E+06	2.07E+06	2.13E+06	2.16E+06	2.16E+06	1.87E+06	2.02E+06	2.23E+06	2.18E+06	1.96E+06	8.24E+05	1.85E+06	7.54E+05	1.91E+06	2.06	0.0102	sig
Cmjn004337	C18H26O10	Benzyl-(2''-O-xylosyl)glucoside	Phenolic acids	Phenolic acids	-	2	1.25E+06	1.35E+06	1.40E+06	1.50E+06	1.64E+06	1.59E+06	1.53E+06	1.60E+06	1.52E+06	1.31E+06	1.29E+06	1.44E+06	1.72E+06	1.49E+06	1.45E+06	1.47E+06	1.67E+06	1.53E+06	1.43E+06	1.40E+06	1.29E+06	1.42E+06	1.37E+06	1.32E+06	1.37E+06	1.44E+06	1.36E+06	1.26E+06	1.39E+06	1.28E+06	2.06	0.0007	sig
Lmrj001698	C9H18N2O4	L-Seryl-L-Isoleucine	Amino acids and derivatives	Amino acids and derivatives	91086-51-0	3	3.76E+05	4.19E+05	4.08E+05	1.14E+06	1.17E+06	1.14E+06	1.17E+06	1.07E+06	1.15E+06	1.13E+06	1.08E+06	1.10E+06	1.09E+06	1.10E+06	1.12E+06	1.11E+06	9.95E+05	1.12E+06	1.07E+06	1.00E+06	1.05E+06	1.06E+06	9.73E+05	1.01E+06	1.05E+06	1.13E+06	1.14E+06	9.74E+05	9.29E+05	8.80E+05	2.04	0	sig
Lmjp003822	C26H26O12	3,5-O-Dicaffeoylquinic Acid Methyl Ester*	Phenolic acids	Phenolic acids	159934-13-1	3	2.72E+04	7.20E+03	1.44E+04	9.00E+00	9.00E+00	9.00E+00	9.00E+00	9.00E+00	9.00E+00	3.17E+04	3.46E+04	1.42E+04	4.91E+04	1.22E+04	3.47E+04	4.14E+04	5.15E+04	3.63E+04	6.44E+03	3.86E+04	3.08E+04	3.79E+04	7.30E+03	3.59E+04	5.07E+04	4.38E+04	8.23E+04	2.64E+04	6.79E+04	5.75E+04	2.04	0.0008	sig
pme3083	C8H7NO3	2-(Formylamino)benzoic acid	Phenolic acids	Phenolic acids	3342-77-6	3	7.90E+05	5.73E+05	5.62E+05	5.32E+05	5.25E+05	4.83E+05	3.99E+05	4.45E+05	4.78E+05	4.32E+05	4.48E+05	5.19E+05	4.36E+05	4.46E+05	4.30E+05	4.10E+05	5.19E+05	5.84E+05	4.41E+05	4.32E+05	4.42E+05	4.74E+05	4.66E+05	4.83E+05	6.49E+05	6.02E+05	6.76E+05	6.76E+05	6.91E+05	5.45E+05	2.03	0.0003	sig
Hmln002355	C27H34O12	5'-Methoxymatairesinoside	Lignans and Coumarins	Lignans	1691201-82-7	3	1.31E+05	9.16E+04	9.21E+04	1.97E+05	1.72E+05	2.09E+05	2.12E+05	2.27E+05	1.87E+05	1.65E+05	1.75E+05	1.85E+05	2.36E+05	1.98E+05	1.93E+05	1.56E+05	1.75E+05	2.02E+05	1.76E+05	1.51E+05	1.73E+05	2.02E+05	1.95E+05	1.71E+05	1.77E+05	1.82E+05	1.75E+05	1.55E+05	1.76E+05	1.59E+05	2.02	0	sig
MWS1848	C8H8O2	Phenyl acetate	Phenolic acids	Phenolic acids	122-79-2	3	2.57E+05	2.52E+05	1.70E+05	1.66E+05	1.63E+05	2.07E+05	1.39E+05	1.44E+05	1.63E+05	1.37E+05	1.68E+05	1.21E+05	1.83E+05	1.82E+05	1.83E+05	1.49E+05	1.59E+05	1.63E+05	1.64E+05	1.85E+05	1.56E+05	2.01E+05	1.95E+05	1.47E+05	2.52E+05	2.23E+05	2.12E+05	2.17E+05	1.99E+05	1.89E+05	2.02	0.0015	sig
mws0675	C11H15N2O8P	β-Nicotinamide mononucleotide	Nucleotides and derivatives	Nucleotides and derivatives	1094-61-7	3	3.65E+05	2.57E+05	3.90E+05	4.01E+05	4.88E+05	4.03E+05	3.99E+05	4.87E+05	4.38E+05	3.18E+05	3.17E+05	4.84E+05	4.79E+05	4.60E+05	5.24E+05	4.06E+05	3.24E+05	4.16E+05	3.75E+05	3.56E+05	3.90E+05	4.02E+05	3.17E+05	3.36E+05	3.63E+05	3.89E+05	3.65E+05	2.42E+05	1.91E+05	2.10E+05	2.02	0.0003	sig
pmb2871	C13H16O9	1-O-Gentisoyl-β-D-glucoside*	Phenolic acids	Phenolic acids	23445-11-6	1	8.73E+06	1.06E+07	1.13E+07	1.14E+07	1.17E+07	1.07E+07	1.19E+07	1.21E+07	1.22E+07	1.11E+07	1.18E+07	1.16E+07	1.17E+07	1.18E+07	1.25E+07	1.11E+07	1.10E+07	1.22E+07	1.16E+07	1.08E+07	1.10E+07	1.04E+07	1.13E+07	1.08E+07	1.01E+07	1.04E+07	1.05E+07	1.12E+07	1.03E+07	1.09E+07	2.01	0.009	sig
MWS201479	C11H14N2O4	Tyr-Gly	Amino acids and derivatives	Amino acids and derivatives	673-08-5	3	1.16E+06	1.69E+06	1.38E+06	2.32E+06	2.10E+06	2.37E+06	2.36E+06	2.19E+06	2.25E+06	2.43E+06	2.22E+06	2.15E+06	2.30E+06	2.44E+06	2.01E+06	2.06E+06	1.88E+06	2.33E+06	2.09E+06	1.95E+06	1.99E+06	2.08E+06	2.06E+06	2.06E+06	2.05E+06	2.42E+06	2.43E+06	1.78E+06	1.93E+06	1.88E+06	2.01	0	sig
Zmgn000447	C3H7O7P	3-Phospho-D-glyceric acid	Others	Saccharides	820-11-1	3	3.78E+06	2.61E+06	2.63E+06	1.57E+06	1.82E+06	1.62E+06	1.68E+06	1.71E+06	1.53E+06	1.59E+06	1.52E+06	1.40E+06	1.54E+06	1.60E+06	1.54E+06	1.54E+06	1.72E+06	1.78E+06	1.56E+06	1.66E+06	1.71E+06	1.90E+06	1.82E+06	1.89E+06	1.78E+06	1.60E+06	1.56E+06	2.09E+06	1.77E+06	1.84E+06	2.01	0	sig
Lahp004442	C15H12O5	3,4-Dihydro-4-(4'-hydroxyphenyl)-5,7-dihydroxycoumarin*	Lignans and Coumarins	Coumarins	-	1	5.51E+06	6.53E+06	5.38E+06	1.45E+07	1.48E+07	1.52E+07	1.62E+07	1.49E+07	1.48E+07	1.58E+07	1.45E+07	1.48E+07	1.57E+07	1.51E+07	2.35E+07	1.51E+07	1.51E+07	1.54E+07	1.39E+07	1.44E+07	1.43E+07	1.32E+07	1.37E+07	1.39E+07	1.35E+07	1.42E+07	1.50E+07	1.33E+07	1.30E+07	1.30E+07	2	0	sig
mws4176	C12H16N2O3	L-Alanyl-L-Phenylalanine	Amino acids and derivatives	Amino acids and derivatives	3061-90-3	3	6.65E+05	8.38E+05	7.80E+05	3.11E+06	3.03E+06	3.15E+06	3.12E+06	3.09E+06	2.85E+06	2.84E+06	2.85E+06	3.03E+06	3.09E+06	2.83E+06	3.19E+06	2.85E+06	2.44E+06	3.20E+06	2.78E+06	2.98E+06	3.03E+06	2.93E+06	2.59E+06	2.56E+06	2.68E+06	2.73E+06	3.03E+06	2.43E+06	2.45E+06	2.37E+06	2	0	sig
MWSHY0069	C16H12O6	Hispidulin (5,7,4'-Trihydroxy-6-methoxyflavone)	Flavonoids	Flavones	1447-88-7	3	1.48E+06	1.78E+06	1.45E+06	3.02E+06	2.86E+06	2.68E+06	3.40E+06	3.07E+06	3.08E+06	2.96E+06	2.95E+06	2.90E+06	3.60E+06	3.11E+06	3.73E+06	2.90E+06	2.82E+06	3.65E+06	2.71E+06	2.73E+06	2.73E+06	2.92E+06	2.57E+06	2.66E+06	2.84E+06	3.11E+06	3.02E+06	2.55E+06	2.55E+06	2.63E+06	2	0	sig
pmn001367	C13H16O9	Protocatechuic acid-4-O-glucoside*	Phenolic acids	Phenolic acids	-	1	1.93E+07	2.50E+07	2.51E+07	2.54E+07	2.54E+07	2.51E+07	2.73E+07	2.77E+07	2.59E+07	2.57E+07	2.56E+07	2.59E+07	2.75E+07	2.65E+07	2.78E+07	2.50E+07	2.42E+07	2.76E+07	2.48E+07	2.45E+07	2.50E+07	2.35E+07	2.48E+07	2.30E+07	2.30E+07	2.42E+07	2.46E+07	2.38E+07	2.31E+07	2.43E+07	1.98	0.0121	sig
MWS201381	C14H17N3O4	Ser-Trp	Amino acids and derivatives	Amino acids and derivatives	94421-70-2	3	6.06E+05	1.04E+06	9.60E+05	2.57E+06	2.48E+06	2.77E+06	2.61E+06	2.59E+06	2.58E+06	2.54E+06	2.54E+06	2.65E+06	2.51E+06	2.60E+06	2.46E+06	2.37E+06	2.17E+06	2.46E+06	2.27E+06	2.32E+06	2.32E+06	2.29E+06	2.09E+06	2.20E+06	2.49E+06	2.71E+06	2.61E+06	2.09E+06	2.13E+06	2.02E+06	1.98	0	sig
Zayn006347	C16H10O8	3,3'-O-Dimethylellagic Acid	Tannins	Tannin	2239-88-5	3	3.00E+05	2.93E+05	2.95E+05	9.35E+05	9.78E+05	1.06E+06	8.54E+05	8.16E+05	8.07E+05	9.42E+05	8.95E+05	9.15E+05	8.02E+05	8.83E+05	7.67E+05	8.96E+05	7.70E+05	9.21E+05	8.07E+05	8.49E+05	8.44E+05	7.36E+05	8.03E+05	8.25E+05	8.43E+05	8.71E+05	8.85E+05	7.85E+05	8.00E+05	7.79E+05	1.98	0	sig
mws0629	C13H16N2O5	L-Aspartyl-L-Phenylalanine	Amino acids and derivatives	Amino acids and derivatives	13433-09-5	3	1.85E+06	1.85E+06	1.93E+06	2.15E+06	2.35E+06	2.27E+06	2.21E+06	2.19E+06	2.11E+06	2.44E+06	2.21E+06	2.16E+06	2.17E+06	2.15E+06	2.15E+06	2.07E+06	2.11E+06	2.31E+06	2.19E+06	2.13E+06	2.18E+06	2.08E+06	2.05E+06	2.06E+06	2.00E+06	2.10E+06	2.40E+06	2.03E+06	2.20E+06	2.08E+06	1.97	0.0083	sig
Zaln004082	C16H16O8	3-O-caffeoylshikimic acid	Phenolic acids	Phenolic acids	-	3	5.68E+05	6.88E+05	5.30E+05	7.65E+05	7.17E+05	7.13E+05	7.95E+05	7.47E+05	6.98E+05	7.27E+05	7.87E+05	7.26E+05	7.41E+05	8.28E+05	7.96E+05	6.68E+05	7.53E+05	6.84E+05	7.76E+05	7.62E+05	7.44E+05	7.11E+05	6.73E+05	7.38E+05	6.37E+05	6.19E+05	6.57E+05	6.21E+05	7.64E+05	6.86E+05	1.96	0.0021	sig
mws0520	C11H13NO4	N-Acetyl-L-tyrosine	Amino acids and derivatives	Amino acids and derivatives	537-55-3	3	2.33E+05	1.78E+05	1.07E+05	1.38E+05	1.35E+05	1.46E+05	1.18E+05	1.24E+05	1.30E+05	1.72E+05	1.43E+05	1.12E+05	1.27E+05	1.93E+05	1.26E+05	1.38E+05	1.25E+05	1.65E+05	1.39E+05	1.38E+05	1.69E+05	1.77E+05	1.98E+05	1.80E+05	1.77E+05	1.64E+05	2.25E+05	2.88E+05	2.32E+05	2.31E+05	1.96	0.0031	sig
pmb0484	C5H14NO+	Choline	Alkaloids	Alkaloids	62-49-7	3	5.28E+06	3.98E+06	4.72E+06	3.32E+06	3.77E+06	3.48E+06	3.27E+06	3.54E+06	3.44E+06	3.49E+06	3.47E+06	3.43E+06	3.39E+06	3.34E+06	3.23E+06	3.61E+06	3.15E+06	3.43E+06	3.28E+06	3.39E+06	3.60E+06	3.62E+06	3.70E+06	3.92E+06	3.61E+06	3.43E+06	3.58E+06	3.84E+06	3.84E+06	3.69E+06	1.95	0.0001	sig
Wbmp003302	C10H12O2	Frambinone	Others	Ketone compounds	-	3	3.01E+06	5.04E+06	4.17E+06	2.50E+06	2.35E+06	2.47E+06	2.13E+06	2.63E+06	2.39E+06	3.25E+06	2.84E+06	2.44E+06	2.45E+06	2.44E+06	2.22E+06	2.55E+06	2.33E+06	2.50E+06	2.58E+06	3.25E+06	3.14E+06	2.96E+06	2.53E+06	2.55E+06	2.66E+06	2.77E+06	3.12E+06	2.78E+06	3.15E+06	2.43E+06	1.95	0.0023	sig
pme3033	C4H9NO2	N,N-Dimethylglycine*	Amino acids and derivatives	Amino acids and derivatives	1118-68-9	3	4.04E+07	3.55E+07	3.77E+07	3.02E+07	2.92E+07	3.14E+07	2.96E+07	2.91E+07	2.77E+07	3.16E+07	3.05E+07	2.94E+07	3.14E+07	2.83E+07	2.99E+07	3.10E+07	2.91E+07	3.04E+07	2.88E+07	3.17E+07	3.13E+07	3.17E+07	3.10E+07	3.17E+07	2.99E+07	3.02E+07	3.03E+07	3.17E+07	3.17E+07	3.09E+07	1.95	0	sig
Lmjp004941	C16H12O6	3,5,4'-Trihydroxy-7-methoxyflavone (Rhamnocitrin)	Flavonoids	Flavonols	569-92-6	2	1.52E+06	1.82E+06	1.43E+06	3.18E+06	2.76E+06	2.70E+06	3.30E+06	3.22E+06	3.14E+06	2.99E+06	2.93E+06	2.89E+06	3.66E+06	3.27E+06	3.76E+06	3.12E+06	2.78E+06	3.70E+06	2.78E+06	2.96E+06	2.95E+06	3.03E+06	2.69E+06	2.70E+06	2.74E+06	3.13E+06	3.13E+06	2.61E+06	2.53E+06	2.65E+06	1.95	0	sig
MWS201400	C16H21N3O3	Val-Trp	Amino acids and derivatives	Amino acids and derivatives	24587-37-9	3	5.01E+05	5.51E+05	4.58E+05	1.85E+06	1.88E+06	1.83E+06	2.15E+06	1.84E+06	1.96E+06	1.97E+06	2.02E+06	2.26E+06	1.89E+06	1.90E+06	2.02E+06	1.75E+06	1.78E+06	1.81E+06	1.80E+06	1.76E+06	1.75E+06	1.74E+06	1.69E+06	1.63E+06	1.91E+06	1.91E+06	2.04E+06	1.53E+06	1.74E+06	1.51E+06	1.95	0	sig
Zmhp003514	C16H12O6	6,7,8-Tetrahydroxy-5-methoxyflavone	Flavonoids	Flavones	-	3	1.48E+06	1.70E+06	1.40E+06	3.00E+06	2.76E+06	2.61E+06	3.24E+06	3.24E+06	3.09E+06	2.92E+06	2.96E+06	2.88E+06	3.56E+06	3.21E+06	3.66E+06	2.84E+06	2.73E+06	3.69E+06	2.73E+06	2.77E+06	2.89E+06	2.89E+06	2.66E+06	2.64E+06	2.72E+06	3.12E+06	3.02E+06	2.73E+06	2.52E+06	2.55E+06	1.93	0	sig
MWS201461	C12H25N5O3	Leu-Arg	Amino acids and derivatives	Amino acids and derivatives	26607-15-8	3	5.41E+05	7.62E+05	6.84E+05	3.13E+06	3.03E+06	2.83E+06	3.24E+06	3.11E+06	2.82E+06	3.18E+06	3.20E+06	3.15E+06	2.89E+06	2.65E+06	3.00E+06	2.74E+06	2.52E+06	2.76E+06	2.73E+06	2.73E+06	2.89E+06	2.84E+06	2.36E+06	2.77E+06	2.73E+06	2.80E+06	3.08E+06	2.51E+06	2.62E+06	2.38E+06	1.93	0	sig
pme0183	C5H5N5O	Isoguanine	Nucleotides and derivatives	Nucleotides and derivatives	3373-53-3	3	2.21E+06	3.76E+06	3.76E+06	5.15E+06	5.57E+06	5.71E+06	5.57E+06	5.59E+06	6.05E+06	5.98E+06	5.84E+06	5.65E+06	5.40E+06	5.77E+06	5.39E+06	5.46E+06	5.25E+06	5.15E+06	4.73E+06	5.85E+06	5.77E+06	4.69E+06	5.03E+06	5.01E+06	5.14E+06	5.46E+06	5.39E+06	5.23E+06	4.62E+06	5.13E+06	1.92	0	sig
pmn001477	C20H20O11	4-C-Glucose-1,3,6-trihydroxy-7-methoxyxanthone	Flavonoids	Other Flavonoids	-	3	1.44E+06	2.11E+06	2.03E+06	1.11E+06	1.40E+06	1.04E+06	1.19E+06	1.19E+06	1.61E+06	1.48E+06	1.50E+06	1.47E+06	1.26E+06	1.41E+06	1.34E+06	1.28E+06	1.24E+06	1.55E+06	1.23E+06	1.28E+06	1.44E+06	1.29E+06	1.39E+06	1.29E+06	1.44E+06	1.46E+06	1.51E+06	1.60E+06	1.52E+06	1.45E+06	1.91	0.0078	sig
pmb3061	C22H28O13	5-O-p-Coumaroylquinic acid O-glucoside	Phenolic acids	Phenolic acids	-	2	2.19E+06	3.39E+06	2.58E+06	2.58E+06	1.83E+06	1.95E+06	1.78E+06	1.76E+06	1.79E+06	2.24E+06	2.09E+06	1.91E+06	2.02E+06	1.93E+06	2.13E+06	1.95E+06	2.09E+06	2.28E+06	2.06E+06	2.16E+06	2.13E+06	1.90E+06	2.03E+06	1.93E+06	2.01E+06	2.22E+06	2.35E+06	2.20E+06	2.86E+06	2.42E+06	1.91	0.024	sig
pmb3064	C22H28O13	3-O-p-Coumaroylquinic acid-O-glucoside	Phenolic acids	Phenolic acids	-	2	2.13E+06	3.34E+06	2.22E+06	2.45E+06	1.73E+06	1.86E+06	1.68E+06	1.65E+06	1.70E+06	2.05E+06	1.98E+06	1.78E+06	1.91E+06	1.79E+06	2.05E+06	1.93E+06	2.05E+06	1.99E+06	2.04E+06	2.12E+06	2.17E+06	1.86E+06	1.99E+06	1.86E+06	1.98E+06	2.18E+06	2.21E+06	2.17E+06	2.14E+06	2.19E+06	1.9	0.0484	sig
pme2890	C8H16N2O4S2	L-Homocystine	Amino acids and derivatives	Amino acids and derivatives	626-72-2	3	9.48E+04	9.13E+04	1.13E+05	2.35E+05	2.44E+05	2.56E+05	2.88E+05	2.29E+05	2.32E+05	1.79E+05	1.92E+05	2.91E+05	2.88E+05	2.48E+05	2.55E+05	2.20E+05	2.35E+05	2.61E+05	1.91E+05	2.37E+05	2.51E+05	2.01E+05	2.28E+05	2.25E+05	2.32E+05	1.88E+05	2.37E+05	2.17E+05	2.26E+05	2.28E+05	1.89	0.0001	sig
mws5041	C8H16N2O3	L-Glycyl-L-isoleucine*	Amino acids and derivatives	Amino acids and derivatives	19461-38-2	3	4.77E+05	7.17E+05	6.31E+05	1.15E+06	1.04E+06	1.08E+06	1.10E+06	1.21E+06	1.01E+06	1.18E+06	1.09E+06	1.13E+06	1.05E+06	1.12E+06	1.13E+06	1.01E+06	1.01E+06	1.13E+06	9.10E+05	1.06E+06	1.07E+06	9.87E+05	1.00E+06	9.60E+05	1.03E+06	1.16E+06	1.21E+06	8.53E+05	1.01E+06	1.01E+06	1.89	0	sig
Lmhp001670	C11H22N2O3	L-Valyl-L-Leucine	Amino acids and derivatives	Amino acids and derivatives	3989-97-7	3	6.72E+05	6.50E+05	5.63E+05	1.43E+06	1.46E+06	1.42E+06	1.42E+06	1.46E+06	1.38E+06	1.36E+06	1.28E+06	1.38E+06	1.36E+06	1.41E+06	1.47E+06	1.37E+06	1.31E+06	1.59E+06	1.36E+06	1.38E+06	1.46E+06	1.28E+06	1.39E+06	1.28E+06	1.38E+06	1.33E+06	1.44E+06	1.34E+06	1.23E+06	1.29E+06	1.88	0	sig
mws2125	C3H5O6P	Phosphoenolpyruvate	Organic acids	Organic acids	138-08-9	3	8.91E+05	8.16E+05	8.82E+05	1.96E+05	2.20E+05	2.19E+05	2.01E+05	1.99E+05	2.09E+05	2.07E+05	2.42E+05	2.07E+05	2.14E+05	2.22E+05	1.78E+05	2.13E+05	2.13E+05	2.22E+05	2.52E+05	1.98E+05	2.31E+05	2.73E+05	2.25E+05	2.44E+05	2.38E+05	1.97E+05	2.22E+05	2.43E+05	2.25E+05	2.33E+05	1.88	0	sig
pme2960	C15H12O5	Naringenin chalcone; 2',4,4',6'-Tetrahydroxychalcone*	Flavonoids	Chalcones	73692-50-9	1	4.29E+06	5.22E+06	4.16E+06	1.36E+07	1.34E+07	1.44E+07	1.39E+07	1.31E+07	1.33E+07	1.47E+07	1.32E+07	1.39E+07	1.50E+07	1.39E+07	1.46E+07	1.31E+07	1.33E+07	1.55E+07	1.28E+07	1.32E+07	1.30E+07	1.29E+07	1.30E+07	1.29E+07	1.25E+07	1.38E+07	1.35E+07	1.21E+07	1.31E+07	1.23E+07	1.88	0	sig
pmb1096	C8H7N	Indole	Alkaloids	Plumerane	120-72-9	1	4.34E+07	4.79E+07	4.91E+07	4.89E+07	4.99E+07	4.90E+07	5.02E+07	4.71E+07	4.94E+07	5.18E+07	5.21E+07	5.13E+07	4.60E+07	5.00E+07	4.87E+07	4.89E+07	4.89E+07	4.94E+07	4.47E+07	4.81E+07	4.69E+07	4.71E+07	4.63E+07	4.63E+07	4.60E+07	4.76E+07	4.63E+07	4.63E+07	4.88E+07	4.58E+07	1.87	0.0066	sig
MWS201465	C14H18N2O5	Glu-Phe	Amino acids and derivatives	Amino acids and derivatives	20556-22-3	1	1.45E+06	1.64E+06	1.52E+06	4.78E+06	4.79E+06	4.73E+06	4.86E+06	4.96E+06	4.35E+06	4.58E+06	4.43E+06	4.55E+06	4.86E+06	4.73E+06	4.89E+06	4.14E+06	4.12E+06	4.87E+06	4.36E+06	4.44E+06	4.60E+06	4.82E+06	4.31E+06	4.03E+06	4.56E+06	5.07E+06	5.18E+06	3.96E+06	4.00E+06	3.93E+06	1.87	0	sig
mws0005	C10H12N2	Tryptamine	Alkaloids	Plumerane	61-54-1	3	2.66E+05	2.75E+05	2.73E+05	2.32E+05	2.54E+05	2.73E+05	2.72E+05	2.78E+05	2.40E+05	2.80E+05	2.50E+05	2.63E+05	2.42E+05	2.67E+05	3.24E+05	3.03E+05	3.05E+05	2.29E+05	2.82E+05	3.47E+05	3.23E+05	2.97E+05	2.94E+05	2.86E+05	3.18E+05	3.91E+05	3.45E+05	4.97E+05	5.67E+05	5.62E+05	1.86	0	sig
Zahn007990	C11H18O3	5-hydroxy-3,4-dimeth-yl-5-pentylfuran-2(5H)-one	Others	Others	-	3	1.18E+05	1.17E+05	1.08E+05	2.98E+05	2.24E+05	2.60E+05	1.91E+05	2.08E+05	2.19E+05	2.16E+05	2.07E+05	1.59E+05	2.60E+05	2.47E+05	2.41E+05	1.91E+05	2.33E+05	2.06E+05	2.15E+05	1.87E+05	2.04E+05	2.39E+05	2.23E+05	2.54E+05	2.10E+05	2.18E+05	1.90E+05	2.02E+05	1.88E+05	1.92E+05	1.86	0	sig
mws5035	C15H22N2O3	L-Leucyl-L-phenylalanine	Amino acids and derivatives	Amino acids and derivatives	56217-82-4	3	1.46E+06	1.12E+06	1.41E+06	3.88E+06	4.12E+06	3.91E+06	3.96E+06	3.84E+06	3.78E+06	4.14E+06	4.00E+06	4.11E+06	3.81E+06	3.84E+06	3.88E+06	3.78E+06	3.53E+06	4.04E+06	4.10E+06	3.83E+06	3.76E+06	3.81E+06	3.38E+06	3.65E+06	3.74E+06	3.86E+06	4.17E+06	3.40E+06	3.63E+06	3.64E+06	1.86	0	sig
Lmhp002001	C14H20N2O3	L-Valyl-L-Phenylalanine	Amino acids and derivatives	Amino acids and derivatives	3918-92-1	3	8.81E+05	7.41E+05	8.28E+05	2.31E+06	2.25E+06	2.32E+06	2.26E+06	2.17E+06	2.24E+06	2.30E+06	2.25E+06	2.37E+06	2.16E+06	2.17E+06	2.19E+06	2.11E+06	2.10E+06	2.20E+06	2.21E+06	2.17E+06	2.20E+06	2.23E+06	2.21E+06	2.11E+06	2.03E+06	2.20E+06	2.30E+06	1.98E+06	2.18E+06	2.07E+06	1.86	0	sig
MWS201478	C12H16N2O4	Phe-Ser	Amino acids and derivatives	Amino acids and derivatives	16053-39-7	3	1.33E+06	1.45E+06	1.48E+06	5.42E+06	5.19E+06	5.37E+06	5.60E+06	5.24E+06	5.33E+06	5.37E+06	5.28E+06	5.19E+06	5.37E+06	5.25E+06	5.44E+06	4.86E+06	4.72E+06	5.36E+06	5.12E+06	5.34E+06	5.39E+06	5.22E+06	4.86E+06	4.63E+06	4.93E+06	5.43E+06	5.53E+06	4.53E+06	4.73E+06	4.68E+06	1.86	0	sig
mws0749	C7H6O3	4-Hydroxybenzoic acid	Phenolic acids	Phenolic acids	99-96-7	3	1.84E+06	3.15E+06	2.41E+06	3.57E+06	4.35E+06	4.99E+06	5.00E+06	4.86E+06	4.81E+06	3.83E+06	4.32E+06	4.16E+06	4.31E+06	4.78E+06	4.47E+06	3.71E+06	4.65E+06	4.47E+06	3.77E+06	4.06E+06	4.45E+06	3.77E+06	4.64E+06	3.28E+06	3.79E+06	3.48E+06	4.30E+06	4.25E+06	4.22E+06	4.07E+06	1.85	0.0005	sig
Hajp007218	C16H12O6	5,7,3',5'-tetrahydroxy-6-methylfavanone	Flavonoids	Flavones	-	1	1.58E+06	1.89E+06	1.44E+06	2.93E+06	2.80E+06	2.65E+06	3.32E+06	3.15E+06	3.18E+06	3.02E+06	2.91E+06	2.93E+06	3.65E+06	3.17E+06	3.76E+06	2.99E+06	2.76E+06	3.59E+06	2.80E+06	2.83E+06	2.88E+06	3.13E+06	2.63E+06	2.81E+06	2.76E+06	3.22E+06	3.14E+06	2.66E+06	2.64E+06	2.57E+06	1.85	0	sig
Zmgn001039	C9H17NO6S	S-Ribosyl-L-homocysteine	Amino acids and derivatives	Amino acids and derivatives	-	3	5.21E+04	2.57E+04	2.36E+04	9.27E+05	8.34E+05	8.06E+05	9.87E+05	9.85E+05	8.92E+05	8.27E+05	9.83E+05	9.10E+05	7.76E+05	7.93E+05	7.18E+05	8.40E+05	8.37E+05	7.67E+05	7.66E+05	7.70E+05	8.19E+05	6.24E+05	6.58E+05	7.16E+05	8.38E+05	9.57E+05	9.45E+05	5.57E+05	6.97E+05	6.75E+05	1.85	0	sig
ML10181668	C6H11NO2	Cycloleucine	Amino acids and derivatives	Amino acids and derivatives	52-52-8	3	7.43E+06	6.30E+06	7.46E+06	6.99E+06	6.69E+06	6.60E+06	6.50E+06	6.93E+06	7.03E+06	6.93E+06	7.46E+06	7.07E+06	6.55E+06	6.78E+06	7.06E+06	7.07E+06	6.99E+06	7.12E+06	7.20E+06	7.08E+06	7.68E+06	7.91E+06	6.71E+06	7.40E+06	7.98E+06	7.74E+06	7.58E+06	7.78E+06	8.34E+06	7.91E+06	1.84	0.0048	sig
Lmbn001181	C22H28O15	Fraxetin-7,8-di-O-glucoside	Lignans and Coumarins	Coumarins	-	3	2.59E+06	5.97E+05	5.59E+05	9.17E+06	9.51E+06	8.41E+06	8.96E+06	8.57E+06	8.36E+06	9.31E+06	8.75E+06	8.57E+06	8.94E+06	7.71E+06	8.37E+06	8.02E+06	7.91E+06	8.11E+06	8.32E+06	8.03E+06	8.44E+06	6.79E+06	8.22E+06	7.33E+06	7.80E+06	8.36E+06	8.16E+06	7.08E+06	6.60E+06	7.36E+06	1.83	0	sig
MWS201442	C13H18N2O4	Phe-Thr	Amino acids and derivatives	Amino acids and derivatives	51352-44-4	3	8.73E+05	1.27E+06	1.17E+06	5.14E+06	5.06E+06	5.16E+06	5.31E+06	5.13E+06	5.15E+06	4.96E+06	5.04E+06	4.97E+06	5.15E+06	5.52E+06	5.41E+06	4.68E+06	4.37E+06	5.16E+06	4.88E+06	4.92E+06	5.07E+06	5.06E+06	4.44E+06	4.87E+06	4.89E+06	5.38E+06	5.58E+06	4.19E+06	4.26E+06	4.38E+06	1.83	0	sig
mws0491	C8H11N	2-Phenylethylamine	Alkaloids	Benzylphenylethylamine alkaloids	156-28-5	3	3.54E+06	3.03E+06	3.72E+06	3.40E+06	3.32E+06	3.39E+06	3.58E+06	3.30E+06	3.37E+06	3.41E+06	3.52E+06	3.41E+06	3.35E+06	3.17E+06	3.49E+06	3.74E+06	3.91E+06	4.23E+06	4.21E+06	4.13E+06	4.40E+06	4.00E+06	4.13E+06	3.82E+06	4.11E+06	4.55E+06	4.74E+06	7.54E+06	7.21E+06	7.23E+06	1.83	0	sig
MWS20151	C15H10O5	Apigenin; 4',5,7-Trihydroxyflavone	Flavonoids	Flavones	520-36-5	2	2.00E+05	2.96E+05	2.00E+05	7.55E+05	7.57E+05	7.60E+05	1.01E+06	9.45E+05	9.27E+05	7.33E+05	7.01E+05	7.07E+05	1.15E+06	9.88E+05	1.05E+06	8.51E+05	7.28E+05	9.37E+05	8.04E+05	8.57E+05	8.75E+05	7.30E+05	7.70E+05	7.76E+05	8.59E+05	8.46E+05	8.63E+05	7.03E+05	6.41E+05	6.61E+05	1.83	0	sig
Zmdp000376	C5H11N3O	4-Guanidinobutanal	Others	Aldehyde compounds	-	3	6.31E+06	5.66E+06	6.41E+06	5.93E+06	5.61E+06	5.98E+06	5.67E+06	5.84E+06	6.01E+06	5.87E+06	6.27E+06	6.77E+06	5.74E+06	5.96E+06	6.66E+06	6.18E+06	5.99E+06	7.18E+06	6.95E+06	6.61E+06	6.97E+06	7.42E+06	6.58E+06	6.73E+06	7.23E+06	7.27E+06	6.99E+06	6.97E+06	7.27E+06	7.04E+06	1.82	0.0007	sig
MWS00204g	C4H9NO2	N-Ethylglycine*	Amino acids and derivatives	Amino acids and derivatives	627-01-0	3	3.90E+07	3.67E+07	3.96E+07	2.87E+07	2.87E+07	3.14E+07	2.86E+07	2.88E+07	2.76E+07	3.08E+07	2.88E+07	2.88E+07	2.98E+07	2.84E+07	2.88E+07	3.01E+07	2.90E+07	2.97E+07	2.78E+07	2.94E+07	2.87E+07	3.11E+07	3.02E+07	3.04E+07	2.88E+07	2.85E+07	2.91E+07	3.12E+07	3.05E+07	3.02E+07	1.82	0	sig
pme0368	C27H30O14	Apigenin-7-O-rutinoside (Isorhoifolin)	Flavonoids	Flavones	552-57-8	3	7.01E+07	6.41E+07	6.82E+07	7.80E+07	7.99E+07	8.90E+07	6.75E+07	6.77E+07	6.73E+07	7.38E+07	7.60E+07	8.61E+07	7.36E+07	7.36E+07	7.39E+07	6.70E+07	7.31E+07	6.90E+07	6.28E+07	7.19E+07	6.55E+07	6.92E+07	7.67E+07	6.56E+07	6.69E+07	6.80E+07	6.72E+07	6.86E+07	6.99E+07	6.89E+07	1.82	0.0007	sig
pmp000479	C16H29NO	N-Isobutyl-2E,4E-dodedienamide	Alkaloids	Alkaloids	-	3	5.48E+04	5.63E+04	5.92E+04	6.05E+04	5.52E+04	5.61E+04	6.18E+04	5.89E+04	5.89E+04	5.54E+04	4.80E+04	5.90E+04	6.51E+04	6.74E+04	6.66E+04	5.92E+04	6.02E+04	5.22E+04	1.56E+04	1.89E+04	3.19E+04	2.16E+04	2.26E+04	1.30E+04	3.13E+04	1.53E+04	2.23E+04	2.34E+04	1.70E+04	1.71E+04	1.81	0	sig
Lmhp001732	C14H18N2O3	L-Prolyl-L-Phenylalanine	Amino acids and derivatives	Amino acids and derivatives	13589-02-1	3	1.09E+06	8.28E+05	1.18E+06	1.47E+06	1.36E+06	1.41E+06	1.33E+06	1.35E+06	1.32E+06	1.40E+06	1.57E+06	1.46E+06	1.26E+06	1.28E+06	1.26E+06	1.30E+06	1.26E+06	1.33E+06	1.37E+06	1.37E+06	1.49E+06	1.42E+06	1.21E+06	1.42E+06	1.14E+06	1.22E+06	1.21E+06	1.27E+06	1.38E+06	1.32E+06	1.81	0.0001	sig
MWS2430	C15H30O2	13-methylmyristic acid	Lipids	Free fatty acids	2485-71-4	1	6.86E+05	5.71E+05	5.55E+05	1.45E+06	1.53E+06	1.53E+06	8.20E+05	7.90E+05	1.00E+06	8.62E+05	6.89E+05	7.95E+05	9.48E+05	9.36E+05	9.74E+05	1.02E+06	7.71E+05	1.02E+06	8.50E+05	7.88E+05	7.77E+05	1.22E+06	1.11E+06	1.10E+06	1.02E+06	8.17E+05	7.98E+05	7.08E+05	7.97E+05	8.31E+05	1.81	0	sig
pmb0532	C10H13N4O8P	Inosine 5'-monophosphate	Nucleotides and derivatives	Nucleotides and derivatives	131-99-7	3	1.81E+06	1.14E+06	9.06E+05	2.09E+06	2.12E+06	2.42E+06	2.14E+06	1.98E+06	2.41E+06	2.49E+06	2.00E+06	1.99E+06	2.08E+06	2.34E+06	1.98E+06	1.97E+06	2.07E+06	2.12E+06	2.00E+06	2.07E+06	1.99E+06	1.79E+06	2.25E+06	1.95E+06	2.08E+06	1.85E+06	1.85E+06	2.00E+06	1.89E+06	2.33E+06	1.8	0.0053	sig
zjgp122326	C12H15NO7	Pyridine-4-formyl-O-β-D-glucopyranoside	Others	Others	-	1	7.27E+05	6.10E+05	5.17E+05	6.48E+05	7.05E+05	6.54E+05	5.85E+05	5.83E+05	5.71E+05	6.47E+05	5.52E+05	5.82E+05	6.20E+05	6.42E+05	6.56E+05	6.07E+05	4.79E+05	5.35E+05	5.22E+05	6.39E+05	5.69E+05	4.71E+05	4.69E+05	4.52E+05	4.32E+05	4.92E+05	5.21E+05	4.16E+05	4.11E+05	4.42E+05	1.8	0.0001	sig
MWS0274	C9H10O3	DL-3-Phenyllactic acid*	Organic acids	Organic acids	828-01-3	3	6.87E+05	9.43E+05	7.62E+05	9.39E+05	8.73E+05	9.00E+05	8.48E+05	8.47E+05	9.22E+05	8.49E+05	9.62E+05	8.95E+05	8.06E+05	7.67E+05	8.60E+05	8.86E+05	8.65E+05	8.73E+05	8.24E+05	8.01E+05	7.93E+05	7.67E+05	7.75E+05	7.23E+05	7.26E+05	8.55E+05	8.99E+05	7.85E+05	7.60E+05	7.28E+05	1.8	0.0383	sig
pme2693	C6H14N2O	N-Acetylputrescine	Alkaloids	Alkaloids	18233-70-0	3	7.12E+05	4.82E+05	4.65E+05	6.01E+05	5.77E+05	6.48E+05	6.15E+05	6.33E+05	7.02E+05	6.92E+05	6.91E+05	5.18E+05	6.79E+05	6.11E+05	7.01E+05	8.43E+05	8.70E+05	9.39E+05	1.02E+06	1.02E+06	1.13E+06	1.16E+06	1.08E+06	1.01E+06	1.61E+06	1.67E+06	1.59E+06	2.54E+06	2.93E+06	2.68E+06	1.79	0	sig
MWSmce607	C4H9NO3	DL-Threonine	Amino acids and derivatives	Amino acids and derivatives	80-68-2	3	2.03E+06	2.21E+06	2.64E+06	2.15E+06	2.13E+06	2.07E+06	2.17E+06	2.33E+06	2.12E+06	2.17E+06	1.99E+06	2.29E+06	2.01E+06	2.08E+06	2.21E+06	2.35E+06	2.13E+06	2.20E+06	2.35E+06	2.35E+06	2.34E+06	2.25E+06	2.25E+06	2.56E+06	2.59E+06	2.37E+06	2.54E+06	2.44E+06	2.31E+06	2.39E+06	1.78	0.0497	sig
pmb0374	C5H5N5	2-Aminopurine	Nucleotides and derivatives	Nucleotides and derivatives	452-06-2	1	1.96E+06	1.15E+06	1.12E+06	3.15E+07	2.81E+07	3.02E+07	3.26E+07	3.20E+07	3.07E+07	2.85E+07	2.98E+07	3.23E+07	2.55E+07	2.80E+07	2.70E+07	2.94E+07	3.05E+07	2.88E+07	2.50E+07	2.84E+07	2.63E+07	2.36E+07	2.43E+07	2.55E+07	2.68E+07	3.06E+07	3.70E+07	2.43E+07	2.65E+07	2.56E+07	1.78	0	sig
Zbdp001892	C16H13NO3	7-Methoxy-3-[1-(3-pyridyl)methylidene]-4-chromanone	Flavonoids	Other Flavonoids	-	3	6.83E+05	4.26E+05	3.28E+05	1.51E+07	1.36E+07	1.41E+07	1.52E+07	1.63E+07	1.50E+07	1.47E+07	1.56E+07	1.57E+07	1.34E+07	1.33E+07	1.25E+07	1.43E+07	1.51E+07	1.44E+07	1.32E+07	1.32E+07	1.29E+07	1.08E+07	1.09E+07	1.19E+07	1.40E+07	1.61E+07	1.76E+07	1.12E+07	1.25E+07	1.23E+07	1.78	0	sig
MWS201447	C12H16N2O3	Phe-Ala	Amino acids and derivatives	Amino acids and derivatives	3918-87-4	3	3.73E+05	2.80E+05	2.91E+05	9.81E+05	9.80E+05	9.99E+05	1.16E+06	9.62E+05	1.01E+06	9.27E+05	9.50E+05	1.01E+06	9.33E+05	1.01E+06	9.36E+05	9.55E+05	9.17E+05	9.98E+05	9.43E+05	9.29E+05	1.07E+06	1.06E+06	9.52E+05	8.45E+05	9.00E+05	1.06E+06	1.03E+06	9.88E+05	8.72E+05	8.81E+05	1.78	0	sig
pme0376	C15H12O5	Naringenin (5,7,4'-Trihydroxyflavanone)	Flavonoids	Flavanones	480-41-1	1	4.27E+06	5.52E+06	4.59E+06	9.86E+06	1.00E+07	1.05E+07	1.15E+07	1.12E+07	1.02E+07	1.08E+07	1.09E+07	1.05E+07	1.15E+07	1.08E+07	1.10E+07	1.03E+07	1.03E+07	1.04E+07	1.09E+07	1.11E+07	1.05E+07	9.96E+06	1.02E+07	1.09E+07	1.04E+07	1.06E+07	1.10E+07	9.63E+06	9.49E+06	9.96E+06	1.78	0	sig
mws1078	C7H7NO2	Anthranilic Acid	Phenolic acids	Phenolic acids	118-92-3	3	3.69E+05	4.17E+05	2.54E+05	1.95E+05	3.18E+05	2.88E+05	2.45E+05	2.51E+05	2.14E+05	3.22E+05	2.34E+05	2.76E+05	2.86E+05	2.64E+05	2.23E+05	2.33E+05	2.17E+05	2.37E+05	3.16E+05	2.51E+05	2.87E+05	2.83E+05	2.29E+05	2.35E+05	2.86E+05	2.85E+05	2.85E+05	4.12E+05	3.84E+05	3.72E+05	1.77	0.0027	sig
pmb0501	C5H14N4	Agmatine	Alkaloids	Alkaloids	306-60-5	3	6.45E+05	4.67E+05	4.44E+05	5.61E+05	5.53E+05	5.99E+05	6.32E+05	6.15E+05	6.50E+05	6.09E+05	6.47E+05	4.77E+05	6.50E+05	6.02E+05	6.81E+05	8.10E+05	8.26E+05	9.67E+05	8.85E+05	9.77E+05	9.99E+05	1.04E+06	9.72E+05	9.23E+05	1.41E+06	1.61E+06	1.57E+06	2.37E+06	2.61E+06	2.41E+06	1.76	0	sig
pme0230	C10H13N5O4	Adenosine	Nucleotides and derivatives	Nucleotides and derivatives	58-61-7	1	6.53E+05	4.23E+05	3.92E+05	1.42E+07	1.39E+07	1.36E+07	1.53E+07	1.49E+07	1.47E+07	1.40E+07	1.58E+07	1.57E+07	1.31E+07	1.33E+07	1.26E+07	1.37E+07	1.41E+07	1.29E+07	1.28E+07	1.36E+07	1.22E+07	1.13E+07	1.08E+07	1.18E+07	1.37E+07	1.66E+07	1.71E+07	1.17E+07	1.26E+07	1.21E+07	1.76	0	sig
pmb2947	C45H38O18	Catechin-catechin-catechin	Flavonoids	Flavanols	-	2	1.10E+07	1.18E+07	1.34E+07	8.93E+06	7.77E+06	8.60E+06	9.79E+06	8.27E+06	8.83E+06	9.15E+06	1.03E+07	8.20E+06	8.13E+06	9.93E+06	9.78E+06	1.04E+07	8.95E+06	8.12E+06	9.23E+06	9.57E+06	1.04E+07	8.52E+06	7.92E+06	8.67E+06	8.29E+06	1.03E+07	1.01E+07	1.01E+07	9.62E+06	9.94E+06	1.76	0.0033	sig
MWS201437	C10H18N2O5	Leu-Asp	Amino acids and derivatives	Amino acids and derivatives	32949-40-9	3	9.36E+05	1.94E+06	1.62E+06	2.90E+06	2.75E+06	3.27E+06	2.94E+06	2.74E+06	2.94E+06	2.98E+06	2.74E+06	2.73E+06	2.82E+06	3.02E+06	2.92E+06	2.59E+06	2.45E+06	2.91E+06	2.63E+06	2.68E+06	2.73E+06	2.63E+06	2.75E+06	2.66E+06	2.87E+06	3.19E+06	3.14E+06	2.43E+06	2.37E+06	2.48E+06	1.76	0	sig
mws0655	C8H10NO6P	Pyridoxal-5'-phosphate	Others	Vitamin	54-47-7	3	5.27E+04	1.02E+05	7.35E+04	1.30E+05	1.18E+05	1.56E+05	1.38E+05	1.25E+05	1.25E+05	1.46E+05	1.58E+05	1.40E+05	1.44E+05	1.42E+05	1.33E+05	1.33E+05	1.40E+05	1.30E+05	1.17E+05	1.06E+05	1.31E+05	1.09E+05	1.25E+05	1.18E+05	1.13E+05	1.03E+05	1.20E+05	1.37E+05	1.29E+05	1.54E+05	1.76	0.0001	sig
MWS0952	C18H40NO5P	Dihydrosphingosine-1-Phosphate	Lipids	Sphingolipids	19794-97-9	3	9.00E+00	9.00E+00	9.00E+00	4.74E+04	4.99E+04	5.05E+04	5.38E+04	5.05E+04	4.77E+04	4.68E+04	4.79E+04	4.57E+04	5.15E+04	4.95E+04	5.18E+04	4.86E+04	4.57E+04	4.35E+04	5.04E+04	4.82E+04	5.18E+04	4.75E+04	4.45E+04	4.31E+04	4.16E+04	3.80E+04	4.05E+04	3.52E+04	3.72E+04	3.61E+04	1.76	0	sig
Zmjp000966	C10H13N5O4	Vidarabine	Nucleotides and derivatives	Nucleotides and derivatives	5536-17-4	2	7.11E+05	5.42E+05	3.50E+05	1.49E+07	1.39E+07	1.47E+07	1.71E+07	1.67E+07	1.56E+07	1.47E+07	1.64E+07	1.71E+07	1.46E+07	1.40E+07	1.27E+07	1.45E+07	1.49E+07	1.44E+07	1.35E+07	1.45E+07	1.39E+07	1.22E+07	1.16E+07	1.31E+07	1.44E+07	1.73E+07	1.83E+07	1.17E+07	1.34E+07	1.32E+07	1.75	0	sig
mws0009	C10H10O3	Coniferaldehyde	Phenolic acids	Phenolic acids	20649-42-7	1	3.01E+05	3.47E+05	3.14E+05	2.65E+05	2.19E+05	2.60E+05	3.01E+05	2.94E+05	2.94E+05	3.29E+05	3.10E+05	2.57E+05	3.25E+05	3.10E+05	3.06E+05	2.51E+05	2.08E+05	3.17E+05	2.31E+05	3.46E+05	2.61E+05	3.21E+05	2.89E+05	2.90E+05	3.43E+05	3.71E+05	3.82E+05	3.10E+05	4.12E+05	3.77E+05	1.75	0.0074	sig
MWSHY0161	C30H26O13	Kaempferol-3-O-(6''-p-Coumaroyl)glucoside (Tiliroside)	Flavonoids	Flavonols	20316-62-5	1	1.27E+07	1.24E+07	1.28E+07	1.68E+07	1.73E+07	1.75E+07	1.59E+07	1.80E+07	1.63E+07	1.86E+07	1.62E+07	1.64E+07	1.67E+07	1.83E+07	1.62E+07	1.57E+07	1.59E+07	1.53E+07	1.59E+07	1.91E+07	1.73E+07	1.61E+07	1.82E+07	1.78E+07	1.44E+07	1.76E+07	1.63E+07	1.62E+07	1.58E+07	1.57E+07	1.75	0.0006	sig
Lmfn005654	C15H10O11S	Myricetin-3-O-sulfonate	Flavonoids	Flavonols	-	3	3.91E+05	3.91E+05	3.23E+05	9.68E+05	9.56E+05	9.90E+05	9.36E+05	8.67E+05	7.80E+05	8.30E+05	7.66E+05	7.94E+05	1.06E+06	9.54E+05	9.55E+05	8.01E+05	7.32E+05	9.40E+05	7.83E+05	8.26E+05	8.10E+05	8.74E+05	9.49E+05	7.65E+05	8.27E+05	9.32E+05	9.22E+05	8.92E+05	8.28E+05	8.58E+05	1.74	0	sig
pmb2928	C13H16O10	Gallic acid-4-O-glucoside	Phenolic acids	Phenolic acids	84274-52-2	3	3.58E+06	3.88E+06	4.47E+06	4.65E+06	4.75E+06	4.45E+06	4.69E+06	4.81E+06	4.59E+06	4.65E+06	4.59E+06	4.79E+06	5.14E+06	4.94E+06	5.16E+06	4.98E+06	4.42E+06	5.15E+06	4.28E+06	4.42E+06	4.50E+06	4.58E+06	4.48E+06	4.59E+06	4.52E+06	4.54E+06	4.65E+06	4.64E+06	4.31E+06	4.53E+06	1.74	0.0008	sig
mws0924	C6H10O4	2-Methylglutaric acid	Organic acids	Organic acids	617-62-9	3	2.83E+05	2.23E+05	2.49E+05	2.31E+05	2.33E+05	2.13E+05	2.30E+05	2.27E+05	2.07E+05	2.30E+05	2.25E+05	2.14E+05	2.00E+05	1.92E+05	2.16E+05	2.26E+05	2.31E+05	2.32E+05	2.39E+05	2.27E+05	2.36E+05	2.19E+05	2.39E+05	2.28E+05	2.33E+05	2.45E+05	2.58E+05	2.27E+05	2.51E+05	2.28E+05	1.73	0.0204	sig
MWS4309	C13H15N3O3	Glycyl-tryptophan	Amino acids and derivatives	Amino acids and derivatives	2390-74-1	3	8.81E+05	1.51E+06	1.46E+06	1.37E+06	1.47E+06	1.65E+06	1.46E+06	1.36E+06	1.36E+06	1.34E+06	1.39E+06	1.35E+06	1.28E+06	1.26E+06	1.33E+06	1.26E+06	1.22E+06	1.34E+06	1.06E+06	1.24E+06	1.11E+06	1.13E+06	1.11E+06	1.05E+06	1.22E+06	1.22E+06	1.32E+06	1.14E+06	1.09E+06	1.12E+06	1.73	0.0202	sig
Lmgp002593	C7H6O2	3-hydroxybenzaldehyde	Phenolic acids	Phenolic acids	100-83-4	1	5.57E+06	5.41E+06	6.01E+06	3.76E+06	3.36E+06	4.55E+06	3.40E+06	3.23E+06	3.63E+06	4.52E+06	4.33E+06	4.47E+06	3.43E+06	3.96E+06	4.06E+06	3.78E+06	4.69E+06	4.66E+06	3.68E+06	4.59E+06	4.29E+06	4.34E+06	5.03E+06	4.31E+06	4.95E+06	3.35E+06	3.84E+06	3.90E+06	4.55E+06	4.42E+06	1.72	0.0011	sig
mws0668	C10H12N4O6	Xanthosine	Nucleotides and derivatives	Nucleotides and derivatives	146-80-5	1	1.02E+07	9.51E+06	1.22E+07	1.35E+07	1.42E+07	1.39E+07	1.26E+07	1.34E+07	1.38E+07	1.34E+07	1.38E+07	1.36E+07	1.29E+07	1.16E+07	1.28E+07	1.34E+07	1.08E+07	1.36E+07	1.45E+07	1.30E+07	1.33E+07	1.28E+07	1.28E+07	1.35E+07	1.32E+07	1.30E+07	1.22E+07	1.24E+07	1.18E+07	1.33E+07	1.72	0.008	sig
pma0584	C16H25N3O3	Caffeoylspermidine	Alkaloids	Phenolamine	-	3	4.57E+04	4.53E+04	4.04E+04	3.26E+05	2.91E+05	3.43E+05	4.78E+05	4.89E+05	4.63E+05	4.25E+05	5.35E+05	4.84E+05	3.50E+05	4.17E+05	3.97E+05	4.51E+05	3.97E+05	4.74E+05	4.67E+05	3.86E+05	4.55E+05	4.57E+05	3.89E+05	4.28E+05	4.21E+05	4.49E+05	4.55E+05	2.74E+05	3.31E+05	3.06E+05	1.72	0	sig
mws0232	C17H20N4O6	Riboflavin (Vitamin B2)	Others	Vitamin	83-88-5	1	3.51E+06	2.90E+06	3.43E+06	1.30E+07	1.31E+07	1.28E+07	1.42E+07	1.35E+07	1.38E+07	1.38E+07	1.39E+07	1.25E+07	1.39E+07	1.32E+07	1.27E+07	1.33E+07	1.17E+07	1.42E+07	1.24E+07	1.27E+07	1.33E+07	1.27E+07	1.15E+07	1.34E+07	1.37E+07	1.48E+07	1.58E+07	1.21E+07	1.24E+07	1.18E+07	1.7	0	sig
MWSmce707	C6H12O3	Ethyl 3-hydroxybutyrate	Organic acids	Organic acids	5405-41-4	3	8.75E+05	9.70E+05	1.15E+06	5.73E+05	5.53E+05	6.40E+05	3.86E+05	7.92E+05	5.72E+05	6.11E+05	5.23E+05	4.94E+05	4.79E+05	5.88E+05	3.25E+05	5.63E+05	5.53E+05	5.85E+05	5.13E+05	5.89E+05	5.79E+05	6.39E+05	5.71E+05	5.84E+05	5.89E+05	6.24E+05	8.22E+05	6.56E+05	5.87E+05	5.52E+05	1.7	0.0005	sig
Zmyn005252	C17H34O3	3-Hydroxy-palmitic acid methyl ester	Lipids	Free fatty acids	51883-36-4	3	1.02E+05	7.33E+04	1.45E+05	1.89E+05	2.21E+05	2.50E+05	1.40E+05	1.33E+05	1.70E+05	1.38E+05	1.26E+05	1.25E+05	1.44E+05	1.41E+05	1.54E+05	1.57E+05	1.16E+05	1.72E+05	1.18E+05	1.21E+05	1.28E+05	1.54E+05	1.66E+05	1.59E+05	1.67E+05	1.70E+05	1.20E+05	1.32E+05	1.27E+05	1.20E+05	1.7	0.0003	sig
MWS2673	C20H34O4	5,6-DiHETrE[(±)5,6-dihydroxy-8Z,11Z,14Z-eicosatrienoic acid]	Lipids	Free fatty acids	213382-49-1	3	1.70E+05	2.79E+05	2.27E+05	3.71E+05	3.52E+05	3.55E+05	3.39E+05	3.48E+05	3.53E+05	3.07E+05	3.41E+05	3.54E+05	3.76E+05	3.66E+05	3.70E+05	3.24E+05	2.97E+05	3.61E+05	2.51E+05	2.93E+05	3.48E+05	3.61E+05	3.30E+05	3.42E+05	3.66E+05	3.67E+05	3.54E+05	2.21E+05	3.29E+05	3.19E+05	1.7	0.0009	sig
mws0677	C12H14N2O2	N-Acetyl-5-hydroxytryptamine	Alkaloids	Plumerane	1210-83-9	3	5.66E+05	5.64E+05	7.45E+05	6.07E+05	5.92E+05	5.75E+05	5.40E+05	5.85E+05	5.22E+05	6.46E+05	6.96E+05	6.86E+05	5.46E+05	5.82E+05	5.95E+05	6.68E+05	6.00E+05	6.40E+05	6.30E+05	6.16E+05	7.49E+05	5.53E+05	7.36E+05	7.18E+05	6.22E+05	7.76E+05	7.22E+05	8.31E+05	8.53E+05	8.59E+05	1.7	0.0005	sig
MWSHY0124	C15H12O4	Pinocembrin (Dihydrochrysin)	Flavonoids	Flavanones	480-39-7	3	6.73E+04	4.96E+04	4.44E+04	8.54E+04	8.32E+04	9.85E+04	9.36E+04	8.97E+04	7.52E+04	1.42E+05	1.50E+05	1.85E+05	9.08E+04	9.29E+04	8.24E+04	8.52E+04	7.65E+04	9.08E+04	9.31E+04	8.80E+04	8.61E+04	9.04E+04	8.39E+04	8.99E+04	7.15E+04	1.05E+05	9.02E+04	9.22E+04	8.54E+04	6.48E+04	1.7	0	sig
Lmfn005487	C15H10O10S	Quercetin-3-O-Sulfonate	Flavonoids	Flavonols	60889-05-6	1	7.03E+06	7.82E+06	7.06E+06	1.41E+07	1.41E+07	1.41E+07	1.45E+07	1.45E+07	1.35E+07	1.39E+07	1.32E+07	1.34E+07	1.62E+07	1.55E+07	1.59E+07	1.28E+07	1.27E+07	1.49E+07	1.40E+07	1.35E+07	1.43E+07	1.37E+07	1.45E+07	1.21E+07	1.40E+07	1.51E+07	1.53E+07	1.41E+07	1.23E+07	1.38E+07	1.69	0	sig
pme0519	C12H22O11	D-Sucrose*	Others	Saccharides	57-50-1	3	1.08E+07	1.06E+07	8.52E+06	1.13E+07	1.18E+07	1.10E+07	1.17E+07	1.06E+07	1.20E+07	1.07E+07	1.04E+07	1.09E+07	1.27E+07	1.12E+07	1.16E+07	1.08E+07	1.03E+07	1.16E+07	1.02E+07	1.02E+07	1.09E+07	1.11E+07	1.03E+07	9.93E+06	9.45E+06	9.52E+06	9.51E+06	1.12E+07	1.11E+07	1.11E+07	1.69	0.0047	sig
Lmgn003978	C8H14O2	2-n-Propyl-2-pentenoic acid	Organic acids	Organic acids	60218-41-9	3	1.47E+07	1.66E+07	1.64E+07	6.08E+06	7.01E+06	6.88E+06	1.50E+07	1.57E+07	1.49E+07	1.23E+07	1.25E+07	1.20E+07	7.17E+06	1.49E+07	7.07E+06	1.40E+07	6.60E+06	1.26E+07	1.52E+07	1.48E+07	1.59E+07	1.53E+07	1.48E+07	1.36E+07	1.55E+07	1.43E+07	1.42E+07	1.17E+07	1.12E+07	1.59E+07	1.69	0.0006	sig
pmf0291	C5H5NO	4-Hydroxypyridine	Alkaloids	Pyridine alkaloids	626-64-2	3	2.40E+05	2.30E+05	2.90E+05	2.87E+05	2.65E+05	2.38E+05	2.82E+05	2.51E+05	2.81E+05	2.71E+05	2.83E+05	2.71E+05	2.64E+05	2.35E+05	2.68E+05	2.78E+05	2.63E+05	2.89E+05	2.83E+05	3.11E+05	3.18E+05	3.02E+05	3.18E+05	3.33E+05	3.31E+05	3.79E+05	4.14E+05	4.36E+05	4.75E+05	3.76E+05	1.68	0	sig
pmp000003	C16H12O7	Nepetin (5,7,3',4'-Tetrahydroxy-6-methoxyflavone)	Flavonoids	Flavones	520-11-6	2	1.31E+06	1.46E+06	1.26E+06	1.88E+06	1.88E+06	2.04E+06	2.08E+06	1.94E+06	1.73E+06	1.82E+06	1.86E+06	1.87E+06	2.25E+06	2.02E+06	2.34E+06	1.96E+06	1.79E+06	2.18E+06	1.61E+06	1.90E+06	1.79E+06	1.91E+06	1.97E+06	1.73E+06	1.83E+06	2.03E+06	2.05E+06	1.96E+06	1.71E+06	1.78E+06	1.68	0.0001	sig
mws0359	C15H30O2	Pentadecanoic Acid	Lipids	Free fatty acids	1002-84-2	3	6.50E+05	5.97E+05	6.07E+05	1.33E+06	1.52E+06	1.56E+06	8.14E+05	9.05E+05	9.43E+05	7.73E+05	7.38E+05	7.31E+05	8.82E+05	8.60E+05	8.54E+05	9.19E+05	7.61E+05	1.09E+06	7.65E+05	8.63E+05	7.34E+05	1.16E+06	1.23E+06	1.11E+06	9.56E+05	9.06E+05	7.60E+05	6.94E+05	7.85E+05	7.88E+05	1.67	0	sig
Wbtn006810	C15H12O6	6,7-dihydroxy-1,3-dimethoxyxanthen-9-one	Flavonoids	Other Flavonoids	-	1	2.90E+06	4.78E+06	3.95E+06	9.01E+06	8.28E+06	8.17E+06	9.00E+06	9.05E+06	8.97E+06	8.63E+06	8.72E+06	8.99E+06	1.04E+07	9.34E+06	9.21E+06	8.46E+06	8.03E+06	8.93E+06	9.54E+06	8.19E+06	8.75E+06	9.42E+06	8.20E+06	8.70E+06	8.92E+06	9.58E+06	9.05E+06	7.91E+06	7.91E+06	8.18E+06	1.67	0	sig
pmp001251	C26H50NO7P	LysoPC 18:2(2n isomer)	Lipids	LPC	-	1	1.06E+06	1.07E+06	9.56E+05	2.58E+06	2.19E+06	1.88E+06	2.49E+06	1.92E+06	2.34E+06	2.47E+06	2.46E+06	2.48E+06	2.32E+06	2.37E+06	2.63E+06	2.24E+06	2.03E+06	2.86E+06	2.49E+06	2.26E+06	2.32E+06	2.60E+06	2.24E+06	2.40E+06	2.38E+06	2.64E+06	2.35E+06	1.85E+06	2.07E+06	1.96E+06	1.66	0	sig
MWSHY0009	C16H12O6	Diosmetin (5,7,3'-Trihydroxy-4'-methoxyflavone)	Flavonoids	Flavones	520-34-3	2	1.67E+06	1.86E+06	1.51E+06	2.98E+06	2.89E+06	2.71E+06	3.37E+06	3.21E+06	3.28E+06	3.14E+06	2.92E+06	2.97E+06	3.55E+06	3.40E+06	3.78E+06	3.01E+06	2.92E+06	3.83E+06	2.99E+06	3.16E+06	3.23E+06	3.25E+06	3.02E+06	2.88E+06	3.07E+06	3.34E+06	3.44E+06	2.68E+06	2.80E+06	2.83E+06	1.65	0	sig
Jmwn002620	C15H18O9	Vanillic Acid-4-O-Glucuronide	Phenolic acids	Phenolic acids	-	3	4.09E+05	9.88E+05	6.40E+05	3.14E+05	3.01E+05	2.19E+05	2.60E+05	2.50E+05	3.00E+05	2.77E+05	3.06E+05	2.90E+05	2.67E+05	2.65E+05	2.65E+05	2.62E+05	2.73E+05	2.53E+05	2.76E+05	2.70E+05	3.25E+05	2.58E+05	2.38E+05	2.47E+05	2.86E+05	3.63E+05	2.85E+05	3.03E+05	3.20E+05	2.54E+05	1.65	0.0009	sig
Lmhp008337	C19H40NO7P	LysoPE 14:0(2n isomer)	Lipids	LPE	-	3	1.14E+05	6.88E+04	5.27E+04	1.82E+05	2.29E+05	1.88E+05	2.06E+05	1.65E+05	1.81E+05	1.76E+05	1.97E+05	1.90E+05	1.53E+05	1.83E+05	1.76E+05	1.61E+05	1.88E+05	2.02E+05	2.06E+05	1.96E+05	2.04E+05	1.91E+05	1.72E+05	1.72E+05	2.21E+05	1.88E+05	1.81E+05	1.47E+05	1.61E+05	1.95E+05	1.65	0	sig
pmn001518	C13H16O10	1-O-Galloyl-β-D-glucose	Phenolic acids	Phenolic acids	58511-73-2	1	3.09E+07	2.55E+07	2.11E+07	4.83E+07	4.80E+07	5.03E+07	4.96E+07	4.66E+07	4.49E+07	4.56E+07	4.59E+07	4.38E+07	4.79E+07	4.64E+07	4.58E+07	4.63E+07	4.42E+07	4.40E+07	4.55E+07	4.62E+07	4.90E+07	4.91E+07	4.79E+07	4.69E+07	4.63E+07	4.98E+07	4.97E+07	4.39E+07	4.30E+07	4.73E+07	1.65	0	sig
pmb0812	C5H6N2O2	Imidazole-4-Acetic Acid	Alkaloids	Alkaloids	645-65-8	3	2.32E+06	2.79E+06	2.71E+06	2.03E+06	1.93E+06	1.84E+06	2.07E+06	1.80E+06	1.63E+06	1.87E+06	2.00E+06	1.86E+06	1.86E+06	1.57E+06	1.92E+06	1.86E+06	1.85E+06	1.95E+06	1.93E+06	2.12E+06	1.95E+06	1.89E+06	2.08E+06	1.76E+06	1.87E+06	2.17E+06	1.66E+06	1.97E+06	1.99E+06	1.97E+06	1.63	0.0004	sig
Wmyn000217	C14H20O9	2,6-dimethoxy-hydroquinone-4-O-β-D-glucopyranoside	Phenolic acids	Phenolic acids	-	2	3.87E+07	2.91E+07	2.64E+07	6.62E+07	6.25E+07	6.54E+07	6.52E+07	5.83E+07	5.66E+07	5.93E+07	5.67E+07	5.64E+07	6.23E+07	6.12E+07	6.03E+07	5.90E+07	5.53E+07	5.81E+07	6.19E+07	6.04E+07	6.42E+07	6.32E+07	6.41E+07	6.05E+07	5.93E+07	6.48E+07	6.49E+07	5.83E+07	5.69E+07	5.92E+07	1.63	0	sig
mws0064	C15H12O6	Eriodictyol (5,7,3',4'-Tetrahydroxyflavanone)	Flavonoids	Flavanones	552-58-9	1	3.32E+06	4.73E+06	4.40E+06	8.49E+06	8.87E+06	8.83E+06	9.65E+06	9.54E+06	9.46E+06	9.24E+06	9.23E+06	9.60E+06	1.05E+07	9.72E+06	1.04E+07	8.32E+06	8.86E+06	9.83E+06	1.00E+07	8.91E+06	9.31E+06	1.05E+07	8.94E+06	9.43E+06	9.64E+06	9.48E+06	9.67E+06	8.58E+06	8.22E+06	8.98E+06	1.63	0	sig
mws0884	C10H12N5O6P	Cyclic 3',5'-Adenylic acid	Nucleotides and derivatives	Nucleotides and derivatives	60-92-4	2	1.12E+06	1.40E+06	1.19E+06	7.29E+07	6.26E+07	7.26E+07	7.67E+07	7.51E+07	7.44E+07	7.44E+07	8.68E+07	8.16E+07	7.13E+07	7.21E+07	7.32E+07	7.05E+07	7.09E+07	7.28E+07	7.54E+07	6.27E+07	7.52E+07	8.19E+07	6.86E+07	7.80E+07	7.20E+07	8.05E+07	8.29E+07	6.58E+07	8.67E+07	7.64E+07	1.62	0	sig
MWSslk194	C10H7NO5	7-Hydroxy-4-methyl-8-nitrocoumarin	Lignans and Coumarins	Coumarins	19037-69-5	3	9.75E+04	6.84E+04	6.89E+04	3.45E+04	3.91E+04	5.28E+04	4.67E+04	4.16E+04	4.33E+04	6.58E+04	3.22E+04	2.52E+04	4.99E+04	5.70E+04	4.31E+04	4.47E+04	5.76E+04	5.37E+04	4.16E+04	4.43E+04	4.30E+04	4.74E+04	4.07E+04	3.70E+04	6.36E+04	6.78E+04	5.99E+04	6.44E+04	3.84E+04	4.72E+04	1.62	0.0071	sig
Lmgn001670	C7H6O3	Salicylic acid	Phenolic acids	Phenolic acids	69-72-7	3	1.66E+05	1.48E+05	1.59E+05	1.72E+05	1.63E+05	1.73E+05	1.75E+05	1.50E+05	1.75E+05	1.59E+05	1.75E+05	1.68E+05	1.75E+05	1.65E+05	1.49E+05	1.75E+05	1.85E+05	1.94E+05	1.88E+05	1.88E+05	1.91E+05	2.21E+05	2.16E+05	2.03E+05	2.23E+05	2.39E+05	1.96E+05	2.41E+05	2.40E+05	2.59E+05	1.62	0	sig
pmb2640	C12H24O2	Dodecanoic acid (Lauric acid)	Lipids	Free fatty acids	143-07-7	3	3.29E+05	3.54E+05	2.45E+05	1.23E+05	1.27E+05	1.19E+05	9.98E+04	1.04E+05	1.04E+05	9.33E+04	9.61E+04	1.01E+05	1.09E+05	1.15E+05	1.06E+05	1.04E+05	9.64E+04	1.15E+05	1.03E+05	1.03E+05	9.14E+04	1.08E+05	1.04E+05	1.07E+05	1.28E+05	1.13E+05	1.01E+05	1.10E+05	1.11E+05	1.16E+05	1.62	0	sig
NK10251888	C8H18N4O2	NG,NG-Dimethyl-L-arginine*	Amino acids and derivatives	Amino acids and derivatives	30315-93-6	3	4.69E+06	5.02E+06	5.72E+06	5.62E+06	6.12E+06	6.13E+06	5.98E+06	5.56E+06	5.49E+06	5.52E+06	5.36E+06	5.92E+06	5.26E+06	5.29E+06	4.93E+06	5.82E+06	5.03E+06	5.34E+06	4.97E+06	5.47E+06	5.42E+06	5.31E+06	5.09E+06	5.17E+06	5.23E+06	4.95E+06	5.40E+06	5.66E+06	5.60E+06	5.20E+06	1.62	0.0497	sig
pmn001547	C27H26O15	3-Hydroxy-5-Methylphenol-1-O-(6'-Digalloyl)Glucoside	Phenolic acids	Phenolic acids	-	3	5.84E+05	4.10E+05	3.94E+05	7.56E+05	7.51E+05	8.28E+05	7.38E+05	7.53E+05	7.66E+05	7.54E+05	7.62E+05	9.06E+05	7.50E+05	6.75E+05	7.71E+05	8.43E+05	7.93E+05	7.34E+05	7.42E+05	7.72E+05	8.48E+05	6.79E+05	7.68E+05	7.63E+05	7.02E+05	7.05E+05	7.49E+05	7.84E+05	8.15E+05	7.76E+05	1.61	0	sig
MWSHY0092	C27H32O15	Eriodictyol-7-O-Rutinoside (Eriocitrin)	Flavonoids	Flavanones	13463-28-0	3	1.11E+07	1.25E+07	1.08E+07	1.39E+07	1.46E+07	1.55E+07	1.32E+07	1.23E+07	1.26E+07	1.33E+07	1.31E+07	1.41E+07	1.34E+07	1.37E+07	1.18E+07	1.29E+07	1.29E+07	1.25E+07	1.19E+07	1.25E+07	1.25E+07	1.28E+07	1.51E+07	1.27E+07	1.32E+07	1.29E+07	1.18E+07	1.31E+07	1.29E+07	1.33E+07	1.61	0.0063	sig
pme3184	C10H14N5O6P	2'-Deoxyadenosine-5'-monophosphate	Nucleotides and derivatives	Nucleotides and derivatives	653-63-4	1	2.92E+05	2.85E+05	2.78E+05	3.33E+05	3.44E+05	3.46E+05	2.87E+05	2.74E+05	2.84E+05	3.22E+05	2.82E+05	2.70E+05	3.38E+05	3.25E+05	2.90E+05	2.77E+05	2.39E+05	3.02E+05	2.49E+05	2.72E+05	2.97E+05	2.59E+05	3.10E+05	2.59E+05	2.47E+05	3.16E+05	3.00E+05	2.54E+05	2.46E+05	2.38E+05	1.61	0.0061	sig
pmp000583	C22H20O12	Diosmetin-7-O-glucuronide	Flavonoids	Flavones	35110-20-4	3	1.05E+04	2.76E+04	1.05E+04	4.90E+04	1.20E+04	1.08E+04	9.00E+00	9.00E+00	9.00E+00	9.00E+00	9.00E+00	9.00E+00	2.21E+04	2.02E+04	1.89E+04	1.52E+04	1.20E+04	4.01E+04	2.52E+04	3.17E+04	1.67E+04	1.33E+04	2.84E+04	1.62E+04	3.45E+04	8.15E+04	2.39E+04	1.80E+04	3.28E+04	1.91E+04	1.6	0.0304	sig
Lmhp009034	C21H42NO7P	LysoPE 16:1	Lipids	LPE	-	1	1.81E+05	1.11E+05	1.42E+05	3.15E+05	3.32E+05	3.85E+05	3.79E+05	4.01E+05	2.79E+05	3.43E+05	3.50E+05	3.22E+05	3.33E+05	3.46E+05	3.35E+05	3.40E+05	3.30E+05	3.89E+05	2.93E+05	3.56E+05	2.97E+05	3.65E+05	2.76E+05	3.45E+05	3.60E+05	4.32E+05	3.91E+05	3.32E+05	3.12E+05	2.93E+05	1.59	0	sig
mws0341	C6H12O3	2-Hydroxyisocaproic acid	Organic acids	Organic acids	20312-37-2	3	2.02E+05	1.18E+05	1.25E+05	3.24E+05	3.46E+05	4.04E+05	3.39E+05	3.65E+05	3.49E+05	3.14E+05	2.76E+05	3.28E+05	3.27E+05	3.67E+05	2.86E+05	3.07E+05	3.21E+05	3.44E+05	3.17E+05	3.37E+05	3.23E+05	2.94E+05	3.14E+05	3.01E+05	3.49E+05	3.70E+05	4.27E+05	3.29E+05	3.21E+05	3.11E+05	1.59	0	sig
mws2368	C8H10O2	Tyrosol; 4-Hydroxyphenylethanol	Phenolic acids	Phenolic acids	501-94-0	3	2.48E+04	2.35E+04	3.22E+04	2.36E+04	1.58E+04	3.08E+04	2.53E+04	2.28E+04	2.87E+04	3.99E+04	2.82E+04	2.40E+04	2.85E+04	2.18E+04	3.21E+04	3.37E+04	3.34E+04	2.96E+04	3.40E+04	3.18E+04	3.39E+04	4.45E+04	3.01E+04	3.57E+04	4.27E+04	4.35E+04	3.41E+04	5.24E+04	3.55E+04	3.50E+04	1.58	0.0186	sig
mws0255	C4H5N3O	Cytosine	Nucleotides and derivatives	Nucleotides and derivatives	71-30-7	3	3.96E+06	5.29E+06	5.66E+06	6.35E+06	6.92E+06	7.10E+06	7.21E+06	7.06E+06	6.70E+06	6.61E+06	6.07E+06	6.67E+06	6.50E+06	6.80E+06	5.90E+06	6.65E+06	5.86E+06	5.74E+06	6.18E+06	6.56E+06	6.46E+06	6.09E+06	5.78E+06	6.32E+06	6.77E+06	6.92E+06	7.11E+06	6.25E+06	6.25E+06	6.41E+06	1.58	0.0005	sig
MWSHY0061	C27H30O15	Kaempferol-3-O-neohesperidoside	Flavonoids	Flavonols	32602-81-6	1	7.43E+06	7.83E+06	8.27E+06	8.37E+06	9.86E+06	9.44E+06	8.10E+06	8.00E+06	8.02E+06	8.89E+06	8.65E+06	9.07E+06	8.74E+06	8.64E+06	7.71E+06	7.82E+06	8.07E+06	8.12E+06	7.47E+06	8.17E+06	8.29E+06	8.31E+06	8.98E+06	8.54E+06	7.93E+06	7.58E+06	8.93E+06	8.09E+06	7.58E+06	8.17E+06	1.58	0.0179	sig
pme1002	C8H11NO	L-Tyramine	Alkaloids	Alkaloids	51-67-2	3	4.83E+04	3.65E+04	3.61E+04	5.13E+04	3.16E+04	4.27E+04	3.27E+04	3.20E+04	3.60E+04	4.10E+04	3.47E+04	3.51E+04	4.77E+04	4.62E+04	2.73E+04	3.52E+04	3.20E+04	3.27E+04	4.31E+04	4.28E+04	5.48E+04	5.95E+04	5.58E+04	4.75E+04	4.25E+04	4.82E+04	4.62E+04	5.19E+04	6.02E+04	8.02E+04	1.58	0.0022	sig
pme1178	C10H13N5O5	Guanosine	Nucleotides and derivatives	Nucleotides and derivatives	118-00-3	1	3.66E+06	6.37E+06	6.15E+06	9.09E+06	8.40E+06	9.90E+06	9.32E+06	8.98E+06	8.24E+06	8.20E+06	8.17E+06	1.00E+07	8.38E+06	1.05E+07	8.49E+06	8.07E+06	7.11E+06	9.70E+06	8.30E+06	9.55E+06	8.08E+06	7.62E+06	8.07E+06	9.40E+06	7.85E+06	9.34E+06	9.62E+06	7.96E+06	8.87E+06	8.03E+06	1.58	0.0083	sig
Hmhp001812	C11H15N5O4	2'-O-Methyladenosine	Nucleotides and derivatives	Nucleotides and derivatives	2140-79-6	1	4.12E+07	3.69E+07	4.66E+07	4.20E+07	4.41E+07	4.73E+07	3.84E+07	3.83E+07	3.81E+07	4.54E+07	4.06E+07	4.36E+07	4.10E+07	3.77E+07	3.76E+07	3.76E+07	3.71E+07	3.75E+07	3.74E+07	3.90E+07	4.09E+07	3.42E+07	3.18E+07	3.26E+07	3.04E+07	3.14E+07	3.01E+07	3.51E+07	3.81E+07	3.36E+07	1.57	0	sig
MWSmce498	C27H30O14	Apigenin-7-O-neohesperidoside (Rhoifolin)	Flavonoids	Flavones	17306-46-6	3	1.58E+07	1.60E+07	1.56E+07	1.70E+07	1.91E+07	1.86E+07	1.55E+07	1.56E+07	1.51E+07	1.78E+07	1.61E+07	1.79E+07	1.63E+07	1.70E+07	1.64E+07	1.61E+07	1.58E+07	1.60E+07	1.58E+07	1.67E+07	1.55E+07	1.43E+07	1.80E+07	1.54E+07	1.62E+07	1.58E+07	1.46E+07	1.66E+07	1.50E+07	1.54E+07	1.57	0.0219	sig
mws0889	C4H8O5	D-Threonic Acid	Others	Saccharides	3909-12-04	3	1.05E+06	1.25E+06	9.23E+05	8.88E+05	9.88E+05	9.68E+05	1.03E+06	9.81E+05	1.07E+06	9.89E+05	1.01E+06	1.01E+06	1.12E+06	1.07E+06	1.05E+06	1.08E+06	1.01E+06	1.07E+06	9.51E+05	9.82E+05	9.62E+05	9.63E+05	1.18E+06	1.03E+06	1.18E+06	1.08E+06	1.10E+06	1.32E+06	1.05E+06	1.23E+06	1.56	0.0475	sig
MWSmce083	C11H12O4	Ferulic acid methyl ester	Phenolic acids	Phenolic acids	2309-07-01	3	8.83E+04	9.98E+04	8.18E+04	3.84E+04	4.32E+04	3.21E+04	4.42E+04	4.51E+04	6.21E+04	5.77E+04	4.44E+04	4.00E+04	3.57E+04	4.46E+04	3.17E+04	4.32E+04	3.58E+04	3.84E+04	4.26E+04	4.81E+04	4.74E+04	3.54E+04	4.52E+04	3.45E+04	4.16E+04	3.82E+04	3.84E+04	5.53E+04	4.55E+04	5.39E+04	1.56	0	sig
mws0609	C10H12N5O7P	Guanosine 3',5'-cyclic monophosphate	Nucleotides and derivatives	Nucleotides and derivatives	7665-99-8	1	1.15E+06	1.41E+06	1.57E+06	8.54E+07	7.03E+07	7.84E+07	7.70E+07	9.72E+07	8.33E+07	8.62E+07	9.64E+07	9.68E+07	8.43E+07	8.56E+07	8.76E+07	8.90E+07	8.98E+07	9.34E+07	9.88E+07	9.51E+07	9.01E+07	1.02E+08	9.11E+07	9.49E+07	9.36E+07	1.07E+08	1.06E+08	7.74E+07	9.45E+07	8.87E+07	1.56	0	sig
Lhcp090202	C32H52O5	3-(Acetyloxy)-13,15-dihydroxyoleanan-12-one (Rubiprasin A)(iso-01)	Terpenoids	Triterpene	-	1	1.14E+05	1.05E+05	1.30E+05	1.32E+05	1.35E+05	1.35E+05	1.37E+05	1.41E+05	1.28E+05	1.21E+05	1.20E+05	1.19E+05	1.48E+05	1.48E+05	1.44E+05	1.40E+05	1.26E+05	1.40E+05	1.87E+05	1.97E+05	2.01E+05	2.02E+05	2.07E+05	1.90E+05	2.01E+05	2.30E+05	2.32E+05	2.31E+05	2.30E+05	2.39E+05	1.56	0	sig
MWSmce581	C7H6O3	2,4-Dihydroxybenzaldehyde	Others	Aldehyde compounds	1995-01-02	3	3.92E+04	4.18E+04	3.05E+04	2.37E+04	2.67E+04	2.52E+04	2.28E+04	2.30E+04	1.25E+04	2.27E+04	2.33E+04	1.96E+04	2.64E+04	2.43E+04	3.35E+04	1.41E+04	2.52E+04	2.52E+04	3.02E+04	2.47E+04	2.24E+04	2.47E+04	2.24E+04	2.50E+04	2.73E+04	2.43E+04	2.10E+04	2.56E+04	3.25E+04	2.85E+04	1.55	0.0041	sig
mws0874	C10H14N5O7P	3'-Adenylic Acid	Nucleotides and derivatives	Nucleotides and derivatives	84-21-9	3	6.11E+05	4.20E+05	3.48E+05	3.39E+06	3.31E+06	3.27E+06	3.74E+06	3.31E+06	3.19E+06	3.54E+06	3.82E+06	3.36E+06	3.63E+06	3.35E+06	3.21E+06	3.43E+06	3.53E+06	3.03E+06	3.99E+06	3.64E+06	4.04E+06	4.05E+06	3.30E+06	3.88E+06	3.75E+06	3.69E+06	3.93E+06	3.17E+06	3.30E+06	3.63E+06	1.54	0	sig
mws1422	C15H14O5	Epiafzelechin	Flavonoids	Flavanols	24808-04-6	3	3.75E+06	6.14E+06	6.19E+06	3.49E+06	3.69E+06	3.84E+06	3.41E+06	3.68E+06	3.41E+06	3.88E+06	3.67E+06	3.71E+06	3.33E+06	3.36E+06	3.64E+06	3.71E+06	3.46E+06	3.73E+06	3.51E+06	3.90E+06	3.51E+06	3.40E+06	3.70E+06	3.52E+06	3.38E+06	3.66E+06	3.72E+06	3.80E+06	4.00E+06	3.87E+06	1.54	0.003	sig
pmb0874	C23H44NO7P	LysoPE 18:2(2n isomer)	Lipids	LPE	-	1	4.70E+06	7.85E+06	4.86E+06	1.43E+07	1.68E+07	2.63E+07	1.87E+07	1.95E+07	1.24E+07	1.31E+07	1.75E+07	1.07E+07	1.25E+07	1.56E+07	1.25E+07	1.58E+07	1.08E+07	1.40E+07	2.25E+07	1.19E+07	1.98E+07	2.43E+07	1.49E+07	1.45E+07	1.79E+07	1.60E+07	2.14E+07	9.19E+06	1.30E+07	1.02E+07	1.54	0.0098	sig
mws1333	C12H22O11	Melibiose	Others	Saccharides	585-99-9	1	5.91E+06	5.65E+06	4.91E+06	6.41E+06	6.49E+06	6.64E+06	6.59E+06	6.31E+06	6.30E+06	5.83E+06	5.84E+06	5.85E+06	6.56E+06	6.76E+06	6.88E+06	6.68E+06	6.04E+06	6.51E+06	5.76E+06	5.89E+06	6.21E+06	6.37E+06	6.21E+06	5.41E+06	5.21E+06	5.91E+06	5.55E+06	6.99E+06	6.03E+06	6.33E+06	1.54	0.0016	sig
Lmhp008763	C21H42NO7P	LysoPE 16:1(2n isomer)	Lipids	LPE	-	1	2.09E+05	1.65E+05	1.45E+05	3.69E+05	3.51E+05	3.15E+05	3.88E+05	3.62E+05	3.30E+05	3.29E+05	3.77E+05	3.62E+05	3.30E+05	4.04E+05	3.71E+05	3.71E+05	4.10E+05	3.33E+05	3.35E+05	3.55E+05	3.66E+05	3.94E+05	3.45E+05	3.33E+05	4.07E+05	3.58E+05	4.17E+05	3.38E+05	2.84E+05	3.74E+05	1.53	0	sig
Lmhp010190	C26H52NO7P	LysoPC 18:1(2n isomer)	Lipids	LPC	-	1	8.12E+06	6.52E+06	6.58E+06	1.73E+07	1.32E+07	1.38E+07	1.62E+07	1.45E+07	1.55E+07	1.35E+07	1.40E+07	1.32E+07	1.61E+07	1.29E+07	1.58E+07	1.55E+07	1.25E+07	1.54E+07	1.46E+07	1.55E+07	1.46E+07	1.80E+07	1.59E+07	1.38E+07	1.47E+07	1.86E+07	1.63E+07	1.36E+07	1.28E+07	1.16E+07	1.52	0	sig
pme0088	C15H10O6	Luteolin (5,7,3',4'-Tetrahydroxyflavone)	Flavonoids	Flavones	491-70-3	1	6.27E+05	9.67E+05	9.80E+05	3.45E+06	3.40E+06	3.23E+06	4.02E+06	3.92E+06	4.24E+06	3.45E+06	3.29E+06	3.59E+06	4.90E+06	4.17E+06	4.64E+06	3.86E+06	3.35E+06	4.22E+06	4.30E+06	4.11E+06	3.97E+06	4.25E+06	3.74E+06	3.88E+06	4.39E+06	4.58E+06	4.58E+06	3.22E+06	3.02E+06	3.46E+06	1.52	0	sig
pme2237	C6H14O6	Dulcitol*	Others	Saccharides	608-66-2	3	1.52E+05	1.23E+05	1.47E+05	1.54E+05	1.92E+05	2.02E+05	1.73E+05	1.65E+05	1.61E+05	1.79E+05	1.61E+05	1.46E+05	1.87E+05	1.98E+05	1.77E+05	1.88E+05	1.65E+05	1.67E+05	1.62E+05	1.41E+05	1.67E+05	1.43E+05	1.66E+05	1.66E+05	1.54E+05	1.59E+05	1.69E+05	1.86E+05	1.67E+05	1.67E+05	1.52	0.0284	sig
Hmmp001310	C11H9NO2	3-Indoleacrylic acid	Alkaloids	Plumerane	1204-06-4	1	9.56E+06	1.01E+07	1.04E+07	9.80E+06	9.98E+06	1.02E+07	1.04E+07	1.02E+07	9.99E+06	1.10E+07	1.04E+07	1.03E+07	1.01E+07	1.00E+07	1.01E+07	9.92E+06	1.00E+07	9.77E+06	8.58E+06	1.02E+07	9.76E+06	1.01E+07	9.59E+06	8.81E+06	9.26E+06	9.18E+06	9.62E+06	9.76E+06	9.04E+06	9.35E+06	1.52	0.0258	sig
Lmhp003162	C34H42O21	Chrysoeriol-6,8-di-C-glucoside-4'-O-glucoside	Flavonoids	Flavones	-	3	2.91E+05	5.64E+05	5.41E+05	6.02E+05	6.79E+05	5.55E+05	8.56E+05	7.55E+05	6.96E+05	6.68E+05	6.46E+05	6.81E+05	6.17E+05	6.79E+05	6.67E+05	6.96E+05	7.17E+05	6.02E+05	5.73E+05	6.80E+05	7.06E+05	9.03E+05	6.25E+05	6.92E+05	7.24E+05	6.05E+05	6.51E+05	4.58E+05	5.41E+05	5.14E+05	1.52	0.0067	sig
Hmqn003268	C15H12O7	5,7,3',4',5'-Pentahydroxydihydroflavone	Flavonoids	Flavanones	-	2	7.24E+06	1.01E+07	9.11E+06	1.68E+07	1.60E+07	1.61E+07	1.72E+07	1.64E+07	1.63E+07	1.72E+07	1.70E+07	1.65E+07	1.78E+07	1.75E+07	1.90E+07	1.52E+07	1.64E+07	1.63E+07	1.73E+07	1.68E+07	1.62E+07	1.85E+07	1.60E+07	1.68E+07	1.73E+07	1.93E+07	1.99E+07	1.43E+07	1.52E+07	1.60E+07	1.52	0	sig
mws1003	C16H12O8	Laricitrin	Flavonoids	Flavonols	53472-37-0	3	1.26E+05	1.43E+05	1.23E+05	6.75E+05	6.26E+05	6.83E+05	5.97E+05	6.53E+05	6.55E+05	6.39E+05	5.87E+05	6.36E+05	6.01E+05	6.42E+05	6.10E+05	6.41E+05	7.27E+05	6.26E+05	7.12E+05	8.07E+05	6.81E+05	6.31E+05	6.46E+05	7.73E+05	5.83E+05	6.19E+05	7.14E+05	6.84E+05	7.13E+05	6.76E+05	1.52	0	sig
Wbtn006721	C15H10O6	6,8-dihydroxy-3-methyl-9-oxoxanthene-1-carboxylic acid	Others	Ketone compounds	-	1	5.42E+05	9.05E+05	7.94E+05	3.86E+06	3.56E+06	3.59E+06	4.69E+06	4.50E+06	4.41E+06	3.48E+06	3.75E+06	3.72E+06	5.21E+06	4.74E+06	5.37E+06	3.89E+06	3.77E+06	4.63E+06	4.87E+06	4.38E+06	4.64E+06	4.86E+06	4.08E+06	4.33E+06	4.56E+06	5.00E+06	5.26E+06	3.70E+06	3.34E+06	3.78E+06	1.52	0	sig
MWSmce574	C8H10O3	3,5-Dimethoxyphenol	Phenolic acids	Phenolic acids	500-99-2	3	8.73E+04	8.39E+04	7.80E+04	6.11E+04	4.97E+04	6.62E+04	4.96E+04	6.27E+04	6.77E+04	5.72E+04	5.12E+04	6.11E+04	5.12E+04	5.00E+04	5.49E+04	6.18E+04	6.49E+04	5.63E+04	5.15E+04	4.71E+04	4.76E+04	5.75E+04	7.29E+04	6.55E+04	5.24E+04	5.70E+04	6.78E+04	6.16E+04	5.84E+04	7.12E+04	1.51	0.0003	sig
mws0251	C5H6N2O2	Thymine	Nucleotides and derivatives	Nucleotides and derivatives	65-71-4	3	1.43E+05	1.19E+05	1.00E+05	6.99E+04	6.91E+04	1.09E+05	7.17E+04	5.71E+04	5.94E+04	4.53E+04	5.55E+04	4.31E+04	7.80E+04	6.49E+04	8.19E+04	3.71E+04	7.02E+04	4.73E+04	5.28E+04	6.32E+04	5.77E+04	8.42E+04	6.67E+04	6.42E+04	9.78E+04	7.84E+04	8.92E+04	6.80E+04	7.61E+04	7.91E+04	1.51	0.0001	sig
pmb2977	C33H40O19	Chrysoeriol-8-C-arabinoside-7-O-rutinoside	Flavonoids	Flavones	-	3	9.00E+00	9.00E+00	9.00E+00	2.40E+05	1.48E+05	1.42E+05	1.22E+05	1.23E+05	2.00E+05	5.39E+04	1.31E+05	1.97E+05	1.81E+05	8.37E+04	1.63E+05	9.00E+00	9.00E+00	9.00E+00	2.53E+05	1.66E+05	5.41E+04	2.07E+05	1.48E+05	3.90E+04	9.00E+00	9.00E+00	9.00E+00	1.97E+05	1.71E+05	1.63E+05	1.51	0.0007	sig
pme3351	C6H11NO3	Allysine(6-Oxo DL-Norleucine)	Amino acids and derivatives	Amino acids and derivatives	1962-83-0	3	1.86E+05	1.89E+05	1.67E+05	2.04E+05	2.13E+05	2.22E+05	2.10E+05	2.06E+05	2.14E+05	1.96E+05	2.14E+05	1.89E+05	2.15E+05	1.92E+05	2.26E+05	2.06E+05	1.89E+05	2.08E+05	1.93E+05	1.88E+05	1.97E+05	2.19E+05	2.07E+05	1.98E+05	2.02E+05	2.10E+05	2.37E+05	1.88E+05	1.94E+05	1.76E+05	1.5	0.0143	sig
pmb3075	C16H16O7	3-O-p-Coumaroylshikimic acid	Phenolic acids	Phenolic acids	-	3	2.81E+05	3.45E+05	2.71E+05	3.37E+05	3.28E+05	3.27E+05	3.77E+05	3.86E+05	3.93E+05	4.07E+05	4.26E+05	4.26E+05	4.14E+05	3.59E+05	3.94E+05	3.96E+05	5.29E+05	4.59E+05	5.20E+05	5.93E+05	5.03E+05	4.60E+05	5.18E+05	5.67E+05	5.71E+05	6.64E+05	6.75E+05	9.51E+05	1.10E+06	1.06E+06	1.5	0	sig
MWS2426	C16H19N3O5	Tryptophan glutamic acid	Amino acids and derivatives	Amino acids and derivatives	36099-95-3	3	3.29E+04	5.08E+04	4.55E+04	9.03E+04	1.02E+05	9.13E+04	1.09E+05	1.03E+05	1.04E+05	1.01E+05	1.07E+05	1.14E+05	1.03E+05	8.77E+04	1.05E+05	9.28E+04	8.84E+04	1.03E+05	1.02E+05	1.00E+05	1.01E+05	1.14E+05	9.36E+04	9.53E+04	1.09E+05	1.02E+05	1.26E+05	1.06E+05	9.29E+04	8.45E+04	1.5	0	sig
MWS1734	C8H8O3	Anisic acid; 4-Methoxybenzoic acid	Phenolic acids	Phenolic acids	100-09-4	3	2.42E+05	2.57E+05	2.89E+05	1.85E+05	1.45E+05	1.74E+05	1.54E+05	1.49E+05	1.43E+05	1.57E+05	1.61E+05	1.83E+05	1.57E+05	1.69E+05	1.77E+05	1.72E+05	2.01E+05	1.48E+05	1.64E+05	1.83E+05	1.90E+05	1.44E+05	1.71E+05	1.24E+05	1.70E+05	1.91E+05	1.39E+05	1.68E+05	1.66E+05	2.03E+05	1.5	0.0001	sig
mws0049	C15H14O7	Gallocatechin	Flavonoids	Flavanols	970-73-0	1	1.71E+07	2.50E+07	2.42E+07	1.60E+07	1.58E+07	1.39E+07	1.54E+07	1.59E+07	1.59E+07	1.67E+07	1.76E+07	1.63E+07	1.55E+07	1.45E+07	1.57E+07	1.52E+07	1.61E+07	1.47E+07	1.57E+07	1.70E+07	1.49E+07	1.68E+07	1.67E+07	1.62E+07	1.59E+07	1.52E+07	1.57E+07	1.52E+07	1.62E+07	1.57E+07	1.5	0.0007	sig
pmp001285	C8H4O3	Phthalic anhydride	Phenolic acids	Phenolic acids	85-44-9	3	3.80E+06	3.34E+06	4.14E+06	3.65E+06	2.81E+06	3.90E+06	3.49E+06	4.22E+06	5.07E+06	4.57E+06	4.35E+06	2.07E+06	3.77E+06	2.72E+06	2.88E+06	3.68E+06	3.00E+06	3.88E+06	4.29E+06	3.48E+06	5.22E+06	5.82E+06	5.22E+06	5.30E+06	5.86E+06	6.85E+06	7.05E+06	4.27E+06	4.94E+06	5.29E+06	1.5	0.0002	sig
pmb0864	C19H40NO7P	LysoPE 14:0	Lipids	LPE	-	3	1.00E+05	5.51E+04	5.11E+04	1.45E+05	1.82E+05	1.35E+05	1.88E+05	1.48E+05	2.03E+05	1.71E+05	1.95E+05	2.26E+05	1.51E+05	1.56E+05	1.49E+05	1.52E+05	1.51E+05	2.05E+05	1.35E+05	1.71E+05	1.87E+05	1.77E+05	1.46E+05	1.54E+05	1.75E+05	2.08E+05	1.83E+05	1.43E+05	1.51E+05	1.69E+05	1.49	0.0001	sig
pmp001311	C27H30O17	6-Hydroxykaempferol-7,6-O-Diglucoside	Flavonoids	Flavonols	-	3	3.39E+06	4.39E+06	3.19E+06	2.45E+06	1.91E+06	2.78E+06	2.67E+06	3.04E+06	2.47E+06	3.71E+06	2.89E+06	3.08E+06	3.88E+06	2.88E+06	2.98E+06	2.47E+06	3.16E+06	2.82E+06	2.59E+06	2.69E+06	2.87E+06	3.02E+06	3.28E+06	3.05E+06	2.95E+06	3.58E+06	2.87E+06	2.74E+06	3.35E+06	2.88E+06	1.49	0.0483	sig
Zahp012577	C18H33NO	octadecadienoic acid amide	Alkaloids	Alkaloids	-	2	5.44E+04	6.18E+04	5.92E+04	5.16E+04	5.11E+04	3.57E+04	6.85E+04	6.28E+04	6.15E+04	3.24E+04	3.54E+04	3.46E+04	3.94E+04	3.50E+04	3.85E+04	3.83E+04	4.53E+04	6.57E+04	3.71E+04	5.01E+04	4.38E+04	4.69E+04	4.49E+04	6.70E+04	8.15E+04	7.02E+04	7.34E+04	5.37E+04	6.09E+04	5.77E+04	1.49	0	sig
Zmzn003953	C18H30O4	13(s)-hydroperoxy-(9z,11e,15z)-octadecatrienoic acid	Lipids	Free fatty acids	67597-26-6	1	4.59E+06	4.03E+06	4.36E+06	6.25E+06	7.00E+06	7.55E+06	4.98E+06	5.13E+06	5.09E+06	4.88E+06	4.75E+06	4.56E+06	5.83E+06	5.23E+06	5.53E+06	5.45E+06	4.59E+06	6.32E+06	5.11E+06	5.08E+06	4.99E+06	6.67E+06	5.81E+06	5.69E+06	5.30E+06	5.54E+06	5.23E+06	4.76E+06	5.02E+06	4.90E+06	1.48	0	sig
Zmhn003082	C15H18O10	5-O-Galloyl-methyl quinine ester	Phenolic acids	Phenolic acids	-	3	8.35E+04	8.53E+04	9.84E+04	8.19E+04	8.06E+04	7.97E+04	7.08E+04	6.15E+04	6.66E+04	7.69E+04	7.50E+04	7.03E+04	7.87E+04	7.65E+04	6.26E+04	7.15E+04	6.72E+04	7.85E+04	7.81E+04	7.19E+04	7.59E+04	6.20E+04	6.81E+04	7.99E+04	7.36E+04	8.38E+04	8.06E+04	9.26E+04	1.02E+05	7.31E+04	1.48	0.0137	sig
pmb0496	C15H22N4O3	N-Feruloylagmatine	Alkaloids	Phenolamine	-	2	1.19E+07	1.51E+07	1.41E+07	9.96E+06	1.02E+07	1.04E+07	1.02E+07	9.95E+06	9.42E+06	1.05E+07	1.03E+07	1.05E+07	1.06E+07	1.06E+07	1.08E+07	9.79E+06	1.02E+07	1.02E+07	9.82E+06	1.00E+07	1.05E+07	1.08E+07	9.87E+06	9.90E+06	1.02E+07	1.02E+07	1.13E+07	1.06E+07	9.64E+06	9.78E+06	1.48	0	sig
pme1210	C5H11NO2S	L-Methionine	Amino acids and derivatives	Amino acids and derivatives	63-68-3	3	5.93E+05	1.06E+06	9.23E+05	9.91E+05	1.02E+06	9.72E+05	1.05E+06	9.54E+05	7.27E+05	9.82E+05	8.78E+05	9.12E+05	9.74E+05	9.52E+05	9.05E+05	7.69E+05	6.25E+05	7.88E+05	9.00E+05	9.88E+05	9.08E+05	6.76E+05	8.25E+05	7.77E+05	6.14E+05	7.66E+05	8.09E+05	7.35E+05	7.43E+05	8.15E+05	1.48	0.0398	sig
MWSmce165	C6H14O5	L-Fucitol	Others	Saccharides	13074-06-1	1	1.77E+06	1.77E+06	1.65E+06	1.64E+06	1.75E+06	1.88E+06	1.89E+06	1.75E+06	1.83E+06	1.81E+06	1.69E+06	1.72E+06	1.95E+06	1.80E+06	1.82E+06	1.85E+06	1.65E+06	1.87E+06	1.61E+06	1.64E+06	1.64E+06	1.81E+06	1.90E+06	1.67E+06	1.76E+06	1.58E+06	1.68E+06	1.65E+06	1.47E+06	1.59E+06	1.48	0.0178	sig
Lmyp003387	C10H9NO3	2-Oxo-3,4-dihydro-1H-quinoline-3-carboxylic acid	Alkaloids	Quinoline alkaloids	246867-17-4	3	1.10E+06	1.04E+06	1.09E+06	1.07E+06	1.09E+06	9.30E+05	1.00E+06	9.22E+05	9.88E+05	1.18E+06	1.01E+06	1.06E+06	9.60E+05	8.99E+05	8.80E+05	1.01E+06	9.46E+05	1.03E+06	1.03E+06	1.07E+06	1.08E+06	1.08E+06	1.08E+06	9.67E+05	1.01E+06	1.22E+06	1.15E+06	1.13E+06	1.21E+06	1.03E+06	1.48	0.0219	sig
MWS1909	C15H30O	2-Pentadecanone	Others	Ketone compounds	2345-28-0	3	6.48E+04	4.41E+04	4.00E+04	5.65E+04	5.62E+04	5.18E+04	5.00E+04	2.51E+04	4.65E+04	5.54E+04	5.98E+04	5.80E+04	4.98E+04	4.29E+04	5.04E+04	4.11E+04	5.33E+04	3.71E+04	5.68E+04	6.16E+04	4.65E+04	6.15E+04	8.52E+04	6.97E+04	7.60E+04	8.34E+04	7.06E+04	8.77E+04	8.37E+04	8.55E+04	1.47	0	sig
mws4134	C20H32N6O12S2	Oxiglutatione	Amino acids and derivatives	Amino acids and derivatives	27025-41-8	2	2.18E+07	1.03E+07	1.87E+07	9.64E+06	1.23E+07	1.16E+07	9.02E+06	1.08E+07	1.10E+07	1.07E+07	1.07E+07	1.18E+07	1.02E+07	1.00E+07	8.68E+06	1.05E+07	9.73E+06	1.21E+07	9.64E+06	1.11E+07	1.20E+07	1.10E+07	1.16E+07	1.20E+07	1.07E+07	1.02E+07	1.01E+07	1.30E+07	1.22E+07	1.21E+07	1.47	0.0224	sig
Lmyp004318	C30H26O13	Kaempferol-3-O-(6''-p-Coumaroyl)galactoside	Flavonoids	Flavonols	-	3	1.41E+07	1.26E+07	1.17E+07	1.90E+07	1.65E+07	1.59E+07	1.68E+07	1.54E+07	1.53E+07	1.77E+07	1.72E+07	1.64E+07	1.70E+07	1.61E+07	1.73E+07	1.54E+07	1.80E+07	1.56E+07	1.54E+07	1.56E+07	1.66E+07	1.67E+07	1.78E+07	1.57E+07	1.53E+07	1.69E+07	1.65E+07	1.70E+07	1.62E+07	1.69E+07	1.46	0.0017	sig
Zmhn001446	C28H36O13	Syringaresinol-4'-O-glucoside	Lignans and Coumarins	Lignans	7374-79-0	3	4.07E+05	5.06E+05	5.01E+05	3.63E+05	3.42E+05	3.43E+05	3.52E+05	3.62E+05	3.67E+05	3.77E+05	3.53E+05	3.80E+05	3.67E+05	3.68E+05	3.69E+05	3.56E+05	3.48E+05	3.64E+05	3.22E+05	4.02E+05	3.68E+05	3.43E+05	3.77E+05	3.44E+05	3.55E+05	3.56E+05	3.60E+05	3.58E+05	3.57E+05	3.76E+05	1.46	0.0002	sig
Zmdn001863	C18H14O6	2-(7-Dihydroxyl)-benzofuranyl-ferulic acid	Phenolic acids	Phenolic acids	-	3	2.35E+05	1.25E+05	6.50E+04	3.19E+05	2.84E+05	3.13E+05	3.02E+05	2.65E+05	2.77E+05	2.76E+05	2.82E+05	2.79E+05	2.59E+05	2.69E+05	2.87E+05	2.95E+05	2.65E+05	2.85E+05	2.80E+05	2.66E+05	3.01E+05	2.69E+05	2.85E+05	3.05E+05	2.78E+05	3.00E+05	2.86E+05	2.69E+05	2.91E+05	2.69E+05	1.46	0.0002	sig
pmf0367	C9H6O4	5,7-Dihydroxychromone	Others	Chromone	31721-94-5	3	1.76E+05	1.26E+05	1.14E+05	3.80E+05	3.29E+05	3.36E+05	3.45E+05	3.26E+05	3.63E+05	3.41E+05	3.00E+05	2.72E+05	3.52E+05	3.24E+05	3.68E+05	3.93E+05	2.96E+05	3.87E+05	3.59E+05	4.03E+05	3.81E+05	3.49E+05	4.11E+05	3.32E+05	3.13E+05	3.10E+05	3.65E+05	3.71E+05	3.46E+05	3.23E+05	1.46	0	sig
mws0636	C18H20N2O3	L-Phenylalanyl-L-phenylalanine	Amino acids and derivatives	Amino acids and derivatives	2577-40-4	3	2.97E+05	1.84E+05	2.17E+05	4.29E+05	3.77E+05	4.02E+05	4.19E+05	3.99E+05	3.97E+05	4.81E+05	4.18E+05	4.53E+05	3.94E+05	3.91E+05	4.90E+05	3.93E+05	4.16E+05	4.20E+05	3.90E+05	4.05E+05	4.58E+05	4.84E+05	3.91E+05	3.81E+05	4.38E+05	4.38E+05	4.18E+05	4.65E+05	4.24E+05	3.43E+05	1.45	0.0003	sig
pmn001529	C28H22O17	3,4,5-Tri-O-Galloylshikimic acid	Phenolic acids	Phenolic acids	-	3	5.19E+05	4.89E+05	4.55E+05	5.01E+05	5.93E+05	5.59E+05	5.04E+05	5.54E+05	5.36E+05	5.24E+05	4.88E+05	5.10E+05	5.17E+05	6.38E+05	4.73E+05	5.44E+05	5.48E+05	5.52E+05	5.46E+05	5.60E+05	5.93E+05	4.64E+05	4.66E+05	4.68E+05	4.65E+05	5.12E+05	4.80E+05	5.13E+05	4.79E+05	5.29E+05	1.44	0.0422	sig
mws0248	C9H12N2O6	Uridine	Nucleotides and derivatives	Nucleotides and derivatives	58-96-8	1	6.06E+05	8.92E+05	8.63E+05	1.28E+06	1.69E+06	1.59E+06	1.63E+06	1.71E+06	1.78E+06	1.50E+06	1.74E+06	1.57E+06	1.49E+06	1.65E+06	1.57E+06	1.32E+06	1.26E+06	1.86E+06	1.73E+06	1.31E+06	1.53E+06	1.50E+06	1.52E+06	1.47E+06	1.69E+06	1.70E+06	1.83E+06	1.63E+06	1.60E+06	1.40E+06	1.44	0.0001	sig
pmb0530	C21H27N7O14P2	Nicotinic acid adenine dinucleotide	Nucleotides and derivatives	Nucleotides and derivatives	53-84-9	3	8.13E+06	7.15E+06	8.12E+06	9.27E+06	9.35E+06	8.13E+06	6.97E+06	7.37E+06	8.59E+06	7.99E+06	8.05E+06	9.04E+06	8.27E+06	8.29E+06	1.24E+07	6.52E+06	7.43E+06	8.55E+06	6.98E+06	7.30E+06	8.89E+06	7.69E+06	8.68E+06	9.11E+06	5.98E+06	7.30E+06	7.66E+06	6.87E+06	6.17E+06	6.17E+06	1.43	0.0477	sig
MWS2076	C6H7NO	2-Aminophenol	Alkaloids	Phenolamine	95-55-6	3	8.43E+04	1.64E+05	1.33E+05	6.58E+04	8.60E+04	8.72E+04	9.10E+04	1.14E+05	1.57E+05	1.04E+05	1.05E+05	9.74E+04	7.60E+04	9.08E+04	9.34E+04	1.17E+05	1.59E+05	1.13E+05	8.50E+04	9.49E+04	1.02E+05	9.62E+04	9.35E+04	9.44E+04	1.60E+05	1.17E+05	1.09E+05	1.19E+05	1.22E+05	1.35E+05	1.42	0.0443	sig
pme3311	C6H14O12P2	D-Fructose-1,6-biphosphate	Others	Saccharides	488-69-7	3	1.70E+05	1.76E+05	2.00E+05	1.02E+05	6.05E+04	1.11E+05	8.25E+04	6.33E+04	8.11E+04	9.23E+04	7.55E+04	8.24E+04	9.44E+04	7.37E+04	8.53E+04	9.11E+04	1.07E+05	7.45E+04	5.38E+04	6.05E+04	8.45E+04	7.55E+04	7.81E+04	8.90E+04	8.59E+04	8.18E+04	7.68E+04	8.94E+04	8.32E+04	1.10E+05	1.42	0	sig
Lmyn011997	C22H42O2	Erucic acid	Lipids	Free fatty acids	112-86-7	2	1.99E+06	1.95E+06	2.66E+06	3.77E+06	4.22E+06	3.30E+06	3.29E+06	2.33E+06	2.83E+06	2.35E+06	2.38E+06	1.95E+06	2.76E+06	3.04E+06	2.48E+06	1.69E+06	2.70E+06	3.37E+06	2.03E+06	1.85E+06	1.93E+06	3.01E+06	2.71E+06	3.72E+06	2.89E+06	1.98E+06	2.69E+06	2.10E+06	2.18E+06	2.11E+06	1.42	0.0023	sig
Hmcn002875	C15H10O7	6-Hydroxyluteolin	Flavonoids	Flavones	18003-33-3	3	2.99E+05	3.88E+05	5.91E+05	7.72E+05	7.35E+05	7.03E+05	7.74E+05	7.70E+05	8.44E+05	1.16E+06	1.13E+06	1.41E+06	8.95E+05	7.80E+05	8.75E+05	8.27E+05	8.84E+05	8.73E+05	8.31E+05	8.74E+05	8.79E+05	9.75E+05	8.00E+05	8.04E+05	9.07E+05	8.93E+05	8.80E+05	6.63E+05	7.95E+05	8.60E+05	1.41	0	sig
Hajp003546	C21H24O10	catechin-3-O-α-L-rhamnopyranoside	Flavonoids	Flavanols	103630-03-1	3	9.20E+05	4.36E+05	4.30E+05	1.48E+06	1.32E+06	1.49E+06	1.31E+06	1.28E+06	1.31E+06	1.44E+06	1.44E+06	1.32E+06	1.44E+06	1.49E+06	1.58E+06	1.34E+06	1.36E+06	1.43E+06	1.35E+06	1.58E+06	1.49E+06	1.44E+06	1.54E+06	1.43E+06	1.46E+06	1.55E+06	1.52E+06	1.53E+06	1.35E+06	1.27E+06	1.41	0	sig
pmb0881	C23H44NO7P	LysoPE 18:2	Lipids	LPE	-	1	6.43E+06	5.15E+06	4.18E+06	1.63E+07	1.86E+07	1.28E+07	1.60E+07	1.71E+07	1.77E+07	1.37E+07	1.80E+07	2.03E+07	1.44E+07	1.70E+07	1.68E+07	9.94E+06	1.85E+07	1.59E+07	1.64E+07	1.92E+07	2.67E+07	1.78E+07	1.50E+07	1.57E+07	2.01E+07	1.83E+07	2.12E+07	1.49E+07	1.48E+07	1.27E+07	1.41	0.0002	sig
MWSslk094	C30H26O13	Proanthocyanidins	Tannins	Proanthocyanidins	20347-71-1	3	7.97E+05	7.10E+05	5.35E+05	1.01E+06	9.93E+05	9.65E+05	9.05E+05	9.16E+05	1.03E+06	1.08E+06	7.92E+05	9.40E+05	9.96E+05	1.04E+06	1.04E+06	1.03E+06	7.53E+05	1.03E+06	1.02E+06	1.02E+06	9.67E+05	1.21E+06	1.05E+06	9.53E+05	1.10E+06	9.02E+05	1.08E+06	7.12E+05	7.78E+05	8.92E+05	1.41	0.0052	sig
Smpn009230	C30H48O5	2,3,23-Trihydroxyolean-12-en-28-oic acid	Terpenoids	Triterpene	-	3	3.56E+05	3.04E+05	1.12E+05	1.22E+05	1.19E+05	1.14E+05	1.21E+05	1.19E+05	1.16E+05	1.38E+05	1.13E+05	1.95E+05	1.24E+05	1.23E+05	1.29E+05	1.27E+05	1.23E+05	1.62E+05	1.35E+05	1.24E+05	1.13E+05	1.23E+05	1.19E+05	1.61E+05	1.45E+05	1.17E+05	1.38E+05	1.38E+05	1.78E+05	1.19E+05	1.41	0.0444	sig
mws0917	C17H14O7	3,7-Di-O-methylquercetin	Flavonoids	Flavonols	2068-02-02	3	3.81E+05	3.51E+05	3.77E+05	4.02E+05	4.37E+05	5.17E+05	3.52E+05	3.86E+05	3.71E+05	4.20E+05	3.96E+05	4.47E+05	4.13E+05	3.93E+05	3.51E+05	4.52E+05	4.02E+05	4.60E+05	4.09E+05	4.41E+05	3.56E+05	3.34E+05	3.84E+05	3.78E+05	3.37E+05	3.37E+05	3.54E+05	4.07E+05	4.09E+05	3.91E+05	1.4	0.0058	sig
Hmgp002327	C11H9O2N	3-amino-2-naphthoic acid	Alkaloids	Alkaloids	-	1	1.01E+07	1.00E+07	1.05E+07	1.00E+07	9.73E+06	1.05E+07	1.05E+07	9.61E+06	1.05E+07	1.08E+07	1.03E+07	1.11E+07	9.99E+06	9.99E+06	1.04E+07	1.00E+07	9.93E+06	9.76E+06	9.06E+06	1.01E+07	9.64E+06	9.71E+06	9.63E+06	9.37E+06	9.36E+06	8.85E+06	9.52E+06	1.01E+07	9.69E+06	9.08E+06	1.4	0.0041	sig
Lmgp003989	C25H22O11	Dicaffeoylshikimic acid	Phenolic acids	Phenolic acids	-	1	6.45E+06	5.42E+06	5.95E+06	5.33E+06	5.77E+06	5.44E+06	4.98E+06	5.16E+06	5.23E+06	4.99E+06	4.70E+06	4.79E+06	5.33E+06	5.30E+06	5.43E+06	5.36E+06	5.23E+06	5.03E+06	5.26E+06	5.75E+06	4.99E+06	5.06E+06	5.59E+06	5.48E+06	5.62E+06	5.45E+06	5.44E+06	5.36E+06	5.09E+06	5.58E+06	1.4	0.0077	sig
Zmlp007578	C17H12O8	3,3',4-O-Trimethylellagic acid	Tannins	Tannin	1617-49-8	2	3.84E+06	3.91E+06	4.08E+06	4.12E+06	4.37E+06	5.23E+06	3.99E+06	3.77E+06	3.70E+06	4.55E+06	4.31E+06	4.61E+06	4.21E+06	4.25E+06	3.58E+06	4.64E+06	4.50E+06	4.40E+06	3.83E+06	4.17E+06	4.13E+06	3.60E+06	3.89E+06	4.10E+06	3.41E+06	3.46E+06	3.77E+06	4.22E+06	3.99E+06	4.14E+06	1.39	0.0017	sig
Lmjp002596	C26H28O16	Quercetin-3-O-sambubioside*	Flavonoids	Flavonols	83048-35-5	3	3.17E+05	4.21E+05	3.43E+05	3.52E+05	7.23E+05	4.27E+05	5.14E+05	3.94E+05	5.76E+05	1.44E+06	1.35E+06	8.03E+05	3.88E+05	4.76E+05	4.98E+05	4.36E+05	4.10E+05	4.74E+05	4.66E+05	4.46E+05	3.87E+05	4.05E+05	3.46E+05	3.04E+05	4.09E+05	3.60E+05	5.71E+05	4.39E+05	4.52E+05	4.19E+05	1.39	0	sig
Lmhp009769	C22H44NO7P	LysoPE 17:1	Lipids	LPE	-	3	1.04E+05	6.01E+04	5.19E+04	1.77E+05	1.86E+05	1.58E+05	1.89E+05	1.68E+05	1.57E+05	1.40E+05	1.89E+05	1.16E+05	1.78E+05	1.66E+05	1.32E+05	1.61E+05	1.80E+05	2.07E+05	1.92E+05	1.83E+05	1.85E+05	2.05E+05	1.24E+05	1.26E+05	1.85E+05	1.01E+05	1.69E+05	1.87E+05	1.99E+05	1.52E+05	1.39	0.0055	sig
Lmmp007480	C15H12O4	2,4,4'-trihydroxychalcone	Flavonoids	Chalcones	-	3	5.08E+04	3.85E+04	3.00E+04	5.60E+04	6.07E+04	7.18E+04	6.27E+04	6.52E+04	7.23E+04	6.67E+04	5.79E+04	6.69E+04	6.14E+04	6.36E+04	6.22E+04	6.52E+04	6.47E+04	6.83E+04	4.99E+04	6.08E+04	7.63E+04	5.06E+04	5.23E+04	5.88E+04	6.30E+04	7.06E+04	7.22E+04	7.29E+04	6.70E+04	5.27E+04	1.38	0.0059	sig
Lmlp002765	C15H16O2	Stilbostemin B	Phenolic acids	Phenolic acids	162411-67-8	2	1.83E+06	1.94E+06	1.96E+06	1.81E+06	1.60E+06	1.54E+06	1.50E+06	1.57E+06	1.51E+06	1.55E+06	1.75E+06	1.45E+06	1.59E+06	1.38E+06	1.46E+06	1.60E+06	1.48E+06	1.59E+06	1.41E+06	1.53E+06	1.54E+06	1.48E+06	1.43E+06	1.70E+06	1.45E+06	1.68E+06	1.65E+06	1.71E+06	1.59E+06	1.67E+06	1.38	0.0038	sig
MWSHY0098	C15H14O7	Epigallocatechin	Flavonoids	Flavanols	970-74-1	1	9.27E+06	1.10E+07	1.12E+07	7.53E+06	7.72E+06	7.57E+06	7.46E+06	7.62E+06	7.33E+06	7.98E+06	7.44E+06	7.89E+06	7.81E+06	7.48E+06	7.41E+06	7.47E+06	7.10E+06	7.76E+06	7.07E+06	7.56E+06	7.53E+06	6.96E+06	7.63E+06	7.74E+06	7.66E+06	8.00E+06	7.93E+06	7.41E+06	7.17E+06	7.22E+06	1.38	0	sig
pmp001106	C27H30O15	Vitexin-2''-O-glucoside	Flavonoids	Flavones	61360-94-9	3	8.71E+06	1.27E+07	1.33E+07	7.70E+06	8.93E+06	7.41E+06	8.71E+06	8.71E+06	8.67E+06	9.00E+06	8.06E+06	1.01E+07	1.10E+07	1.00E+07	9.64E+06	9.07E+06	8.21E+06	8.76E+06	8.63E+06	8.98E+06	9.77E+06	9.05E+06	8.66E+06	1.09E+07	1.02E+07	8.39E+06	9.22E+06	9.01E+06	8.49E+06	9.16E+06	1.38	0.0383	sig
Lmrj002087	C10H18N2O5	L-Isoleucyl-L-Aspartate	Amino acids and derivatives	Amino acids and derivatives	-	3	6.67E+05	1.93E+06	1.96E+06	2.39E+06	2.34E+06	2.34E+06	2.46E+06	2.45E+06	2.30E+06	2.52E+06	2.33E+06	2.38E+06	2.38E+06	2.38E+06	2.21E+06	2.27E+06	2.14E+06	2.44E+06	2.13E+06	2.27E+06	2.18E+06	2.32E+06	2.10E+06	2.13E+06	2.30E+06	2.23E+06	2.40E+06	2.28E+06	2.21E+06	2.20E+06	1.38	0.0142	sig
pmd0143	C28H58NO7P	LysoPC 20:0	Lipids	LPC	108341-80-6	3	5.52E+04	3.23E+04	2.63E+04	3.79E+04	4.19E+04	3.96E+04	4.09E+04	4.14E+04	3.96E+04	4.27E+04	4.45E+04	4.63E+04	4.77E+04	4.87E+04	4.91E+04	4.67E+04	4.33E+04	4.90E+04	6.43E+04	6.57E+04	6.84E+04	8.19E+04	7.90E+04	6.91E+04	7.95E+04	7.65E+04	8.59E+04	5.17E+04	7.97E+04	8.90E+04	1.38	0	sig
pme2954	C15H10O7	Quercetin	Flavonoids	Flavonols	117-39-5	1	1.68E+06	1.89E+06	1.53E+06	4.47E+06	4.37E+06	4.28E+06	4.68E+06	5.42E+06	5.32E+06	9.56E+06	9.93E+06	1.20E+07	6.38E+06	4.88E+06	6.10E+06	5.41E+06	6.20E+06	5.56E+06	5.40E+06	5.23E+06	5.46E+06	7.51E+06	4.84E+06	5.24E+06	6.12E+06	6.18E+06	5.90E+06	5.12E+06	5.78E+06	5.87E+06	1.37	0	sig
mws0983	C20H39NO2	N-Oleoylethanolamine	Alkaloids	Alkaloids	111-58-0	2	3.64E+05	4.28E+04	4.35E+04	1.60E+05	1.47E+05	1.24E+05	7.02E+04	7.66E+04	7.75E+04	1.31E+05	1.39E+05	1.32E+05	1.14E+05	9.90E+04	1.06E+05	1.12E+05	1.32E+05	1.43E+05	1.57E+05	2.06E+05	2.06E+05	2.75E+05	2.91E+05	2.55E+05	3.24E+05	3.09E+05	3.46E+05	3.89E+05	4.18E+05	5.00E+05	1.37	0	sig
Zblp004717	C28H32O16	3'-methoxyquercetin-3-O-L-rhamnosyl(1→2)-glucopyranoside*	Flavonoids	Flavonols	-	3	3.11E+06	3.67E+06	3.03E+06	3.11E+06	3.69E+06	3.67E+06	3.08E+06	3.17E+06	3.31E+06	3.65E+06	3.40E+06	3.56E+06	3.18E+06	3.28E+06	3.44E+06	3.33E+06	3.32E+06	3.27E+06	2.72E+06	2.96E+06	3.21E+06	2.87E+06	3.33E+06	3.21E+06	2.86E+06	2.88E+06	3.10E+06	3.23E+06	2.91E+06	3.27E+06	1.37	0.0382	sig
Zmhn001883	C14H18O9	Vanillic acid-4-O-glucoside	Phenolic acids	Phenolic acids	32142-31-7	1	6.30E+06	6.71E+06	7.66E+06	5.31E+06	5.83E+06	5.71E+06	5.09E+06	5.75E+06	5.26E+06	5.21E+06	6.01E+06	5.68E+06	5.31E+06	5.36E+06	5.28E+06	5.47E+06	5.12E+06	5.17E+06	5.97E+06	5.04E+06	5.64E+06	5.18E+06	5.68E+06	5.21E+06	5.43E+06	5.28E+06	5.60E+06	5.59E+06	5.86E+06	5.54E+06	1.36	0.0008	sig
mws0489	C8H6O3	Benzoylformic acid	Organic acids	Organic acids	611-73-4	3	3.20E+04	5.79E+04	3.79E+04	7.24E+04	6.65E+04	5.90E+04	6.19E+04	6.15E+04	6.94E+04	6.27E+04	6.32E+04	6.25E+04	6.26E+04	6.98E+04	6.70E+04	6.94E+04	6.18E+04	7.22E+04	6.16E+04	6.41E+04	7.16E+04	5.89E+04	5.73E+04	4.67E+04	7.12E+04	4.60E+04	6.55E+04	6.36E+04	6.91E+04	7.09E+04	1.36	0.011	sig
Lmhp008718	C25H48NO7P	LysoPC 17:2	Lipids	LPC	-	1	1.71E+05	1.40E+05	1.13E+05	4.01E+05	3.84E+05	3.13E+05	4.31E+05	4.48E+05	3.98E+05	4.64E+05	4.65E+05	4.54E+05	3.78E+05	3.99E+05	4.20E+05	3.80E+05	3.94E+05	4.73E+05	4.46E+05	4.63E+05	4.49E+05	4.74E+05	3.85E+05	4.50E+05	3.92E+05	4.99E+05	5.39E+05	3.92E+05	3.94E+05	3.95E+05	1.36	0	sig
Lmpp003930	C30H26O12	Apigenin-7-O-(6''-p-Coumaryl)glucoside	Flavonoids	Flavones	-	3	7.27E+07	6.82E+07	6.78E+07	8.06E+07	8.18E+07	8.51E+07	7.17E+07	7.09E+07	6.32E+07	7.01E+07	7.58E+07	7.70E+07	7.90E+07	7.40E+07	7.34E+07	6.91E+07	6.88E+07	7.00E+07	7.08E+07	6.92E+07	7.29E+07	6.68E+07	7.57E+07	7.00E+07	6.26E+07	7.33E+07	6.76E+07	7.19E+07	7.40E+07	7.52E+07	1.36	0.0011	sig
Lmgn000160	C4H8N2O3	3-Ureidopropionic Acid	Organic acids	Organic acids	462-88-4	1	1.36E+06	1.32E+06	1.32E+06	1.35E+06	1.46E+06	1.34E+06	1.33E+06	1.36E+06	1.34E+06	1.33E+06	1.20E+06	1.20E+06	1.25E+06	1.32E+06	1.11E+06	1.37E+06	1.34E+06	1.25E+06	1.15E+06	1.11E+06	1.17E+06	1.15E+06	1.24E+06	1.21E+06	1.17E+06	9.78E+05	1.16E+06	1.21E+06	1.06E+06	1.24E+06	1.36	0.0009	sig
pmp001287	C8H9N	N-Benzylmethylene isomethylamine	Alkaloids	Alkaloids	-	1	1.99E+07	1.81E+07	2.13E+07	2.23E+07	2.21E+07	2.13E+07	2.01E+07	1.95E+07	2.04E+07	2.20E+07	2.26E+07	2.19E+07	2.02E+07	2.00E+07	2.13E+07	2.13E+07	2.11E+07	2.16E+07	2.03E+07	2.07E+07	2.16E+07	2.09E+07	2.12E+07	2.16E+07	1.93E+07	1.94E+07	2.09E+07	2.05E+07	2.18E+07	1.99E+07	1.36	0.0119	sig
pmb2507	C5H11O7P	2-Deoxyribose-1-phosphate	Nucleotides and derivatives	Nucleotides and derivatives	17210-42-3	3	7.96E+05	8.31E+05	6.86E+05	8.08E+05	8.67E+05	8.29E+05	9.85E+05	8.92E+05	8.31E+05	8.28E+05	7.74E+05	7.56E+05	8.87E+05	1.05E+06	7.87E+05	8.14E+05	8.31E+05	7.87E+05	8.22E+05	9.40E+05	8.69E+05	9.49E+05	8.49E+05	8.77E+05	7.56E+05	8.28E+05	7.31E+05	6.50E+05	7.72E+05	7.60E+05	1.35	0.0309	sig
Hmsp000364	C7H13NO2	L-Cyclopentylglycine	Amino acids and derivatives	Amino acids and derivatives	2521-84-8	1	1.01E+07	1.29E+07	1.21E+07	1.27E+07	1.39E+07	1.40E+07	1.33E+07	1.26E+07	1.18E+07	1.30E+07	1.22E+07	1.32E+07	1.38E+07	1.39E+07	1.36E+07	1.29E+07	1.12E+07	1.18E+07	1.27E+07	1.43E+07	1.37E+07	1.14E+07	1.29E+07	1.18E+07	1.28E+07	1.21E+07	1.25E+07	1.31E+07	1.18E+07	1.25E+07	1.35	0.0377	sig
pme3443	C11H12O4	Sinapinaldehyde	Phenolic acids	Phenolic acids	4206-58-0	3	7.66E+04	7.29E+04	6.58E+04	7.76E+04	6.54E+04	7.78E+04	8.71E+04	7.91E+04	9.43E+04	7.35E+04	8.63E+04	6.58E+04	9.10E+04	8.36E+04	9.30E+04	8.55E+04	7.40E+04	8.88E+04	8.44E+04	1.00E+05	8.63E+04	8.76E+04	9.15E+04	8.77E+04	1.10E+05	9.57E+04	1.02E+05	1.24E+05	1.38E+05	1.15E+05	1.35	0	sig
pma0702	C29H39N3O8	N1,N8-Bis(sinapoyl)spermidine	Alkaloids	Phenolamine	-	3	1.62E+05	1.47E+05	1.80E+05	1.32E+05	2.47E+05	1.64E+05	2.42E+05	1.49E+05	1.14E+05	1.15E+05	1.33E+05	2.78E+05	1.34E+05	1.34E+05	1.26E+05	1.62E+05	1.15E+05	1.36E+05	1.40E+05	2.02E+05	2.42E+05	1.91E+05	2.94E+05	1.92E+05	2.15E+05	1.71E+05	3.40E+05	3.99E+05	3.84E+05	2.80E+05	1.35	0.0075	sig
HJAP023	C33H40O21	Kaempferol-6,8-di-C-glucoside-7-O-glucoside	Flavonoids	Flavonols	-	3	2.37E+05	2.77E+05	2.46E+05	2.39E+05	1.89E+05	2.21E+05	2.56E+05	2.86E+05	2.35E+05	2.45E+05	3.03E+05	2.82E+05	1.64E+05	2.28E+05	2.53E+05	2.70E+05	2.27E+05	2.55E+05	3.00E+05	3.33E+05	2.98E+05	2.67E+05	3.06E+05	3.11E+05	3.02E+05	2.71E+05	3.30E+05	2.27E+05	2.85E+05	3.50E+05	1.35	0.0163	sig
Wbtp005759	C15H10O7	1,2,5,7,8-pentahydroxy-3-methylanthracene-9,10-dione	Flavonoids	Other Flavonoids	-	1	4.85E+06	5.60E+06	4.66E+06	1.33E+07	1.25E+07	1.20E+07	1.36E+07	1.41E+07	1.48E+07	2.69E+07	2.71E+07	3.31E+07	1.76E+07	1.39E+07	1.62E+07	1.60E+07	1.67E+07	1.50E+07	1.49E+07	1.48E+07	1.58E+07	2.14E+07	1.29E+07	1.58E+07	1.82E+07	1.76E+07	1.63E+07	1.41E+07	1.67E+07	1.59E+07	1.34	0	sig
MWSmce668	C10H16N5O13P3	ATP; Adenosine 5'-Triphosphate	Nucleotides and derivatives	Nucleotides and derivatives	56-65-5	3	1.41E+05	1.82E+05	2.65E+05	2.25E+04	3.07E+04	3.55E+04	3.21E+04	2.67E+04	3.10E+04	3.13E+04	3.00E+04	3.23E+04	2.78E+04	3.16E+04	3.16E+04	2.78E+04	2.88E+04	2.58E+04	2.63E+04	2.17E+04	4.40E+04	3.20E+04	3.03E+04	3.21E+04	2.59E+04	2.13E+04	2.11E+04	2.36E+04	2.71E+04	2.83E+04	1.34	0	sig
Lmlp003161	C14H20N2O3	N-Feruloylputrescine	Alkaloids	Phenolamine	501-13-3	1	3.56E+06	4.57E+06	3.82E+06	3.34E+06	3.42E+06	3.52E+06	4.32E+06	3.92E+06	3.81E+06	3.59E+06	3.59E+06	3.42E+06	3.93E+06	4.33E+06	3.71E+06	3.74E+06	3.51E+06	4.29E+06	4.13E+06	2.87E+06	4.35E+06	4.17E+06	4.37E+06	3.74E+06	4.53E+06	5.18E+06	5.17E+06	3.46E+06	4.57E+06	4.20E+06	1.34	0.0257	sig
mws1346	C6H11NO4	DL-2-Aminoadipic acid	Alkaloids	Alkaloids	542-32-5	3	9.61E+06	9.00E+06	8.82E+06	9.26E+06	1.05E+07	1.02E+07	9.77E+06	9.96E+06	1.00E+07	8.66E+06	8.38E+06	9.28E+06	1.05E+07	9.80E+06	1.06E+07	1.03E+07	9.42E+06	8.83E+06	9.68E+06	1.06E+07	1.07E+07	9.61E+06	9.45E+06	9.67E+06	9.51E+06	7.25E+06	8.55E+06	9.83E+06	8.16E+06	8.49E+06	1.34	0.0124	sig
MWS201444	C7H13N3O4	Gln-Gly	Amino acids and derivatives	Amino acids and derivatives	2650-65-9	3	5.02E+06	5.28E+06	5.14E+06	4.80E+06	4.65E+06	4.37E+06	4.19E+06	4.66E+06	4.53E+06	5.14E+06	5.04E+06	4.48E+06	4.54E+06	4.75E+06	4.97E+06	5.11E+06	4.62E+06	4.71E+06	4.60E+06	5.16E+06	4.40E+06	4.32E+06	4.45E+06	4.53E+06	4.84E+06	4.88E+06	5.00E+06	5.10E+06	4.76E+06	4.75E+06	1.34	0.0439	sig
MWS0442	C18H32O16	Maltotriose	Others	Saccharides	1109-28-0	3	8.48E+05	9.73E+05	8.28E+05	8.86E+05	8.09E+05	8.11E+05	8.74E+05	9.28E+05	7.14E+05	9.04E+05	1.06E+06	9.81E+05	8.09E+05	9.60E+05	9.69E+05	8.09E+05	9.20E+05	9.33E+05	1.17E+06	1.04E+06	1.14E+06	9.32E+05	9.58E+05	9.44E+05	1.01E+06	1.07E+06	1.04E+06	1.02E+06	9.91E+05	1.11E+06	1.33	0.0008	sig
MWSmce016	C7H7NO2	Nicotinic Acid Methyl Ester(Methyl Nicotinate)	Alkaloids	Pyridine alkaloids	93-60-7	3	5.30E+05	4.13E+05	5.65E+05	3.24E+05	3.67E+05	3.84E+05	3.96E+05	2.98E+05	2.89E+05	3.81E+05	3.84E+05	3.89E+05	3.25E+05	3.63E+05	2.51E+05	3.77E+05	3.49E+05	4.01E+05	3.18E+05	3.85E+05	3.84E+05	3.07E+05	3.83E+05	3.24E+05	3.54E+05	2.95E+05	3.50E+05	4.46E+05	4.63E+05	3.46E+05	1.33	0.0044	sig
Wagp008758	C20H20O9	5,4'-Dihydroxy-3,6,7,3',5'-Pentamethoxyflavone	Flavonoids	Flavones	-	3	1.30E+05	1.39E+05	1.60E+05	1.38E+05	1.40E+05	1.51E+05	1.44E+05	1.31E+05	1.48E+05	1.41E+05	1.26E+05	1.42E+05	1.29E+05	1.27E+05	1.35E+05	1.46E+05	1.51E+05	1.31E+05	1.39E+05	1.59E+05	1.39E+05	1.61E+05	1.79E+05	1.63E+05	1.54E+05	1.72E+05	1.52E+05	1.69E+05	1.34E+05	1.61E+05	1.33	0.0206	sig
pmb2620	C11H12O4	3,4-Dimethoxycinnamic acid	Phenolic acids	Phenolic acids	2316-26-9	3	7.64E+04	7.75E+04	6.27E+04	3.23E+04	3.18E+04	3.13E+04	3.10E+04	4.11E+04	4.06E+04	4.59E+04	3.17E+04	3.35E+04	2.96E+04	3.60E+04	3.01E+04	3.03E+04	2.38E+04	2.61E+04	3.32E+04	3.64E+04	3.82E+04	2.54E+04	3.48E+04	2.56E+04	2.99E+04	2.55E+04	3.05E+04	4.30E+04	3.57E+04	4.24E+04	1.33	0	sig
pme2244	C11H11NO2	3-Indolepropionic acid	Alkaloids	Plumerane	830-96-6	1	2.75E+06	2.78E+06	2.72E+06	2.56E+06	2.72E+06	2.87E+06	2.79E+06	2.73E+06	2.63E+06	2.88E+06	2.88E+06	2.87E+06	2.77E+06	2.81E+06	2.72E+06	2.73E+06	2.57E+06	2.68E+06	2.55E+06	2.61E+06	2.53E+06	2.74E+06	2.54E+06	2.43E+06	2.47E+06	2.64E+06	2.57E+06	2.61E+06	2.65E+06	2.50E+06	1.32	0.0036	sig
mws0093	C10H12O3	Coniferyl alcohol	Phenolic acids	Phenolic acids	458-35-5	3	1.98E+05	3.86E+05	3.19E+05	1.30E+05	1.09E+05	8.07E+04	1.56E+05	1.43E+05	1.40E+05	1.39E+05	1.62E+05	7.52E+04	1.06E+05	1.52E+05	1.63E+05	1.46E+05	9.67E+04	1.65E+05	8.44E+04	1.25E+05	1.11E+05	1.42E+05	9.08E+04	1.39E+05	1.34E+05	1.31E+05	1.04E+05	1.11E+05	1.54E+05	1.26E+05	1.32	0.0004	sig
pme3514	C15H10O7	Morin	Flavonoids	Flavonols	480-16-0	1	8.47E+06	9.84E+06	8.12E+06	2.65E+07	2.43E+07	2.33E+07	2.62E+07	2.78E+07	2.94E+07	5.19E+07	5.63E+07	6.83E+07	3.51E+07	2.78E+07	3.33E+07	2.99E+07	3.42E+07	3.01E+07	3.40E+07	2.98E+07	3.25E+07	4.28E+07	2.50E+07	3.12E+07	3.73E+07	3.45E+07	3.44E+07	2.76E+07	3.33E+07	3.40E+07	1.32	0	sig
Lmbn004847	C10H12O3	4-Methoxyphenylpropionic acid	Phenolic acids	Phenolic acids	-	3	4.58E+04	9.40E+04	8.06E+04	3.39E+04	3.09E+04	3.96E+04	3.47E+04	4.35E+04	1.09E+04	2.98E+04	3.51E+04	2.89E+04	3.36E+04	9.98E+03	3.45E+04	3.78E+04	3.30E+04	2.44E+04	3.20E+04	2.86E+04	3.14E+04	3.20E+04	3.55E+04	3.67E+04	3.01E+04	3.30E+04	4.23E+04	2.36E+04	4.75E+04	2.80E+04	1.31	0.0053	sig
Lskp211454	C30H48O6	2,3,19,23-Tetrahydroxyolean-12-en-28-oic acid (Sericic acid)	Terpenoids	Triterpene	-	3	2.34E+05	1.78E+05	2.32E+05	2.18E+05	2.34E+05	2.18E+05	2.18E+05	1.92E+05	1.90E+05	2.48E+05	2.10E+05	2.14E+05	2.06E+05	2.21E+05	2.12E+05	1.86E+05	1.89E+05	2.48E+05	2.41E+05	2.27E+05	2.66E+05	2.31E+05	2.19E+05	2.62E+05	2.46E+05	3.22E+05	2.90E+05	2.47E+05	2.91E+05	2.46E+05	1.31	0.0097	sig
mws0192	C4H6O4	Succinic acid	Organic acids	Organic acids	110-15-6	2	9.98E+06	1.22E+07	8.32E+06	2.04E+07	1.92E+07	2.07E+07	2.03E+07	1.94E+07	2.38E+07	2.01E+07	1.94E+07	1.76E+07	2.40E+07	1.99E+07	2.45E+07	1.94E+07	1.76E+07	1.97E+07	2.17E+07	2.05E+07	1.93E+07	2.17E+07	2.18E+07	2.17E+07	2.17E+07	2.51E+07	2.28E+07	2.10E+07	1.76E+07	2.08E+07	1.31	0	sig
zjbp110819	C19H18O4	6,7-dimethoxy-2-[2-phenylethyl]chromone	Others	Others	-	2	1.99E+06	2.56E+06	2.31E+06	2.17E+06	2.31E+06	2.19E+06	2.20E+06	2.15E+06	1.98E+06	2.42E+06	2.18E+06	2.42E+06	2.20E+06	2.28E+06	2.13E+06	2.09E+06	2.15E+06	2.19E+06	1.89E+06	2.07E+06	2.05E+06	1.92E+06	1.95E+06	2.00E+06	1.63E+06	1.79E+06	2.02E+06	1.99E+06	1.98E+06	1.80E+06	1.31	0.0022	sig
pme1373	C9H14N3O7P	2'-Deoxycytidine-5'-monophosphate	Nucleotides and derivatives	Nucleotides and derivatives	1032-65-1	3	4.12E+04	5.94E+04	6.49E+04	2.93E+04	3.14E+04	2.70E+04	4.24E+04	3.07E+04	5.34E+04	3.68E+04	3.96E+04	3.28E+04	1.37E+04	3.20E+04	3.08E+04	3.19E+04	4.20E+04	4.71E+04	1.88E+04	4.27E+04	3.01E+04	3.29E+04	4.94E+04	4.31E+04	2.66E+04	3.40E+04	3.63E+04	5.10E+04	3.80E+04	4.65E+04	1.3	0.0153	sig
HJAP104	C7H6O	Benzaldehyde	Phenolic acids	Phenolic acids	100-52-7	3	7.13E+06	1.25E+07	1.46E+07	8.06E+06	8.42E+06	7.58E+06	7.26E+06	6.59E+06	7.82E+06	7.51E+06	7.01E+06	7.18E+06	6.19E+06	6.38E+06	7.12E+06	7.92E+06	8.00E+06	7.76E+06	8.60E+06	8.36E+06	7.20E+06	6.98E+06	8.06E+06	8.07E+06	7.22E+06	6.72E+06	7.78E+06	8.39E+06	7.20E+06	7.84E+06	1.3	0.0196	sig
Lmhp011549	C28H56NO7P	LysoPC 20:1	Lipids	LPC	-	1	7.38E+05	4.34E+05	3.10E+05	5.29E+05	5.56E+05	5.55E+05	5.71E+05	6.04E+05	5.45E+05	5.67E+05	6.08E+05	5.77E+05	7.25E+05	6.71E+05	6.32E+05	6.09E+05	6.04E+05	7.25E+05	8.07E+05	9.34E+05	9.36E+05	1.11E+06	1.08E+06	9.38E+05	1.05E+06	1.04E+06	1.07E+06	1.02E+06	1.08E+06	1.12E+06	1.3	0	sig
MWSmce495	C15H22O5	Octyl gallate	Phenolic acids	Phenolic acids	1034-01-1	3	6.70E+03	8.07E+03	1.00E+04	4.53E+03	4.28E+03	5.26E+03	4.83E+03	5.87E+03	4.70E+03	5.77E+03	3.60E+03	4.38E+03	3.97E+03	4.65E+03	4.79E+03	4.29E+03	4.05E+03	3.63E+03	3.19E+03	4.04E+03	5.10E+03	3.60E+03	4.68E+03	5.75E+03	4.43E+03	4.77E+03	3.99E+03	4.98E+03	6.12E+03	4.97E+03	1.3	0.0004	sig
Hmbn002645	C8H8O3	3,4-Dihydroxyacetophenone	Phenolic acids	Phenolic acids	1197-09-7	3	2.31E+05	2.52E+05	2.41E+05	2.06E+05	1.67E+05	2.00E+05	1.38E+05	1.84E+05	1.66E+05	1.85E+05	1.70E+05	2.02E+05	1.69E+05	1.70E+05	2.03E+05	1.61E+05	1.67E+05	1.89E+05	1.76E+05	1.95E+05	1.62E+05	2.01E+05	1.64E+05	2.08E+05	1.65E+05	2.01E+05	1.95E+05	1.68E+05	1.78E+05	1.81E+05	1.29	0.0039	sig
Wbtn006715	C15H10O7	1,2,4,5,8-pentahydroxy-6-methylanthracene-9,10-dione	Flavonoids	Other Flavonoids	-	3	8.71E+06	1.11E+07	8.84E+06	2.74E+07	2.60E+07	2.37E+07	2.78E+07	2.97E+07	3.28E+07	5.46E+07	5.94E+07	7.19E+07	3.54E+07	2.77E+07	3.43E+07	3.03E+07	3.80E+07	3.10E+07	3.38E+07	3.23E+07	3.21E+07	4.56E+07	2.63E+07	3.33E+07	3.88E+07	3.62E+07	3.52E+07	2.94E+07	3.68E+07	3.47E+07	1.29	0	sig
pme1109	C5H5N5O	Guanine	Nucleotides and derivatives	Nucleotides and derivatives	73-40-5	2	1.48E+06	2.20E+06	5.95E+06	1.35E+07	1.84E+07	1.63E+07	1.81E+07	2.27E+07	1.77E+07	1.62E+07	2.04E+07	2.49E+07	1.79E+07	1.72E+07	2.36E+07	2.08E+07	1.91E+07	1.75E+07	1.53E+07	2.29E+07	2.47E+07	2.11E+07	1.86E+07	1.69E+07	2.36E+07	1.97E+07	2.19E+07	1.92E+07	2.34E+07	2.23E+07	1.29	0	sig
Lmtp002642	C26H28O14	Apigenin-8-C-(2''-glucosyl)arabinoside	Flavonoids	Flavones	-	3	3.66E+07	3.88E+07	3.50E+07	4.00E+07	4.73E+07	4.66E+07	4.23E+07	4.74E+07	4.26E+07	4.40E+07	4.41E+07	4.41E+07	5.05E+07	4.93E+07	5.09E+07	4.18E+07	4.26E+07	4.38E+07	4.13E+07	4.91E+07	4.61E+07	4.31E+07	4.78E+07	4.06E+07	4.11E+07	4.33E+07	4.98E+07	4.86E+07	4.15E+07	4.20E+07	1.29	0.0116	sig
MWSHY0174	C15H14O6	Epicatechin	Flavonoids	Flavanols	490-46-0	3	5.46E+06	5.97E+06	6.43E+06	5.14E+06	5.25E+06	4.93E+06	5.39E+06	5.26E+06	5.01E+06	5.49E+06	5.38E+06	5.70E+06	5.02E+06	4.96E+06	5.20E+06	5.08E+06	5.24E+06	5.07E+06	5.34E+06	5.41E+06	5.26E+06	5.26E+06	5.41E+06	5.29E+06	5.30E+06	5.65E+06	5.36E+06	4.67E+06	5.64E+06	5.12E+06	1.29	0.0109	sig
mws5042	C11H14N2O3	L-Glycyl-L-phenylalanine	Amino acids and derivatives	Amino acids and derivatives	721-66-4	3	2.80E+06	4.29E+06	4.35E+06	8.57E+06	8.78E+06	8.77E+06	8.77E+06	2.30E+06	8.25E+06	8.25E+06	8.42E+06	8.63E+06	8.09E+06	8.22E+06	8.46E+06	7.47E+06	7.31E+06	8.08E+06	7.18E+06	7.75E+06	7.59E+06	7.40E+06	6.92E+06	6.97E+06	7.46E+06	7.89E+06	8.02E+06	6.70E+06	6.94E+06	6.55E+06	1.29	0.0038	sig
Zasn010461	C17H34O2	Pentadecanoic acid,14-methyl-,methyl ester	Others	Others	5129-60-2	1	3.74E+05	3.36E+05	3.30E+05	7.30E+05	7.96E+05	6.81E+05	3.55E+05	4.34E+05	4.32E+05	3.04E+05	3.19E+05	3.32E+05	4.05E+05	3.76E+05	4.00E+05	4.31E+05	3.63E+05	5.72E+05	3.56E+05	3.96E+05	3.40E+05	5.83E+05	6.75E+05	5.56E+05	4.31E+05	3.52E+05	3.46E+05	3.18E+05	3.26E+05	3.37E+05	1.29	0	sig
mws1488	C16H32O2	Palmitic acid	Lipids	Free fatty acids	1957-10-03	1	1.52E+05	1.20E+05	1.15E+05	1.55E+05	1.71E+05	1.64E+05	1.56E+05	1.56E+05	1.46E+05	1.51E+05	1.50E+05	1.49E+05	1.57E+05	1.59E+05	1.60E+05	1.59E+05	1.41E+05	1.61E+05	1.57E+05	1.47E+05	1.50E+05	1.51E+05	1.56E+05	1.56E+05	1.63E+05	1.56E+05	1.60E+05	1.53E+05	1.64E+05	1.53E+05	1.28	0.0063	sig
Lmjp003402	C21H24O8	2'-Hydroxy-3,4,5,3',4',6'-hexameth-oxychalcone	Flavonoids	Chalcones	-	3	3.22E+06	2.79E+06	3.06E+06	3.17E+06	3.09E+06	2.89E+06	2.90E+06	2.81E+06	2.80E+06	3.45E+06	3.18E+06	3.01E+06	2.78E+06	2.64E+06	2.91E+06	3.17E+06	2.60E+06	3.13E+06	3.25E+06	3.30E+06	3.38E+06	3.17E+06	3.18E+06	3.46E+06	3.12E+06	3.63E+06	3.62E+06	3.24E+06	3.79E+06	3.00E+06	1.28	0.0195	sig
mws0361	C16H30O2	Palmitoleic Acid	Lipids	Free fatty acids	373-49-9	1	5.43E+04	2.88E+04	3.69E+04	1.44E+05	1.83E+05	1.19E+05	4.42E+04	6.58E+04	5.47E+04	4.73E+04	4.54E+04	5.02E+04	6.16E+04	4.68E+04	5.97E+04	6.63E+04	4.35E+04	7.67E+04	4.60E+04	5.91E+04	4.48E+04	8.01E+04	9.83E+04	9.91E+04	6.38E+04	5.58E+04	7.66E+04	5.26E+04	5.23E+04	5.46E+04	1.28	0	sig
pma1839	C16H24N2O4	N-Sinapoylcadaverine	Alkaloids	Phenolamine	-	3	7.19E+05	9.38E+05	9.48E+05	5.31E+05	5.70E+05	5.68E+05	6.35E+05	5.36E+05	6.04E+05	6.37E+05	5.23E+05	6.22E+05	6.37E+05	6.11E+05	5.86E+05	6.58E+05	5.11E+05	4.86E+05	6.13E+05	6.02E+05	5.90E+05	5.80E+05	6.59E+05	6.42E+05	5.60E+05	6.10E+05	5.14E+05	6.14E+05	5.27E+05	5.50E+05	1.28	0.0002	sig
MWS0687	C7H8N2O2	1-Methyl-6-Oxo-1,6-Dihydropyridine-3-Carboxamide	Alkaloids	Pyridine alkaloids	701-44-0	3	4.61E+05	4.16E+05	5.55E+05	6.14E+05	6.89E+05	6.08E+05	6.50E+05	5.14E+05	5.59E+05	6.09E+05	5.77E+05	5.71E+05	5.42E+05	5.35E+05	5.74E+05	6.35E+05	5.70E+05	5.77E+05	5.56E+05	5.90E+05	5.96E+05	6.06E+05	5.71E+05	5.74E+05	5.85E+05	5.76E+05	6.30E+05	6.50E+05	5.99E+05	5.23E+05	1.27	0.0379	sig
pmb3012	C22H22O11	Chrysoeriol-7-O-glucoside	Flavonoids	Flavones	19993-32-9	3	3.69E+05	5.45E+05	3.92E+05	3.55E+05	3.37E+05	3.45E+05	3.82E+05	4.35E+05	3.67E+05	3.21E+05	3.55E+05	3.29E+05	4.53E+05	4.15E+05	3.90E+05	3.65E+05	3.74E+05	3.97E+05	3.60E+05	3.33E+05	3.22E+05	4.37E+05	4.27E+05	4.33E+05	3.88E+05	3.62E+05	3.75E+05	4.40E+05	3.74E+05	3.88E+05	1.27	0.0187	sig
Lmtn000940	C14H18O10	1-O-(3,4-Dihydroxy-5-methoxy-benzoyl)-glucoside	Phenolic acids	Phenolic acids	-	1	5.54E+06	7.90E+06	6.05E+06	7.81E+06	8.52E+06	8.03E+06	7.40E+06	7.36E+06	7.41E+06	7.55E+06	7.15E+06	7.70E+06	8.48E+06	7.74E+06	8.26E+06	6.97E+06	7.29E+06	7.70E+06	7.38E+06	7.22E+06	7.61E+06	8.03E+06	8.38E+06	7.89E+06	7.64E+06	7.88E+06	7.94E+06	7.31E+06	6.77E+06	7.58E+06	1.27	0.0103	sig
Zmhn001703	C13H16O10	5-O-Galloyl-D-hamamelose	Phenolic acids	Phenolic acids	-	2	9.33E+07	1.09E+08	1.15E+08	9.01E+07	9.19E+07	8.69E+07	8.72E+07	9.27E+07	8.56E+07	8.76E+07	9.38E+07	9.69E+07	8.73E+07	9.27E+07	8.63E+07	7.87E+07	8.25E+07	9.21E+07	8.13E+07	9.22E+07	9.33E+07	8.96E+07	9.25E+07	9.40E+07	8.87E+07	8.71E+07	8.73E+07	9.56E+07	9.39E+07	8.62E+07	1.27	0.0131	sig
ML10180524	C9H13N3O5	Cytarabine	Nucleotides and derivatives	Nucleotides and derivatives	147-94-4	3	9.67E+05	1.26E+06	1.30E+06	2.21E+06	2.03E+06	2.19E+06	2.04E+06	1.84E+06	1.82E+06	1.68E+06	1.71E+06	1.96E+06	1.96E+06	1.90E+06	1.74E+06	1.72E+06	1.54E+06	2.21E+06	1.98E+06	2.21E+06	1.84E+06	2.41E+06	1.81E+06	2.40E+06	2.08E+06	1.98E+06	2.18E+06	1.90E+06	2.01E+06	1.48E+06	1.27	0.0008	sig
mws0866	C6H13O9P	D-Glucose 6-phosphate*	Others	Saccharides	56-73-5	1	9.00E+06	1.85E+07	1.71E+07	1.29E+07	1.28E+07	1.34E+07	1.39E+07	1.47E+07	1.55E+07	1.20E+07	1.19E+07	1.19E+07	1.25E+07	1.20E+07	1.26E+07	1.16E+07	1.14E+07	1.13E+07	1.11E+07	1.13E+07	1.13E+07	9.50E+06	1.05E+07	1.17E+07	1.12E+07	1.01E+07	1.03E+07	8.16E+06	7.65E+06	8.13E+06	1.27	0.003	sig
pmb0865	C26H48NO7P	LysoPC 18:3(2n isomer)	Lipids	LPC	-	1	7.54E+05	8.23E+05	7.88E+05	2.05E+06	2.01E+06	2.06E+06	2.19E+06	2.03E+06	1.97E+06	2.36E+06	2.06E+06	2.06E+06	2.26E+06	2.29E+06	2.23E+06	1.89E+06	2.18E+06	2.23E+06	2.22E+06	2.41E+06	2.38E+06	2.37E+06	2.30E+06	2.43E+06	2.56E+06	2.43E+06	2.84E+06	2.12E+06	2.12E+06	2.10E+06	1.25	0	sig
pme3096	C3H5NO4	Aminomalonic acid	Organic acids	Organic acids	1068-84-4	3	3.68E+05	4.39E+05	3.27E+05	7.19E+05	7.14E+05	7.69E+05	7.27E+05	7.64E+05	8.95E+05	7.44E+05	7.13E+05	6.66E+05	9.06E+05	6.97E+05	9.01E+05	6.54E+05	6.55E+05	7.50E+05	8.45E+05	7.71E+05	7.12E+05	8.05E+05	7.99E+05	7.64E+05	8.22E+05	9.51E+05	8.38E+05	7.89E+05	6.51E+05	7.89E+05	1.25	0	sig
MWS3149	C8H8O3	3-Methoxybenzoic acid	Phenolic acids	Phenolic acids	586-38-9	3	2.16E+05	3.45E+05	5.24E+05	7.51E+05	7.47E+05	6.80E+05	6.97E+05	6.59E+05	6.28E+05	7.82E+05	6.88E+05	7.13E+05	6.69E+05	6.66E+05	6.78E+05	7.14E+05	7.99E+05	7.89E+05	7.36E+05	7.30E+05	7.85E+05	7.07E+05	7.01E+05	6.92E+05	6.82E+05	7.90E+05	7.75E+05	7.51E+05	7.07E+05	7.39E+05	1.25	0	sig
pmb2260	C23H46NO7P	LysoPC 15:1	Lipids	LPC	-	1	1.10E+06	1.09E+06	7.99E+05	2.23E+06	1.91E+06	2.03E+06	1.97E+06	1.89E+06	2.22E+06	2.09E+06	2.16E+06	2.41E+06	1.82E+06	2.02E+06	1.98E+06	2.24E+06	2.07E+06	1.94E+06	1.87E+06	2.12E+06	1.98E+06	2.23E+06	2.31E+06	2.10E+06	2.05E+06	2.41E+06	2.36E+06	2.14E+06	2.12E+06	2.32E+06	1.25	0	sig
mws2212	C9H8O4	Caffeic acid	Phenolic acids	Phenolic acids	331-39-5	2	2.74E+05	2.83E+05	1.44E+05	3.41E+05	3.48E+05	1.95E+05	2.79E+05	3.44E+05	2.97E+05	4.78E+05	4.08E+05	4.48E+05	4.29E+05	3.45E+05	4.39E+05	3.83E+05	3.23E+05	3.52E+05	3.17E+05	4.02E+05	3.07E+05	2.06E+05	3.89E+05	2.83E+05	2.94E+05	2.99E+05	2.93E+05	3.30E+05	3.26E+05	2.58E+05	1.25	0.0096	sig
pmp000101	C45H38O18	Arecatannin C1	Tannins	Tannin	87727-69-3	2	4.83E+06	4.60E+06	5.76E+06	3.03E+06	2.87E+06	2.77E+06	9.00E+00	9.00E+00	9.00E+00	4.29E+06	4.68E+06	2.50E+06	4.24E+06	2.36E+06	2.14E+06	4.45E+06	3.34E+06	3.46E+06	5.91E+06	2.76E+06	2.88E+06	2.62E+06	4.61E+06	2.50E+06	3.09E+06	5.39E+06	3.20E+06	4.48E+06	3.45E+06	3.29E+06	1.24	0.0011	sig
pme1286	C14H20N6O5S	S-(5'-Adenosy)-L-homocysteine	Amino acids and derivatives	Amino acids and derivatives	979-92-0	2	9.49E+06	6.10E+06	6.02E+06	5.44E+06	5.82E+06	5.95E+06	5.00E+06	4.74E+06	4.57E+06	6.33E+06	5.56E+06	5.61E+06	5.35E+06	5.12E+06	5.20E+06	5.57E+06	5.03E+06	5.47E+06	5.30E+06	5.96E+06	5.85E+06	5.34E+06	5.34E+06	5.20E+06	4.69E+06	4.87E+06	5.32E+06	6.48E+06	6.28E+06	6.13E+06	1.24	0.0132	sig
Hmcp001829	C27H30O15	Quercetin-3,7-Di-O-rhamnoside	Flavonoids	Flavonols	28638-13-3	3	7.64E+04	8.87E+04	1.47E+05	6.07E+04	3.99E+04	6.34E+04	9.00E+00	9.00E+00	9.00E+00	7.81E+04	5.60E+04	9.67E+04	5.65E+04	3.19E+04	7.28E+04	7.11E+04	6.77E+04	9.42E+04	1.16E+05	3.96E+04	7.19E+04	6.69E+04	8.59E+04	6.66E+04	5.71E+04	2.96E+04	5.98E+04	6.41E+04	7.12E+04	5.49E+04	1.23	0.0016	sig
NK10256198	C15H10O6	3,5,7,2'-Tetrahydroxyflavone; Datiscetin	Flavonoids	Flavones	480-15-9	2	1.77E+06	1.52E+06	1.34E+06	3.83E+06	3.83E+06	4.03E+06	3.51E+06	3.66E+06	3.52E+06	3.71E+06	3.67E+06	3.63E+06	4.13E+06	3.58E+06	3.85E+06	4.69E+06	5.24E+06	4.25E+06	4.34E+06	4.16E+06	4.49E+06	3.25E+06	3.34E+06	3.67E+06	4.93E+06	4.61E+06	4.82E+06	4.05E+06	4.02E+06	3.89E+06	1.23	0	sig
mws1050	C5H9NO4	O-Acetylserine	Amino acids and derivatives	Amino acids and derivatives	5147-00-2	3	3.47E+05	5.08E+05	4.14E+05	5.16E+05	5.23E+05	5.55E+05	6.51E+05	6.90E+05	6.65E+05	7.59E+05	6.95E+05	6.97E+05	6.33E+05	6.37E+05	5.89E+05	9.17E+05	8.77E+05	8.05E+05	9.10E+05	9.66E+05	9.30E+05	8.78E+05	9.05E+05	1.01E+06	1.14E+06	1.12E+06	1.09E+06	1.95E+06	1.79E+06	1.92E+06	1.23	0	sig
Lmhp009464	C22H44NO7P	LysoPE 17:1(2n isomer)	Lipids	LPE	-	3	6.38E+04	4.80E+04	4.87E+04	1.43E+05	2.00E+05	1.28E+05	1.75E+05	1.46E+05	1.77E+05	1.42E+05	1.80E+05	1.74E+05	1.86E+05	1.80E+05	1.79E+05	1.56E+05	1.39E+05	2.25E+05	1.73E+05	2.05E+05	1.57E+05	1.87E+05	2.08E+05	1.80E+05	1.89E+05	1.97E+05	1.81E+05	1.68E+05	1.92E+05	1.67E+05	1.23	0	sig
Jmbn003202	C10H20O6	Butyl Beta-D-Fructopyranoside	Others	Saccharides	67884-27-9	3	7.43E+04	7.80E+04	9.22E+04	5.21E+04	4.22E+04	6.81E+04	6.35E+04	4.59E+04	4.91E+04	6.07E+04	6.74E+04	6.74E+04	5.02E+04	5.40E+04	5.04E+04	6.69E+04	4.96E+04	5.38E+04	4.95E+04	4.80E+04	6.31E+04	4.13E+04	5.42E+04	5.25E+04	5.13E+04	6.67E+04	5.42E+04	5.85E+04	6.73E+04	5.81E+04	1.22	0.0047	sig
mws0344	C5H10O6	D-Xylonic acid	Others	Saccharides	526-91-0	1	1.64E+07	1.62E+07	1.62E+07	1.60E+07	1.50E+07	1.56E+07	1.54E+07	1.60E+07	1.55E+07	1.52E+07	1.48E+07	1.46E+07	1.65E+07	1.49E+07	1.53E+07	1.52E+07	1.49E+07	1.45E+07	1.36E+07	1.39E+07	1.42E+07	1.48E+07	1.59E+07	1.45E+07	1.45E+07	1.37E+07	1.40E+07	1.25E+07	1.18E+07	1.23E+07	1.22	0	sig
MWS1900	C11H20O4	Undecanedioic acid	Lipids	Free fatty acids	1852-04-6	3	9.26E+04	4.66E+04	5.09E+04	5.82E+04	6.55E+04	6.21E+04	7.48E+04	6.88E+04	6.60E+04	7.26E+04	6.86E+04	7.43E+04	7.48E+04	7.52E+04	6.95E+04	7.59E+04	8.67E+04	8.05E+04	7.10E+04	7.79E+04	7.77E+04	8.19E+04	8.65E+04	8.31E+04	9.98E+04	9.89E+04	8.86E+04	1.10E+05	1.07E+05	1.03E+05	1.22	0.0001	sig
pme1816	C16H18O9	Neochlorogenic acid (5-O-Caffeoylquinic acid)*	Phenolic acids	Phenolic acids	906-33-2	1	3.85E+07	3.37E+07	3.50E+07	3.88E+07	3.85E+07	3.83E+07	3.81E+07	3.72E+07	3.69E+07	3.78E+07	3.62E+07	3.62E+07	4.02E+07	3.96E+07	3.94E+07	3.47E+07	3.50E+07	3.42E+07	3.90E+07	3.71E+07	3.93E+07	3.59E+07	3.48E+07	3.61E+07	3.48E+07	3.69E+07	3.64E+07	3.64E+07	3.60E+07	3.93E+07	1.22	0.001	sig
Hmqp006023	C20H36O3	Ethyl 9-Hydroxy-10,12-octadecadienoic acid	Lipids	Free fatty acids	-	3	9.47E+04	9.66E+03	9.12E+03	3.96E+04	3.63E+04	3.27E+04	1.46E+04	2.06E+04	2.07E+04	3.90E+04	3.19E+04	2.68E+04	3.09E+04	2.76E+04	2.46E+04	2.80E+04	3.07E+04	3.80E+04	3.60E+04	4.93E+04	4.64E+04	6.50E+04	6.46E+04	6.56E+04	7.01E+04	6.41E+04	8.48E+04	9.52E+04	1.06E+05	1.17E+05	1.21	0.0001	sig
pmb0854	C26H48NO7P	LysoPC 18:3	Lipids	LPC	-	1	1.35E+06	7.97E+05	6.02E+05	2.01E+06	1.88E+06	1.84E+06	1.85E+06	1.89E+06	1.81E+06	2.05E+06	2.06E+06	2.02E+06	1.94E+06	1.93E+06	1.74E+06	2.07E+06	1.99E+06	2.27E+06	1.65E+06	1.86E+06	1.84E+06	1.87E+06	1.85E+06	1.79E+06	1.86E+06	2.13E+06	2.15E+06	2.29E+06	2.26E+06	2.15E+06	1.21	0	sig
Hmqn002118	C9H6O3	7-Hydroxycoumarin;Umbelliferone	Lignans and Coumarins	Coumarins	93-35-6	1	2.19E+06	1.67E+06	1.79E+06	2.39E+06	2.52E+06	2.34E+06	2.52E+06	2.53E+06	2.36E+06	2.22E+06	2.24E+06	2.31E+06	2.64E+06	2.57E+06	2.65E+06	2.38E+06	2.50E+06	2.60E+06	2.35E+06	2.34E+06	2.28E+06	2.35E+06	2.44E+06	2.30E+06	2.56E+06	2.45E+06	2.53E+06	2.54E+06	2.52E+06	2.43E+06	1.21	0	sig
pmb3142	C13H16O8	Salicylic acid-2-O-glucoside	Phenolic acids	Phenolic acids	10366-91-3	3	6.53E+05	7.81E+05	7.21E+05	7.76E+05	7.63E+05	7.92E+05	8.47E+05	8.39E+05	8.62E+05	1.10E+06	9.98E+05	1.23E+06	8.63E+05	8.67E+05	8.29E+05	8.25E+05	8.07E+05	8.78E+05	8.07E+05	8.54E+05	7.82E+05	7.94E+05	8.14E+05	7.98E+05	6.99E+05	7.88E+05	8.29E+05	9.10E+05	8.82E+05	8.29E+05	1.21	0	sig
mws5038	C12H22O11	Isomaltulose*	Others	Saccharides	13718-94-0	2	2.13E+07	2.27E+07	2.04E+07	2.72E+07	2.33E+07	2.47E+07	2.73E+07	2.50E+07	2.59E+07	2.58E+07	2.01E+07	2.52E+07	2.68E+07	2.80E+07	2.63E+07	2.47E+07	2.41E+07	2.71E+07	2.43E+07	2.41E+07	2.46E+07	2.48E+07	2.46E+07	2.27E+07	2.24E+07	2.37E+07	2.10E+07	2.92E+07	2.51E+07	2.55E+07	1.21	0.0098	sig
Qmzp101908	C21H26O7	5'-Methoxylariciresinol	Lignans and Coumarins	Lignans	105256-12-0	3	5.66E+04	5.45E+04	5.23E+04	4.31E+04	5.16E+04	2.86E+04	4.36E+04	4.09E+04	6.02E+04	5.17E+04	4.47E+04	4.72E+04	9.01E+04	4.10E+04	8.27E+04	5.29E+04	5.61E+04	3.26E+04	1.30E+05	6.53E+04	1.46E+05	7.27E+04	8.53E+04	9.48E+04	6.26E+04	5.27E+04	4.61E+04	6.17E+04	6.45E+04	1.24E+05	1.21	0.0072	sig
pme2117	C10H15N5O10P2	Adenosine 5'-diphosphate	Nucleotides and derivatives	Nucleotides and derivatives	58-64-0	3	1.81E+06	1.28E+06	1.53E+06	1.00E+06	1.23E+06	1.12E+06	1.04E+06	1.03E+06	1.03E+06	1.21E+06	1.23E+06	1.20E+06	1.11E+06	1.16E+06	1.01E+06	1.05E+06	1.14E+06	1.00E+06	9.84E+05	1.13E+06	1.27E+06	1.07E+06	1.02E+06	1.33E+06	1.09E+06	1.01E+06	1.06E+06	1.23E+06	1.03E+06	1.20E+06	1.2	0.0044	sig
mws0748	C16H18O9	1-Caffeoylquinic acid	Phenolic acids	Phenolic acids	1241-87-8	1	4.35E+07	3.80E+07	3.90E+07	4.25E+07	4.38E+07	4.14E+07	4.29E+07	4.08E+07	4.12E+07	4.24E+07	3.95E+07	4.01E+07	4.41E+07	4.55E+07	4.46E+07	3.68E+07	4.11E+07	3.86E+07	4.13E+07	4.13E+07	4.06E+07	3.76E+07	4.13E+07	3.78E+07	4.04E+07	3.85E+07	4.18E+07	4.08E+07	4.09E+07	4.14E+07	1.19	0.0093	sig
Lssp210056	C21H20O12	Quercetin3-O-galactoside	Flavonoids	Other Flavonoids	-	1	1.61E+07	1.58E+07	1.03E+07	6.27E+06	8.90E+06	7.02E+06	8.56E+06	1.01E+07	1.17E+07	1.09E+07	1.24E+07	1.21E+07	1.45E+07	1.04E+07	8.59E+06	9.85E+06	8.86E+06	5.51E+06	9.77E+06	9.75E+06	8.77E+06	1.33E+07	1.22E+07	1.15E+07	8.95E+06	9.39E+06	9.78E+06	8.75E+06	9.35E+06	1.29E+07	1.18	0.0129	sig
Zmpn002440	C15H12O6	3,4,2',4',6'-Pentahydroxychalcone	Flavonoids	Chalcones	73692-51-0	2	6.94E+06	8.16E+06	6.61E+06	8.83E+06	9.94E+06	8.96E+06	8.89E+06	8.68E+06	9.79E+06	8.69E+06	9.09E+06	9.66E+06	1.05E+07	9.57E+06	9.82E+06	8.24E+06	9.70E+06	9.56E+06	8.30E+06	8.96E+06	8.12E+06	8.30E+06	9.12E+06	8.63E+06	9.34E+06	9.37E+06	9.50E+06	9.97E+06	1.01E+07	9.00E+06	1.17	0.0009	sig
pmb0863	C24H46NO7P	LysoPC 16:2(2n isomer)	Lipids	LPC	-	3	1.59E+06	7.04E+05	5.47E+05	1.69E+06	1.70E+06	1.63E+06	1.43E+06	1.51E+06	1.49E+06	1.79E+06	1.76E+06	1.68E+06	1.70E+06	1.58E+06	1.62E+06	1.72E+06	1.66E+06	1.87E+06	1.41E+06	1.55E+06	1.55E+06	1.82E+06	1.68E+06	1.55E+06	1.35E+06	1.58E+06	1.63E+06	1.94E+06	1.82E+06	1.79E+06	1.17	0.0016	sig
pme0500	C18H32O16	D-Melezitose	Others	Saccharides	597-12-6	3	5.20E+05	3.74E+05	5.48E+05	4.56E+05	4.56E+05	3.76E+05	4.40E+05	3.18E+05	3.74E+05	4.42E+05	4.33E+05	4.07E+05	4.80E+05	3.78E+05	3.85E+05	3.48E+05	3.82E+05	3.79E+05	3.91E+05	3.99E+05	4.19E+05	4.04E+05	4.22E+05	4.44E+05	4.88E+05	5.15E+05	5.53E+05	4.35E+05	3.75E+05	4.33E+05	1.17	0.0257	sig
mws1068	C15H10O6	Kaempferol (3,5,7,4'-Tetrahydroxyflavone)	Flavonoids	Flavonols	520-18-3	1	2.59E+06	2.22E+06	1.98E+06	5.84E+06	5.72E+06	6.14E+06	5.74E+06	5.47E+06	5.55E+06	5.63E+06	5.77E+06	5.53E+06	6.29E+06	5.25E+06	5.80E+06	7.07E+06	8.06E+06	6.70E+06	6.55E+06	6.80E+06	6.96E+06	5.20E+06	5.25E+06	5.55E+06	7.81E+06	7.51E+06	7.01E+06	6.50E+06	6.15E+06	6.26E+06	1.17	0	sig
Lmjp003655	C22H22O11	6-C-MethylKaempferol-3-glucoside	Flavonoids	Flavones	-	1	1.95E+07	2.86E+07	2.31E+07	2.05E+07	2.09E+07	2.33E+07	2.22E+07	2.24E+07	2.22E+07	1.82E+07	2.03E+07	1.99E+07	2.66E+07	2.44E+07	2.67E+07	2.15E+07	2.28E+07	2.50E+07	2.09E+07	2.54E+07	2.37E+07	2.89E+07	2.82E+07	2.43E+07	2.22E+07	2.41E+07	2.30E+07	2.64E+07	2.29E+07	2.40E+07	1.17	0.0169	sig
pmb2643	C14H26O2	Myristoleic acid	Lipids	Free fatty acids	544-64-9	3	1.90E+05	1.13E+05	1.64E+05	3.17E+05	3.36E+05	3.41E+05	3.28E+05	3.53E+05	3.41E+05	3.28E+05	2.93E+05	3.24E+05	3.73E+05	3.34E+05	3.66E+05	3.85E+05	3.28E+05	3.44E+05	3.70E+05	3.83E+05	3.75E+05	3.64E+05	3.58E+05	3.10E+05	3.66E+05	4.05E+05	3.58E+05	4.06E+05	3.44E+05	3.71E+05	1.16	0	sig
Wmcn000052	C30H50O2	Lup-20(29)-ene-1,3-diol (Glochidiol)	Terpenoids	Triterpene	6610-56-6	3	2.14E+05	1.65E+05	3.52E+05	4.44E+05	5.42E+05	4.88E+05	2.30E+05	2.27E+05	2.85E+05	2.02E+05	1.92E+05	2.08E+05	2.67E+05	2.99E+05	2.23E+05	2.02E+05	2.04E+05	3.88E+05	1.72E+05	2.22E+05	2.31E+05	3.22E+05	2.57E+05	5.22E+05	3.03E+05	2.06E+05	1.80E+05	1.76E+05	1.96E+05	2.27E+05	1.16	0.0015	sig
MWSHY0106	C15H10O8	Myricetin	Flavonoids	Flavonols	529-44-2	2	2.35E+06	2.61E+06	2.36E+06	4.33E+06	4.45E+06	4.53E+06	4.41E+06	4.77E+06	4.92E+06	4.49E+06	4.89E+06	4.66E+06	4.89E+06	4.96E+06	5.12E+06	4.41E+06	4.70E+06	5.00E+06	4.71E+06	4.31E+06	4.75E+06	6.16E+06	5.27E+06	4.96E+06	5.28E+06	5.77E+06	5.60E+06	4.27E+06	4.53E+06	4.63E+06	1.16	0	sig
Lmgn000242	C6H10O6	4,5,6-Trihydroxy-2-oxohexanoic acid	Organic acids	Organic acids	56742-44-0	3	5.15E+04	3.31E+04	3.25E+04	4.59E+04	4.56E+04	3.41E+04	3.48E+04	3.07E+04	3.16E+04	3.88E+04	3.46E+04	3.17E+04	4.23E+04	4.65E+04	4.19E+04	2.88E+04	3.05E+04	3.14E+04	2.98E+04	3.55E+04	3.53E+04	3.04E+04	2.77E+04	3.65E+04	2.62E+04	3.25E+04	3.52E+04	2.58E+04	2.62E+04	2.94E+04	1.15	0.01	sig
mws0906	C16H22O8	Coniferin	Phenolic acids	Phenolic acids	531-29-3	3	4.45E+06	7.11E+06	5.84E+06	3.94E+06	3.78E+06	4.17E+06	3.74E+06	3.92E+06	4.23E+06	3.88E+06	3.83E+06	3.33E+06	4.26E+06	4.60E+06	3.89E+06	3.82E+06	3.84E+06	4.13E+06	3.17E+06	3.98E+06	3.50E+06	3.42E+06	3.96E+06	4.52E+06	3.87E+06	3.42E+06	4.02E+06	4.30E+06	3.85E+06	3.83E+06	1.15	0.003	sig
Lmmp002963	C28H32O16	6-C-Methylquercetin-3-O-rutinoside	Flavonoids	Flavonols	-	3	2.62E+06	2.97E+06	2.68E+06	2.82E+06	3.14E+06	3.44E+06	2.68E+06	2.74E+06	2.41E+06	2.97E+06	3.06E+06	3.21E+06	2.76E+06	3.05E+06	3.17E+06	2.85E+06	2.96E+06	2.70E+06	2.62E+06	2.48E+06	2.62E+06	2.55E+06	2.96E+06	3.12E+06	2.60E+06	2.93E+06	2.67E+06	2.66E+06	2.64E+06	2.91E+06	1.15	0.0283	sig
mws1038	C11H22N2O4S	Pantetheine	Alkaloids	Alkaloids	496-65-1	2	1.77E+06	2.18E+06	1.96E+06	1.53E+06	1.46E+06	1.34E+06	1.37E+06	1.36E+06	1.23E+06	1.13E+06	1.16E+06	1.15E+06	1.36E+06	1.43E+06	1.43E+06	9.11E+05	8.50E+05	1.02E+06	9.26E+05	7.76E+05	8.24E+05	9.82E+05	8.96E+05	8.67E+05	7.10E+05	8.16E+05	7.67E+05	5.00E+05	4.46E+05	4.94E+05	1.15	0	sig
MWStz043	C26H26O12	3,4-Di-O-caffeoylquinic acid methyl ester	Phenolic acids	Phenolic acids	114637-83-1	3	2.60E+05	2.38E+05	2.46E+05	2.10E+05	2.73E+05	2.09E+05	2.70E+05	2.97E+05	2.52E+05	2.70E+05	2.71E+05	2.33E+05	2.05E+05	2.44E+05	2.58E+05	1.95E+05	2.90E+05	2.41E+05	1.67E+05	2.75E+05	2.19E+05	2.73E+05	3.13E+05	2.73E+05	2.93E+05	3.00E+05	3.00E+05	4.00E+05	2.60E+05	3.45E+05	1.14	0.03	sig
mws0371	C22H32O2	Cis-4,7,10,13,16,19-Docosahexaenoic Acid	Lipids	Free fatty acids	6217-54-5	3	3.74E+04	3.01E+04	3.88E+04	6.14E+04	5.11E+04	6.29E+04	3.85E+04	4.53E+04	4.22E+04	3.58E+04	3.39E+04	3.66E+04	4.63E+04	3.98E+04	4.72E+04	4.90E+04	3.44E+04	5.39E+04	4.29E+04	3.76E+04	4.17E+04	4.31E+04	4.27E+04	4.14E+04	4.62E+04	4.86E+04	4.66E+04	3.88E+04	4.19E+04	4.38E+04	1.14	0.0004	sig
pmp001270	C24H48NO7P	LysoPC 16:1	Lipids	LPC	76790-27-7	1	5.25E+06	2.68E+06	2.56E+06	6.28E+06	6.59E+06	6.14E+06	6.76E+06	6.53E+06	6.10E+06	7.08E+06	6.72E+06	6.82E+06	6.76E+06	6.55E+06	6.62E+06	6.50E+06	6.92E+06	7.45E+06	6.10E+06	6.48E+06	6.56E+06	6.93E+06	6.78E+06	6.00E+06	6.71E+06	7.18E+06	7.70E+06	7.41E+06	7.09E+06	7.42E+06	1.14	0	sig
pmp001281	C26H52NO7P	LysoPC 18:1	Lipids	LPC	-	1	7.35E+06	6.58E+06	5.85E+06	1.27E+07	1.12E+07	1.16E+07	1.48E+07	1.42E+07	1.32E+07	1.17E+07	1.42E+07	1.20E+07	1.55E+07	1.23E+07	1.44E+07	1.19E+07	1.15E+07	1.51E+07	1.32E+07	1.48E+07	1.23E+07	1.57E+07	1.50E+07	1.35E+07	1.25E+07	1.63E+07	1.58E+07	1.37E+07	1.12E+07	1.32E+07	1.14	0	sig
Zmdn002400	C21H24O11	Epicatechin-3'-O-β-D-glucopyranoside*	Flavonoids	Flavanols	-	2	2.93E+06	3.43E+06	3.04E+06	3.23E+06	3.16E+06	3.18E+06	2.99E+06	3.34E+06	3.11E+06	3.11E+06	2.67E+06	3.42E+06	3.12E+06	3.21E+06	3.17E+06	3.25E+06	3.24E+06	3.47E+06	3.08E+06	3.15E+06	3.05E+06	3.05E+06	3.27E+06	3.28E+06	3.48E+06	3.35E+06	3.52E+06	3.57E+06	3.58E+06	3.64E+06	1.14	0.0212	sig
MWS1882	C4H7NO4	Iminodiacetic acid*	Organic acids	Organic acids	142-73-4	1	1.16E+06	1.32E+06	1.24E+06	9.52E+05	1.04E+06	9.88E+05	9.67E+05	9.70E+05	1.04E+06	9.81E+05	8.88E+05	9.47E+05	1.03E+06	9.44E+05	9.54E+05	1.07E+06	9.99E+05	1.07E+06	9.91E+05	9.86E+05	9.46E+05	8.57E+05	9.98E+05	9.18E+05	9.70E+05	9.27E+05	9.78E+05	1.06E+06	9.11E+05	1.01E+06	1.14	0	sig
Lmbn007891	C18H34O4	Hydroxy ricinoleic acid	Lipids	Free fatty acids	-	3	3.57E+04	1.79E+04	1.21E+04	3.40E+04	3.66E+04	3.21E+04	3.05E+04	3.05E+04	2.79E+04	2.97E+04	3.13E+04	2.78E+04	3.87E+04	3.95E+04	3.68E+04	3.04E+04	3.30E+04	3.51E+04	3.18E+04	3.40E+04	3.19E+04	3.49E+04	3.61E+04	3.60E+04	3.27E+04	3.12E+04	3.29E+04	3.44E+04	2.92E+04	3.12E+04	1.13	0.0136	sig
mws2213	C9H8O2	Cinnamic acid	Phenolic acids	Phenolic acids	140-10-3	3	5.20E+04	3.11E+04	2.66E+04	7.08E+04	6.75E+04	7.20E+04	6.71E+04	6.35E+04	7.23E+04	7.22E+04	6.03E+04	6.61E+04	7.32E+04	7.90E+04	7.59E+04	6.36E+04	6.03E+04	6.92E+04	6.78E+04	8.00E+04	6.34E+04	7.83E+04	6.48E+04	7.05E+04	7.99E+04	8.47E+04	6.57E+04	8.26E+04	6.87E+04	7.38E+04	1.13	0.0001	sig
Lahp003986	C21H22O10	3,4-Dihydro-4-(4'-hydroxyphenyl)-5,7-dihydroxycoumarin glucoside	Lignans and Coumarins	Coumarins	-	3	9.43E+05	1.59E+06	1.84E+06	5.86E+05	6.26E+05	9.65E+05	7.35E+05	6.72E+05	6.52E+05	6.06E+05	7.16E+05	7.31E+05	8.42E+05	6.38E+05	7.49E+05	8.49E+05	5.55E+05	8.04E+05	6.50E+05	6.19E+05	7.23E+05	7.25E+05	7.04E+05	7.26E+05	5.57E+05	7.81E+05	6.52E+05	6.41E+05	6.66E+05	6.26E+05	1.12	0.0007	sig
Lmgp004784	C15H14O5	Apiferol	Flavonoids	Flavones	55167-29-8	3	4.69E+06	1.03E+07	9.31E+06	5.72E+06	4.80E+06	5.94E+06	5.23E+06	4.79E+06	4.93E+06	5.45E+06	5.73E+06	5.21E+06	5.29E+06	4.69E+06	4.73E+06	5.13E+06	5.62E+06	5.54E+06	4.74E+06	5.31E+06	4.70E+06	5.22E+06	5.44E+06	5.55E+06	4.65E+06	4.91E+06	5.21E+06	5.13E+06	5.97E+06	5.26E+06	1.12	0.032	sig
Hmln002806	C16H16O8	5-O-Caffeoylshikimic acid	Phenolic acids	Phenolic acids	180981-12-8	3	4.34E+05	6.30E+05	4.16E+05	5.14E+05	5.51E+05	3.99E+05	5.21E+05	5.85E+05	5.31E+05	4.83E+05	5.34E+05	4.54E+05	5.68E+05	6.12E+05	5.78E+05	4.63E+05	4.66E+05	4.57E+05	4.72E+05	4.90E+05	5.72E+05	4.83E+05	5.12E+05	4.81E+05	4.63E+05	5.00E+05	5.09E+05	4.26E+05	3.53E+05	4.14E+05	1.11	0.0417	sig
Lmhp008833	C24H48NO7P	LysoPC 16:1(2n isomer)	Lipids	LPC	-	1	5.23E+06	2.96E+06	2.63E+06	6.69E+06	6.65E+06	6.24E+06	6.77E+06	6.69E+06	6.04E+06	6.93E+06	6.69E+06	6.81E+06	6.97E+06	6.84E+06	6.63E+06	6.62E+06	6.83E+06	7.69E+06	5.98E+06	6.53E+06	6.48E+06	7.03E+06	6.66E+06	6.28E+06	6.67E+06	7.36E+06	7.92E+06	7.65E+06	7.37E+06	7.44E+06	1.11	0	sig
MWSHY0167	C15H14O6	Catechin	Flavonoids	Flavanols	154-23-4	1	3.16E+07	3.50E+07	3.38E+07	2.97E+07	2.84E+07	2.93E+07	2.95E+07	3.16E+07	3.00E+07	3.12E+07	3.13E+07	3.15E+07	3.00E+07	2.81E+07	3.00E+07	2.94E+07	2.99E+07	2.99E+07	2.95E+07	2.95E+07	3.02E+07	2.93E+07	2.98E+07	2.87E+07	2.92E+07	3.12E+07	3.06E+07	2.88E+07	2.96E+07	3.01E+07	1.11	0.0002	sig
MWSmce230	C8H8O5	Methyl gallate*	Phenolic acids	Phenolic acids	99-24-1	1	2.95E+06	3.17E+06	3.77E+06	1.49E+06	1.84E+06	2.15E+06	1.47E+06	1.38E+06	1.35E+06	1.77E+06	1.72E+06	1.82E+06	1.35E+06	1.49E+06	1.14E+06	1.74E+06	1.54E+06	1.54E+06	1.52E+06	1.62E+06	1.53E+06	1.22E+06	1.53E+06	1.63E+06	1.27E+06	1.29E+06	1.27E+06	1.71E+06	1.71E+06	1.68E+06	1.11	0	sig
mws0219	C4H7NO4	L-Aspartic Acid*	Amino acids and derivatives	Amino acids and derivatives	56-84-8	1	8.77E+06	9.67E+06	8.93E+06	7.04E+06	7.56E+06	7.58E+06	7.48E+06	6.98E+06	7.17E+06	7.45E+06	7.10E+06	7.19E+06	7.43E+06	6.97E+06	6.99E+06	7.68E+06	7.27E+06	7.71E+06	7.42E+06	7.32E+06	6.95E+06	6.19E+06	7.66E+06	6.79E+06	7.67E+06	7.05E+06	7.36E+06	7.87E+06	6.70E+06	6.98E+06	1.11	0.0001	sig
pma1303	C24H46NO7P	LysoPC 16:2	Lipids	LPC	-	3	1.59E+06	6.91E+05	5.08E+05	1.64E+06	1.76E+06	1.65E+06	1.42E+06	1.41E+06	1.42E+06	1.69E+06	1.67E+06	1.70E+06	1.68E+06	1.60E+06	1.64E+06	1.67E+06	1.61E+06	1.89E+06	1.40E+06	1.54E+06	1.54E+06	1.74E+06	1.71E+06	1.57E+06	1.39E+06	1.55E+06	1.65E+06	1.90E+06	1.79E+06	1.91E+06	1.1	0.0013	sig
Wagp006039	C6H15O4P	2-Hexylphosphoric Acid	Others	Others	-	3	1.87E+05	2.00E+05	1.60E+05	1.84E+05	2.01E+05	2.00E+05	1.82E+05	1.92E+05	2.39E+05	1.80E+05	1.90E+05	1.83E+05	2.03E+05	2.13E+05	1.94E+05	2.08E+05	2.14E+05	1.98E+05	2.04E+05	2.20E+05	1.89E+05	2.24E+05	2.58E+05	2.21E+05	2.16E+05	2.64E+05	2.37E+05	2.20E+05	2.42E+05	2.51E+05	1.1	0.0034	sig
pmb2221	C18H39NO3	4-Hydroxysphinganine	Lipids	Sphingolipids	554-62-1	3	3.53E+05	6.26E+05	6.04E+05	6.74E+05	6.78E+05	6.25E+05	7.02E+05	7.40E+05	7.25E+05	6.81E+05	7.75E+05	7.94E+05	6.52E+05	7.10E+05	7.17E+05	7.51E+05	6.85E+05	6.37E+05	6.60E+05	7.53E+05	7.48E+05	7.34E+05	6.45E+05	7.22E+05	6.92E+05	7.99E+05	7.66E+05	6.17E+05	6.81E+05	6.46E+05	1.09	0.0169	sig
Lmhp010040	C25H46NO7P	LysoPE 20:3	Lipids	LPE	-	2	5.46E+04	4.65E+04	3.35E+04	9.77E+04	1.08E+05	7.65E+04	8.37E+04	1.08E+05	1.04E+05	1.07E+05	8.30E+04	7.04E+04	1.26E+05	8.60E+04	9.72E+04	9.45E+04	6.40E+04	1.16E+05	1.00E+05	8.79E+04	9.27E+04	7.15E+04	1.11E+05	1.09E+05	1.00E+05	1.18E+05	1.17E+05	1.01E+05	7.70E+04	1.07E+05	1.09	0.0125	sig
pme0033	C5H4N4O	Hypoxanthine	Nucleotides and derivatives	Nucleotides and derivatives	68-94-0	3	2.73E+05	2.35E+05	1.36E+05	4.51E+05	4.85E+05	5.03E+05	5.18E+05	4.39E+05	4.33E+05	5.91E+05	4.33E+05	5.57E+05	5.71E+05	5.79E+05	5.85E+05	5.04E+05	4.28E+05	5.60E+05	5.42E+05	5.54E+05	5.66E+05	4.85E+05	5.56E+05	5.59E+05	5.85E+05	6.10E+05	6.08E+05	5.83E+05	5.03E+05	5.33E+05	1.09	0	sig
Zmdp000292	C7H16N4O2	Arginine methyl ester*	Amino acids and derivatives	Amino acids and derivatives	-	3	1.43E+07	1.54E+07	1.33E+07	1.36E+07	1.57E+07	1.57E+07	1.56E+07	1.57E+07	1.42E+07	1.49E+07	1.36E+07	1.36E+07	1.44E+07	1.57E+07	1.57E+07	1.67E+07	1.44E+07	1.61E+07	1.28E+07	1.31E+07	1.39E+07	1.41E+07	1.40E+07	1.44E+07	1.41E+07	1.37E+07	1.34E+07	1.49E+07	1.45E+07	1.41E+07	1.09	0.0281	sig
Lmhp009187	C20H42NO7P	LysoPE 15:0	Lipids	LPE	-	3	7.86E+04	6.30E+04	6.63E+04	1.63E+05	1.75E+05	1.38E+05	1.66E+05	1.26E+05	1.26E+05	1.57E+05	1.93E+05	1.78E+05	1.07E+05	1.14E+05	1.51E+05	1.91E+05	1.62E+05	1.43E+05	1.26E+05	1.64E+05	1.38E+05	1.89E+05	1.85E+05	1.64E+05	1.39E+05	1.97E+05	1.77E+05	1.54E+05	1.64E+05	1.57E+05	1.08	0	sig
Zmyn005384	C18H36O3	2R-Hydroxyoctadecanoic Acid	Lipids	Free fatty acids	26633-48-7	1	6.58E+05	4.97E+05	4.27E+05	7.76E+05	7.40E+05	7.41E+05	7.17E+05	6.27E+05	7.07E+05	6.56E+05	6.82E+05	6.56E+05	6.93E+05	6.37E+05	7.10E+05	7.04E+05	6.81E+05	6.91E+05	6.14E+05	6.69E+05	6.70E+05	7.26E+05	7.72E+05	7.00E+05	7.63E+05	7.06E+05	7.23E+05	7.27E+05	7.40E+05	6.85E+05	1.08	0.0009	sig
Zmgn004894	C8H8O3	Methyl 4-hydroxybenzoate*	Phenolic acids	Phenolic acids	99-76-3	3	6.67E+04	8.36E+04	6.15E+04	6.79E+04	7.14E+04	7.55E+04	7.04E+04	7.32E+04	6.30E+04	7.25E+04	7.26E+04	7.67E+04	7.20E+04	8.83E+04	9.10E+04	7.76E+04	6.56E+04	7.11E+04	7.09E+04	8.37E+04	7.91E+04	8.05E+04	6.26E+04	7.83E+04	8.63E+04	9.53E+04	7.97E+04	9.22E+04	8.45E+04	1.02E+05	1.08	0.0131	sig
Lmqp000427	C6H11NO3	N-Methyl-Trans-4-Hydroxy-L-Proline	Amino acids and derivatives	Amino acids and derivatives	4252-82-8	3	4.32E+05	4.76E+05	3.91E+05	4.45E+05	4.47E+05	4.23E+05	4.34E+05	4.50E+05	4.57E+05	4.22E+05	4.69E+05	5.30E+05	4.91E+05	4.18E+05	4.80E+05	4.94E+05	3.98E+05	3.91E+05	4.67E+05	5.19E+05	5.37E+05	4.86E+05	4.87E+05	4.90E+05	5.31E+05	4.90E+05	5.33E+05	5.49E+05	4.98E+05	5.22E+05	1.08	0.0164	sig
Lmhp002772	C14H20N2O2	p-Coumaroylcadaverine	Alkaloids	Phenolamine	-	3	1.51E+05	1.53E+05	1.30E+05	1.44E+05	1.44E+05	1.37E+05	1.10E+05	1.55E+05	1.41E+05	1.45E+05	1.68E+05	1.30E+05	1.19E+05	1.66E+05	1.81E+05	1.99E+05	1.78E+05	1.32E+05	2.07E+05	2.18E+05	1.48E+05	1.76E+05	2.34E+05	1.81E+05	2.18E+05	2.03E+05	1.99E+05	1.27E+05	1.56E+05	1.94E+05	1.08	0.0297	sig
pme0534	C6H12O7	Gluconic acid	Others	Saccharides	526-95-4	1	1.02E+07	1.01E+07	9.17E+06	8.91E+06	9.51E+06	9.71E+06	9.41E+06	8.94E+06	9.87E+06	8.99E+06	8.73E+06	8.50E+06	1.06E+07	9.41E+06	8.90E+06	9.40E+06	8.73E+06	9.21E+06	8.61E+06	8.74E+06	8.15E+06	8.23E+06	9.11E+06	8.68E+06	8.76E+06	8.44E+06	8.46E+06	7.95E+06	7.18E+06	8.06E+06	1.08	0.0007	sig
Wagp009533	C20H20O8	5-Hydroxy-6,7,3',4',5'-Pentamethoxyflavone	Flavonoids	Flavones	29215-55-2	3	1.35E+05	1.87E+05	1.37E+05	1.87E+05	1.83E+05	1.76E+05	1.84E+05	1.63E+05	1.90E+05	1.76E+05	1.74E+05	1.62E+05	2.41E+05	2.10E+05	1.97E+05	1.74E+05	1.53E+05	2.07E+05	1.46E+05	1.43E+05	1.54E+05	1.55E+05	1.41E+05	1.74E+05	1.69E+05	1.61E+05	1.92E+05	1.64E+05	1.71E+05	2.12E+05	1.07	0.0164	sig
Lmbp000123	C6H13NO2S	L-Homomethionine	Amino acids and derivatives	Amino acids and derivatives	25148-30-5	3	1.01E+07	9.01E+06	1.09E+07	7.93E+06	8.08E+06	8.20E+06	7.94E+06	7.54E+06	6.93E+06	7.95E+06	7.82E+06	7.85E+06	7.35E+06	7.09E+06	7.49E+06	6.48E+06	6.43E+06	6.89E+06	6.00E+06	6.39E+06	6.47E+06	6.76E+06	6.59E+06	6.55E+06	5.52E+06	5.85E+06	6.01E+06	4.11E+06	4.17E+06	4.21E+06	1.06	0	sig
pmn001647	C45H38O18	Procyanidin C2	Tannins	Proanthocyanidins	37064-31-6	1	5.41E+06	7.04E+06	8.68E+06	4.43E+06	4.77E+06	4.74E+06	4.75E+06	5.20E+06	4.98E+06	5.10E+06	7.18E+06	6.61E+06	4.74E+06	5.67E+06	5.23E+06	5.07E+06	5.27E+06	5.35E+06	5.62E+06	4.67E+06	4.56E+06	5.88E+06	4.43E+06	3.66E+06	4.99E+06	5.41E+06	5.69E+06	5.21E+06	6.95E+06	4.86E+06	1.06	0.0494	sig
mws0126	C26H54NO7P	LysoPC 18:0	Lipids	LPC	19420-57-6	1	1.20E+07	5.59E+06	4.05E+06	7.95E+06	8.60E+06	8.01E+06	7.74E+06	7.96E+06	7.84E+06	8.73E+06	8.99E+06	8.54E+06	9.03E+06	8.40E+06	8.90E+06	8.73E+06	8.92E+06	9.72E+06	9.88E+06	1.04E+07	1.13E+07	1.34E+07	1.27E+07	1.17E+07	1.44E+07	1.41E+07	1.43E+07	1.25E+07	1.37E+07	1.54E+07	1.06	0	sig
Lmzp004885	C17H14O7	Tricin (5,7,4'-Trihydroxy-3',5'-dimethoxyflavone)	Flavonoids	Flavones	520-32-1	2	6.78E+06	6.25E+06	5.21E+06	7.40E+06	7.55E+06	6.70E+06	6.67E+06	6.53E+06	6.92E+06	7.55E+06	7.36E+06	7.22E+06	7.99E+06	7.29E+06	7.22E+06	7.53E+06	7.21E+06	8.22E+06	6.77E+06	7.09E+06	7.46E+06	7.29E+06	7.59E+06	6.82E+06	6.87E+06	7.45E+06	7.65E+06	7.39E+06	6.74E+06	6.99E+06	1.06	0.015	sig
pme3313	C6H13O9P	D-Fructose 6-phosphate	Others	Saccharides	643-13-0	3	5.74E+06	9.60E+06	8.81E+06	6.65E+06	6.95E+06	7.06E+06	7.97E+06	7.65E+06	7.85E+06	6.59E+06	6.45E+06	6.32E+06	7.22E+06	6.40E+06	6.26E+06	6.65E+06	6.50E+06	6.49E+06	5.70E+06	6.45E+06	6.20E+06	5.35E+06	5.61E+06	6.08E+06	6.43E+06	5.49E+06	5.92E+06	4.63E+06	4.83E+06	4.97E+06	1.06	0.0008	sig
Lmqp007445	C19H18O9	5,7,4'-Trihydroxy-3,6,3',5'-Tetramethoxyflavone	Flavonoids	Flavones	-	3	1.80E+05	1.85E+05	1.47E+05	1.72E+05	1.77E+05	1.88E+05	1.50E+05	1.61E+05	1.75E+05	1.81E+05	1.63E+05	1.62E+05	1.84E+05	1.80E+05	1.60E+05	1.68E+05	1.79E+05	1.89E+05	2.45E+05	2.05E+05	2.15E+05	1.74E+05	1.95E+05	2.02E+05	1.94E+05	1.76E+05	2.08E+05	2.19E+05	2.00E+05	1.82E+05	1.06	0.0038	sig
Cmbp005948	C21H20O8	1-O-p-Hydroxycinnamoyl-3-O-caffeoylglycerol	Phenolic acids	Phenolic acids	-	3	4.63E+05	3.12E+05	3.16E+05	5.10E+05	5.07E+05	4.80E+05	5.05E+05	4.62E+05	4.85E+05	5.12E+05	5.10E+05	5.14E+05	5.18E+05	5.45E+05	5.80E+05	4.40E+05	4.32E+05	5.52E+05	4.88E+05	4.58E+05	5.86E+05	5.50E+05	5.61E+05	5.51E+05	5.43E+05	5.06E+05	5.99E+05	4.66E+05	4.61E+05	5.02E+05	1.06	0.0027	sig
pme1398	C21H21O12+	Delphinidin-3-O-glucoside (Mirtillin)	Flavonoids	Anthocyanidins	50986-17-9	1	7.49E+07	9.41E+07	8.09E+07	5.08E+07	5.85E+07	5.99E+07	4.78E+07	4.55E+07	4.77E+07	5.88E+07	5.27E+07	5.64E+07	5.27E+07	4.95E+07	4.90E+07	5.09E+07	5.46E+07	4.61E+07	4.52E+07	4.92E+07	4.96E+07	4.44E+07	5.89E+07	4.79E+07	4.71E+07	4.68E+07	4.80E+07	5.25E+07	4.90E+07	5.44E+07	1.05	0	sig
pme1474	C11H15N5O3S	5'-Deoxy-5'-(methylthio)adenosine	Nucleotides and derivatives	Nucleotides and derivatives	2457-80-9	1	7.01E+06	4.56E+06	5.33E+06	1.70E+07	1.64E+07	1.68E+07	1.86E+07	1.85E+07	1.76E+07	2.11E+07	2.14E+07	2.15E+07	1.85E+07	1.73E+07	1.77E+07	2.13E+07	1.94E+07	2.19E+07	2.36E+07	2.23E+07	2.36E+07	1.96E+07	2.11E+07	2.11E+07	2.06E+07	2.14E+07	2.28E+07	2.31E+07	2.34E+07	2.34E+07	1.05	0	sig
MWSmce329	C9H12O4	Antiarol; 3,4,5-Trimethoxyphenol	Phenolic acids	Phenolic acids	642-71-7	3	6.91E+05	6.48E+05	7.84E+05	9.40E+05	7.32E+05	7.58E+05	8.69E+05	1.10E+06	9.20E+05	1.00E+06	1.03E+06	1.20E+06	1.01E+06	1.30E+06	9.31E+05	1.21E+06	1.11E+06	1.30E+06	1.64E+06	1.96E+06	1.47E+06	1.40E+06	1.63E+06	1.75E+06	1.17E+06	1.50E+06	1.60E+06	1.76E+06	1.63E+06	1.93E+06	1.05	0	sig
pmb0764	C6H9NOS	4-Methyl-5-thiazoleethanol	Others	Others	137-00-8	3	4.11E+04	5.06E+04	4.27E+04	8.71E+04	6.84E+04	7.77E+04	8.27E+04	7.52E+04	7.27E+04	9.35E+04	1.01E+05	1.35E+05	7.73E+04	9.31E+04	7.31E+04	9.35E+04	1.07E+05	9.71E+04	1.22E+05	1.31E+05	1.12E+05	1.19E+05	1.13E+05	1.44E+05	1.82E+05	1.63E+05	1.98E+05	3.18E+05	3.48E+05	3.50E+05	1.05	0	sig
pmn001628	C20H18O14	4,6-(S)-Hexahydroxydiphenoyl-D-glucose	Phenolic acids	Phenolic acids	23094-68-0	1	1.64E+07	1.61E+07	1.92E+07	1.24E+07	1.43E+07	1.53E+07	1.10E+07	1.14E+07	1.23E+07	1.54E+07	1.41E+07	1.49E+07	1.38E+07	1.44E+07	1.35E+07	1.18E+07	1.14E+07	1.43E+07	1.28E+07	1.40E+07	1.33E+07	1.17E+07	1.44E+07	1.39E+07	1.28E+07	1.22E+07	1.28E+07	1.51E+07	1.30E+07	1.40E+07	1.05	0.0005	sig
pmf0289	C15H21N5O4	Riboprine	Nucleotides and derivatives	Nucleotides and derivatives	7724-76-7	3	2.87E+04	4.18E+04	3.19E+04	1.33E+05	9.01E+04	6.62E+04	1.00E+05	1.24E+05	1.24E+05	1.36E+05	1.10E+05	1.40E+05	9.00E+04	3.18E+05	1.26E+05	1.34E+05	1.13E+05	1.27E+05	1.04E+05	1.34E+05	1.31E+05	1.74E+05	8.17E+04	1.01E+05	1.55E+05	1.69E+05	2.42E+05	9.47E+04	1.15E+05	9.03E+04	1.05	0.0414	sig
pmb0504	C21H32N4O8	N-(4'-O-glycosyl)-feruloyl agmatine	Alkaloids	Phenolamine	-	3	1.65E+05	2.05E+05	1.72E+05	8.84E+04	1.58E+05	1.66E+05	4.04E+05	2.06E+05	4.29E+05	2.18E+05	1.07E+05	2.22E+05	2.19E+05	1.63E+05	1.08E+05	2.41E+05	1.10E+05	2.54E+05	2.24E+05	4.75E+05	4.23E+05	6.88E+04	2.47E+05	1.13E+05	4.50E+05	5.65E+05	5.76E+05	3.52E+05	5.67E+05	4.37E+05	1.05	0	sig
mws1499	C5H10O5	D-Arabinose*	Others	Saccharides	10323-20-3	3	5.66E+05	6.45E+05	5.61E+05	6.21E+05	5.83E+05	6.48E+05	6.27E+05	5.71E+05	5.61E+05	5.92E+05	5.47E+05	5.91E+05	6.13E+05	6.36E+05	6.91E+05	5.68E+05	5.45E+05	5.91E+05	6.21E+05	5.89E+05	5.61E+05	5.86E+05	5.79E+05	5.96E+05	5.66E+05	6.48E+05	6.32E+05	5.30E+05	4.80E+05	5.19E+05	1.04	0.0081	sig
pme0309	C8H8O5	3-O-Methylgallic Acid*	Phenolic acids	Phenolic acids	3934-84-7	1	3.10E+06	2.99E+06	3.75E+06	1.47E+06	1.74E+06	2.14E+06	1.47E+06	1.46E+06	1.36E+06	1.70E+06	1.63E+06	1.77E+06	1.35E+06	1.44E+06	1.20E+06	1.79E+06	1.59E+06	1.51E+06	1.40E+06	1.58E+06	1.47E+06	1.20E+06	1.56E+06	1.51E+06	1.33E+06	1.24E+06	1.28E+06	1.66E+06	1.57E+06	1.58E+06	1.04	0	sig
pmb0818	C11H11NO3	Methoxyindoleacetic acid	Alkaloids	Plumerane	3471-31-6	3	1.75E+07	1.68E+07	1.77E+07	1.71E+07	1.72E+07	1.72E+07	1.85E+07	1.77E+07	1.72E+07	1.82E+07	1.76E+07	1.87E+07	1.75E+07	1.76E+07	1.71E+07	1.77E+07	1.69E+07	1.76E+07	1.81E+07	1.78E+07	1.74E+07	1.67E+07	1.66E+07	1.54E+07	1.60E+07	1.75E+07	1.69E+07	1.75E+07	1.79E+07	1.65E+07	1.04	0.0207	sig
Wbtp003341	C15H14O6	(3,5-dihydroxyphenyl)-(4-hydroxy-2,6-dimethoxyphenyl)methanone	Others	Ketone compounds	-	1	1.07E+07	1.35E+07	1.34E+07	1.00E+07	1.00E+07	9.60E+06	1.07E+07	1.01E+07	1.01E+07	1.07E+07	1.14E+07	1.09E+07	1.02E+07	9.69E+06	9.86E+06	9.51E+06	9.62E+06	9.57E+06	9.90E+06	1.05E+07	1.08E+07	1.06E+07	9.84E+06	1.04E+07	9.01E+06	1.07E+07	1.08E+07	9.46E+06	1.07E+07	9.45E+06	1.04	0.0023	sig
pme3961	C10H13N5O3	2'-Deoxyadenosine	Nucleotides and derivatives	Nucleotides and derivatives	958-09-8	3	5.87E+05	7.32E+05	5.75E+05	6.70E+05	7.65E+05	7.04E+05	6.91E+05	6.97E+05	6.90E+05	7.00E+05	7.01E+05	7.87E+05	7.49E+05	7.18E+05	6.91E+05	6.22E+05	5.84E+05	7.35E+05	6.23E+05	7.16E+05	6.33E+05	5.48E+05	6.71E+05	6.06E+05	7.81E+05	7.61E+05	7.51E+05	6.86E+05	5.79E+05	6.77E+05	1.04	0.0397	sig
pmb0069	C7H7NO	Benzamide	Phenolic acids	Phenolic acids	55-21-0	3	4.13E+06	3.85E+06	4.32E+06	4.70E+06	4.52E+06	4.44E+06	4.18E+06	4.30E+06	4.13E+06	4.51E+06	4.61E+06	4.63E+06	4.24E+06	4.21E+06	4.15E+06	4.46E+06	4.36E+06	4.55E+06	4.06E+06	4.34E+06	4.42E+06	4.32E+06	4.35E+06	4.67E+06	4.13E+06	4.39E+06	4.45E+06	4.31E+06	4.58E+06	4.23E+06	1.03	0.0125	sig
Zmjp000182	C7H16N4O2	N-Monomethyl-L-arginine*	Amino acids and derivatives	Amino acids and derivatives	17035-90-4	3	1.43E+07	1.50E+07	1.35E+07	1.32E+07	1.50E+07	1.53E+07	1.56E+07	1.52E+07	1.38E+07	1.46E+07	1.36E+07	1.38E+07	1.44E+07	1.48E+07	1.47E+07	1.61E+07	1.42E+07	1.56E+07	1.22E+07	1.32E+07	1.32E+07	1.39E+07	1.37E+07	1.44E+07	1.33E+07	1.30E+07	1.37E+07	1.45E+07	1.44E+07	1.31E+07	1.03	0.0211	sig
MWSmce536	C6H6O3	Methyl 2-furoate	Organic acids	Organic acids	611-13-2	1	8.36E+06	7.97E+06	6.74E+06	1.17E+07	1.25E+07	1.23E+07	1.23E+07	1.20E+07	1.21E+07	1.16E+07	1.11E+07	1.18E+07	1.28E+07	1.25E+07	1.31E+07	1.23E+07	1.13E+07	1.29E+07	1.28E+07	1.32E+07	1.23E+07	1.29E+07	1.30E+07	1.29E+07	1.24E+07	1.25E+07	1.28E+07	1.35E+07	1.35E+07	1.35E+07	1.02	0	sig
Lmcn004772	C20H16O9	Theaflagallin	Tannins	Tannin	102208-15-1	3	1.17E+07	8.35E+06	5.91E+06	1.27E+07	1.24E+07	1.24E+07	1.33E+07	1.19E+07	1.22E+07	1.24E+07	1.28E+07	1.23E+07	1.34E+07	1.32E+07	1.37E+07	1.19E+07	1.23E+07	1.31E+07	1.42E+07	1.33E+07	1.39E+07	1.54E+07	1.30E+07	1.36E+07	1.27E+07	1.39E+07	1.31E+07	1.26E+07	1.25E+07	1.28E+07	1.02	0.0006	sig
mws1090	C6H13O9P	Glucose-1-phosphate*	Others	Saccharides	59-56-3	1	9.05E+06	1.89E+07	1.68E+07	1.17E+07	1.21E+07	1.30E+07	1.49E+07	1.39E+07	1.40E+07	1.14E+07	1.08E+07	1.11E+07	1.31E+07	1.20E+07	1.26E+07	1.13E+07	1.02E+07	1.17E+07	1.05E+07	1.10E+07	1.13E+07	2.16E+06	9.66E+06	1.02E+07	1.03E+07	1.04E+07	3.43E+06	7.60E+06	6.92E+06	7.88E+06	1.02	0.0123	sig
Latp011219	C10H12O	3,5-Dimethyl-2,3-dihydrobenzofuran	Others	Others	-	3	2.04E+06	1.72E+06	1.77E+06	2.10E+06	2.04E+06	2.50E+06	1.42E+06	1.85E+06	1.63E+06	3.11E+06	2.32E+06	1.85E+06	2.67E+06	1.35E+06	2.43E+06	2.04E+06	1.98E+06	2.79E+06	2.22E+06	1.94E+06	2.61E+06	3.24E+06	3.06E+06	2.29E+06	3.68E+06	3.93E+06	3.18E+06	2.61E+06	2.57E+06	2.65E+06	1.02	0.0011	sig
pma1751	C12H15NO7	N-(beta-D-Glucosyl)nicotinate	Others	Vitamin	-	3	7.08E+05	5.25E+05	5.47E+05	6.80E+05	6.46E+05	4.95E+05	5.25E+05	5.14E+05	4.46E+05	5.19E+05	5.00E+05	5.36E+05	5.12E+05	6.19E+05	6.28E+05	4.31E+05	4.84E+05	4.69E+05	4.60E+05	5.62E+05	5.20E+05	4.27E+05	4.25E+05	4.62E+05	4.33E+05	4.75E+05	4.67E+05	4.51E+05	4.12E+05	4.34E+05	1.01	0.0036	sig
Lmbn001467	C7H13NO3	5-Acetamidopentanoic Acid	Organic acids	Organic acids	1072-10-2	3	3.95E+05	4.49E+05	4.22E+05	3.71E+05	3.62E+05	3.70E+05	4.03E+05	4.13E+05	4.04E+05	4.33E+05	4.48E+05	4.55E+05	4.12E+05	4.00E+05	4.62E+05	3.79E+05	4.27E+05	4.40E+05	4.62E+05	4.17E+05	4.41E+05	3.88E+05	4.04E+05	3.56E+05	4.26E+05	4.59E+05	4.76E+05	4.34E+05	4.23E+05	4.18E+05	1.01	0.0025	sig
MWS2032	C7H8N2O	6-Methylnicotinamide	Alkaloids	Pyridine alkaloids	6960-22-1	3	3.21E+05	2.86E+05	2.80E+05	3.03E+05	3.23E+05	2.60E+05	2.97E+05	2.83E+05	2.60E+05	3.29E+05	3.43E+05	3.36E+05	3.14E+05	3.31E+05	3.37E+05	3.14E+05	3.15E+05	3.18E+05	3.10E+05	3.49E+05	3.16E+05	3.56E+05	3.81E+05	3.90E+05	3.67E+05	3.06E+05	3.30E+05	3.65E+05	3.34E+05	3.38E+05	1.01	0.0006	sig
pmb0885	C18H26O3	4-Oxo-9Z,11Z,13E,15E-Octadecatetraenoic Acid	Lipids	Free fatty acids	-	3	1.33E+05	1.37E+05	1.36E+05	1.01E+05	1.40E+05	1.14E+05	1.12E+05	1.08E+05	1.22E+05	7.80E+04	1.02E+05	8.40E+04	1.12E+05	1.01E+05	1.11E+05	9.20E+04	1.01E+05	1.33E+05	7.70E+04	8.58E+04	9.56E+04	1.11E+05	1.10E+05	1.01E+05	1.19E+05	1.29E+05	1.22E+05	1.21E+05	1.11E+05	1.05E+05	1.01	0.0013	sig
mws0024	C7H6O5	Gallic acid	Phenolic acids	Phenolic acids	149-91-7	1	8.64E+06	8.35E+06	7.04E+06	1.29E+07	1.27E+07	1.29E+07	1.27E+07	1.22E+07	1.23E+07	1.21E+07	1.16E+07	1.17E+07	1.33E+07	1.32E+07	1.36E+07	1.23E+07	1.12E+07	1.36E+07	1.31E+07	1.26E+07	1.24E+07	1.41E+07	1.39E+07	1.29E+07	1.25E+07	1.36E+07	1.32E+07	1.40E+07	1.35E+07	1.42E+07	1.01	0	sig
Hagn003556	C23H16O6	7-Benzyloxy-5-hydroxy-3',4'-methylenedioxyflavonoid	Flavonoids	Flavones	-	3	4.68E+06	4.46E+06	4.44E+06	4.61E+06	5.25E+06	5.32E+06	5.11E+06	5.63E+06	5.63E+06	6.03E+06	6.13E+06	6.25E+06	5.23E+06	6.38E+06	5.68E+06	5.33E+06	5.72E+06	5.24E+06	5.75E+06	5.84E+06	6.09E+06	4.19E+06	5.26E+06	4.25E+06	5.44E+06	5.66E+06	5.59E+06	5.55E+06	5.71E+06	5.51E+06	1.01	0.0001	sig
Note: D1 (65℃ drying for 1 h), D2 (65℃ drying for2 h), D3 (65℃ drying for 3 h), D4 (75℃ drying for 1 h), D5 (75℃ drying for2 h), D6 (75℃ drying for 3 h), D7 (90℃ drying for 1 h), D8 (90℃ drying for2 h), and D9 (90℃ drying for 3 h).
