# Supplementary material for: Effects of Various Drying Parameters on the Volatile and Non-Volatile Compositions of ‘Qiancha 1’ White Tea
Source: Foods. 2025 Nov 5;14(21):3787. doi: 10.3390/foods14213787 (PMC12610232; doi:10.3390/foods14213787)
Supplement: Supplementary file 1 [file foods-14-03787-s001.zip › Table S7.csv]

## Sheet: Table S7
Table S7. List of the volatile compounds in the white tea samples.
Index	Formula	Compounds	Class I	CAS	CK-1	CK-2	CK-3	D1-1	D1-2	D1-3	D2-1	D2-2	D2-3	D3-1	D3-2	D3-3	D4-1	D4-2	D4-3	D5-1	D5-2	D5-3	D6-1	D6-2	D6-3	D7-1	D7-2	D7-3	D8-1	D8-2	D8-3	D9-1	D9-2	D9-3	VIP	P-value	Type
IS-04	C6H8D4O	3-Hexanone-2,2,4,4-d4	Ketone	24588-54-3	4.70E+05	5.20E+05	4.70E+05	5.45E+05	5.26E+05	5.24E+05	5.29E+05	6.35E+05	5.65E+05	5.17E+05	5.16E+05	5.12E+05	5.32E+05	4.92E+05	5.00E+05	4.92E+05	5.05E+05	5.35E+05	5.16E+05	5.14E+05	5.21E+05	5.28E+05	4.95E+05	6.68E+05	4.98E+05	4.83E+05	5.11E+05	4.76E+05	5.19E+05	5.70E+05	0.64	0.22	insig
XMW0670	C4H5N3	Acetonitrile, 2,2'-iminobis-	Nitrogen compounds	628-87-5	6.02E+06	5.67E+06	5.98E+06	3.00E+06	2.60E+06	2.56E+06	2.50E+06	3.09E+06	2.77E+06	2.89E+06	3.12E+06	2.85E+06	2.58E+06	2.80E+06	2.48E+06	2.76E+06	2.81E+06	2.92E+06	2.87E+06	2.68E+06	2.95E+06	3.23E+06	3.20E+06	3.60E+06	2.85E+06	2.94E+06	3.07E+06	2.98E+06	2.99E+06	3.18E+06	1.36	0	sig
NMW0748	C3H6O2	Glycidol	Alcohol	556-52-5	1.13E+05	1.00E+05	8.16E+04	8.61E+04	8.52E+04	8.98E+04	7.28E+04	1.15E+05	8.99E+04	7.52E+04	9.16E+04	8.25E+04	6.87E+04	6.79E+04	7.66E+04	7.20E+04	6.94E+04	6.54E+04	7.33E+04	6.51E+04	6.47E+04	5.86E+04	7.73E+04	1.00E+05	6.62E+04	6.85E+04	5.68E+04	7.11E+04	6.64E+04	8.92E+04	0.29	0.03	insig
XMW0469	C15H24	(1R,3aS,8aS)-7-Isopropyl-1,4-dimethyl-1,2,3,3a,6,8a-hexahydroazulene	Terpenoids	36577-33-0	1.30E+03	2.83E+03	1.29E+03	2.30E+03	1.91E+03	1.97E+03	2.77E+03	2.80E+03	1.92E+03	2.35E+03	2.11E+03	2.29E+03	2.59E+03	2.64E+03	1.42E+03	2.42E+03	2.86E+03	1.94E+03	3.99E+03	2.15E+03	2.89E+03	3.61E+03	2.99E+03	2.07E+03	3.49E+03	3.53E+03	2.13E+03	3.52E+03	2.97E+03	2.10E+03	0.21	0.31	insig
KMW0188	C4H8S2	2-Methyl-1,3-dithiacyclopentane	Heterocyclic compound	5616-51-3	7.99E+04	7.44E+04	1.02E+05	1.19E+05	2.09E+05	9.77E+04	1.71E+05	2.75E+05	2.28E+05	1.28E+05	2.67E+05	1.64E+05	2.60E+05	1.42E+05	2.61E+05	1.58E+05	2.44E+05	2.00E+05	1.90E+05	1.87E+05	2.87E+05	2.03E+05	1.92E+05	2.17E+05	3.21E+05	1.83E+05	1.29E+05	1.80E+05	1.22E+05	1.47E+05	0.61	0.11	insig
XMW0717	C9H10O	Ethanone, 1-(2-methylphenyl)-	Ketone	577-16-2	5.98E+04	3.32E+04	3.97E+04	2.53E+04	2.56E+04	2.31E+04	2.34E+04	2.62E+04	2.58E+04	2.65E+04	2.69E+04	2.89E+04	2.43E+04	2.36E+04	2.11E+04	2.37E+04	2.71E+04	2.47E+04	2.78E+04	2.43E+04	2.63E+04	2.74E+04	3.01E+04	3.08E+04	2.71E+04	2.64E+04	2.87E+04	3.62E+04	3.59E+04	3.06E+04	1.45	0	sig
XMW0115	C4H9NO	5-Methyloxazolidine	Heterocyclic compound	58328-22-6	3.98E+04	1.44E+04	1.24E+04	1.38E+04	1.35E+04	1.20E+04	1.18E+04	1.46E+04	1.57E+04	1.70E+04	1.66E+04	1.63E+04	1.83E+04	9.37E+03	1.42E+04	1.46E+04	1.78E+04	1.35E+04	1.19E+04	1.38E+04	1.39E+04	1.75E+04	1.84E+04	2.15E+04	1.48E+04	1.78E+04	1.75E+04	1.65E+04	2.30E+04	2.07E+04	0.91	0.44	insig
XMW0900	C9H14O	3-Cyclohexen-1-one, 3,5,5-trimethyl-	Ketone	471-01-2	2.67E+04	4.08E+04	3.79E+04	1.62E+04	1.95E+04	2.00E+04	2.06E+04	2.78E+04	2.14E+04	2.24E+04	2.26E+04	2.30E+04	2.02E+04	1.99E+04	2.12E+04	2.00E+04	2.21E+04	2.04E+04	2.21E+04	2.09E+04	2.36E+04	2.26E+04	2.25E+04	3.11E+04	2.01E+04	1.90E+04	2.11E+04	1.88E+04	2.11E+04	2.63E+04	1.04	0	sig
XMW1138	C10H18O	6-Octen-1-ol, 7-methyl-3-methylene-	Terpenoids	13066-51-8	9.05E+05	1.07E+06	1.04E+06	6.82E+05	7.45E+05	6.60E+05	6.99E+05	7.68E+05	7.45E+05	6.65E+05	6.69E+05	6.95E+05	7.18E+05	6.53E+05	6.15E+05	6.58E+05	7.02E+05	7.23E+05	7.52E+05	7.10E+05	7.37E+05	7.47E+05	6.37E+05	8.33E+05	6.81E+05	6.66E+05	7.29E+05	7.08E+05	7.28E+05	6.68E+05	1.06	0	sig
XMW0943	C13H28	Undecane, 3,5-dimethyl-	Hydrocarbons	17312-81-1	3.71E+04	4.39E+04	3.28E+04	9.82E+04	1.05E+05	9.58E+04	1.34E+05	1.24E+05	1.35E+05	8.61E+04	8.60E+04	8.59E+04	1.20E+05	8.83E+04	1.07E+05	1.05E+05	9.81E+04	1.05E+05	1.21E+05	1.02E+05	9.50E+04	1.02E+05	9.91E+04	1.10E+05	1.24E+05	1.08E+05	1.10E+05	1.10E+05	1.04E+05	9.45E+04	0.98	0	insig
w11	C13H20O	3,5,9-Undecatrien-2-one, 6,10-dimethyl-, (E,Z)-	Ketone	13927-47-4	6.22E+03	8.64E+03	4.87E+03	6.17E+03	5.37E+03	4.40E+03	5.04E+03	7.22E+03	6.63E+03	4.96E+03	3.34E+03	4.91E+03	4.50E+03	5.70E+03	4.00E+03	4.29E+03	5.65E+03	6.13E+03	5.73E+03	6.03E+03	5.78E+03	5.54E+03	4.34E+03	4.69E+03	6.43E+03	7.24E+03	6.47E+03	5.77E+03	5.00E+03	4.60E+03	0.57	0.08	insig
KMW0342	C10H18O	Citronellal	Terpenoids	106-23-0	2.85E+04	1.03E+04	9.16E+03	1.25E+04	1.12E+04	1.04E+04	1.06E+04	1.23E+04	1.14E+04	1.10E+04	1.23E+04	1.18E+04	1.09E+04	8.77E+03	1.04E+04	1.06E+04	1.07E+04	1.12E+04	1.16E+04	8.95E+03	9.69E+03	9.86E+03	1.21E+04	1.35E+04	1.17E+04	1.23E+04	1.12E+04	1.29E+04	1.20E+04	1.25E+04	0.49	0.72	insig
KMW0491	C9H10O2	Hydrocinnamic Acid	Acid	501-52-0	1.21E+04	1.36E+04	1.21E+04	1.30E+04	1.49E+04	1.55E+04	1.77E+04	1.57E+04	1.61E+04	1.79E+04	1.57E+04	1.75E+04	1.25E+04	1.55E+04	1.48E+04	1.62E+04	1.88E+04	1.81E+04	2.08E+04	1.96E+04	2.02E+04	1.84E+04	1.87E+04	1.68E+04	2.49E+04	1.81E+04	2.19E+04	2.87E+04	2.89E+04	2.32E+04	0.69	0	insig
w10	C13H26O	2-Undecanone, 6,10-dimethyl-	Ketone	1604-34-8	5.38E+03	7.99E+03	6.76E+03	1.96E+04	2.10E+04	2.18E+04	3.07E+04	2.77E+04	3.17E+04	2.20E+04	2.00E+04	2.32E+04	1.93E+04	1.98E+04	2.19E+04	3.26E+04	2.81E+04	2.78E+04	3.22E+04	3.01E+04	3.02E+04	2.55E+04	2.55E+04	2.67E+04	2.90E+04	2.36E+04	3.63E+04	3.33E+04	3.04E+04	2.87E+04	0.62	0	insig
KMW0058	C10H18O2	2H-Pyran-3-ol, 6-ethenyltetrahydro-2,2,6-trimethyl-	Heterocyclic compound	14049-11-7	4.27E+06	2.17E+06	2.65E+06	1.58E+06	1.62E+06	1.45E+06	1.51E+06	1.57E+06	1.43E+06	1.72E+06	1.73E+06	1.80E+06	1.40E+06	1.41E+06	1.32E+06	1.45E+06	1.61E+06	1.67E+06	1.60E+06	1.47E+06	1.56E+06	1.65E+06	1.93E+06	1.93E+06	1.52E+06	1.56E+06	1.70E+06	2.09E+06	2.09E+06	1.75E+06	1.28	0	sig
WMW0187	C6H14O	2-Hexanol	Alcohol	626-93-7	7.05E+04	3.56E+04	2.55E+04	3.38E+04	3.00E+04	3.16E+04	2.49E+04	3.35E+04	2.85E+04	3.05E+04	3.75E+04	3.43E+04	3.05E+04	2.01E+04	2.67E+04	3.18E+04	2.91E+04	2.82E+04	2.74E+04	2.20E+04	2.49E+04	2.68E+04	3.54E+04	4.04E+04	2.70E+04	3.28E+04	3.23E+04	3.08E+04	3.28E+04	4.05E+04	0.52	0.33	insig
XMW0084	C10H16	2,4,6-Octatriene, 2,6-dimethyl-	Terpenoids	673-84-7	5.05E+04	3.97E+04	4.51E+04	1.45E+04	1.25E+04	1.32E+04	1.40E+04	1.80E+04	1.50E+04	1.80E+04	1.99E+04	1.85E+04	1.59E+04	1.61E+04	1.66E+04	1.88E+04	1.91E+04	1.78E+04	2.00E+04	2.03E+04	2.04E+04	2.15E+04	2.43E+04	2.51E+04	2.15E+04	1.93E+04	2.19E+04	2.79E+04	2.91E+04	2.87E+04	1.85	0	sig
KMW0261	C7H8O	p-Cresol	Phenol	106-44-5	2.48E+05	1.97E+05	2.06E+05	9.92E+04	8.04E+04	7.83E+04	8.82E+04	1.06E+05	9.09E+04	9.39E+04	1.02E+05	8.55E+04	8.59E+04	9.84E+04	7.66E+04	8.46E+04	8.73E+04	9.29E+04	9.88E+04	8.49E+04	9.28E+04	1.08E+05	1.07E+05	1.12E+05	9.59E+04	1.08E+05	1.06E+05	1.02E+05	1.03E+05	9.75E+04	1.38	0	sig
KMW0424	C11H22O2	Butanoic acid, 2-methyl-, hexyl ester	Ester	10032-15-2	2.85E+04	5.82E+04	3.03E+04	1.33E+04	1.24E+04	9.78E+03	1.55E+04	1.61E+04	1.68E+04	1.59E+04	1.48E+04	1.46E+04	1.19E+04	9.39E+03	1.27E+04	2.50E+04	1.90E+04	1.50E+04	1.23E+04	1.08E+04	1.14E+04	1.80E+04	2.71E+04	2.58E+04	1.27E+04	9.56E+03	1.23E+04	1.76E+04	1.49E+04	1.33E+04	0.98	0	insig
XMW0693	C11H18O2	2,6-Octadienoic acid, 3,7-dimethyl-, methyl ester	Ester	2349-14-6	8.20E+04	6.13E+04	4.61E+04	6.30E+04	5.76E+04	5.32E+04	6.21E+04	6.65E+04	6.40E+04	6.00E+04	5.31E+04	5.99E+04	6.06E+04	5.66E+04	6.04E+04	6.34E+04	6.58E+04	7.26E+04	7.47E+04	6.47E+04	6.35E+04	7.23E+04	7.00E+04	6.59E+04	7.34E+04	7.10E+04	7.14E+04	8.24E+04	8.65E+04	7.13E+04	0.98	0.02	insig
KMW0444	C10H14O	Carvone	Terpenoids	99-49-0	4.24E+05	4.74E+05	4.63E+05	2.63E+05	2.74E+05	2.29E+05	2.34E+05	3.04E+05	2.78E+05	2.37E+05	2.47E+05	2.62E+05	2.40E+05	2.43E+05	2.12E+05	2.22E+05	2.48E+05	2.67E+05	2.41E+05	2.41E+05	2.62E+05	2.52E+05	2.31E+05	2.93E+05	2.22E+05	2.53E+05	2.49E+05	2.36E+05	2.43E+05	2.25E+05	0.85	0	insig
XMW0303	C12H22O2	Hexanoic acid, 5-hexenyl ester	Ester	108058-81-7	1.38E+04	8.94E+03	1.21E+04	4.88E+03	4.86E+03	3.95E+03	5.72E+03	3.71E+03	3.41E+03	2.86E+03	3.13E+03	2.89E+03	2.15E+03	3.10E+03	3.05E+03	3.60E+03	4.25E+03	3.82E+03	3.94E+03	4.21E+03	4.23E+03	3.22E+03	2.44E+03	5.40E+03	3.45E+03	4.32E+03	5.13E+03	4.19E+03	5.49E+03	4.81E+03	1.11	0	sig
KMW0558	C14H24O2	1,5-Dimethyl-1-vinyl-4-hexenyl butyrate	Ester	78-36-4	2.63E+03	2.41E+03	1.82E+03	3.74E+03	3.44E+03	3.09E+03	4.10E+03	3.43E+03	3.35E+03	3.71E+03	3.41E+03	3.90E+03	3.40E+03	3.13E+03	2.92E+03	3.30E+03	3.56E+03	3.59E+03	4.08E+03	3.58E+03	3.08E+03	4.21E+03	3.63E+03	3.33E+03	3.61E+03	2.57E+03	2.80E+03	3.10E+03	3.72E+03	2.86E+03	1.1	0.01	sig
KMW0446	C10H16O	Citral	Terpenoids	5392-40-5	2.27E+05	1.32E+05	1.15E+05	1.11E+05	9.62E+04	7.76E+04	7.33E+04	8.51E+04	7.94E+04	8.57E+04	8.79E+04	1.05E+05	8.76E+04	7.69E+04	8.20E+04	7.95E+04	8.91E+04	9.15E+04	8.73E+04	7.60E+04	8.16E+04	8.55E+04	9.12E+04	9.14E+04	9.61E+04	8.60E+04	9.07E+04	1.09E+05	1.03E+05	8.27E+04	0.98	0.01	insig
D110	C10H16O2	Bicyclo[3.1.1]heptan-3-one, 2-hydroxy-2,6,6-trimethyl-	Ketone	10136-65-9	4.81E+05	4.65E+05	4.92E+05	3.64E+05	3.81E+05	3.39E+05	4.19E+05	4.07E+05	4.11E+05	3.27E+05	3.18E+05	3.54E+05	3.69E+05	3.32E+05	3.56E+05	3.71E+05	3.72E+05	3.92E+05	4.15E+05	3.54E+05	3.48E+05	3.85E+05	3.61E+05	3.92E+05	4.37E+05	3.77E+05	4.14E+05	4.43E+05	4.07E+05	3.69E+05	1.36	0	sig
KMW0619	C14H24O2	Butanoic acid, 3,7-dimethyl-2,6-octadienyl ester, (E)-	Ester	106-29-6	4.90E+04	3.53E+04	2.34E+04	1.70E+04	1.33E+04	1.07E+04	1.07E+04	1.05E+04	9.95E+03	1.17E+04	8.26E+03	1.20E+04	6.62E+03	1.26E+04	8.53E+03	8.72E+03	1.06E+04	1.55E+04	1.07E+04	1.20E+04	1.21E+04	1.25E+04	1.05E+04	1.05E+04	1.10E+04	9.87E+03	1.28E+04	1.32E+04	1.12E+04	7.84E+03	0.87	0	insig
WMW0222	C12H24	1-Dodecene	Hydrocarbons	112-41-4	1.21E+04	3.98E+04	1.94E+04	1.01E+04	1.17E+04	8.73E+03	1.31E+04	2.26E+04	1.81E+04	8.88E+03	9.98E+03	8.43E+03	1.01E+04	1.08E+04	7.40E+03	1.04E+04	9.17E+03	1.08E+04	1.02E+04	8.55E+03	8.81E+03	8.58E+03	1.14E+04	9.67E+03	9.84E+03	1.66E+04	1.25E+04	1.09E+04	9.54E+03	6.90E+03	0.48	0.02	insig
XMW0917	C9H16O	3-Nonen-5-one	Ketone	82456-34-6	2.04E+04	2.06E+04	1.59E+04	3.70E+04	3.61E+04	3.36E+04	4.30E+04	4.86E+04	4.66E+04	3.61E+04	4.09E+04	3.71E+04	4.09E+04	2.92E+04	4.14E+04	4.18E+04	4.04E+04	3.92E+04	4.24E+04	3.62E+04	3.37E+04	3.72E+04	4.19E+04	4.65E+04	4.08E+04	3.90E+04	4.31E+04	3.87E+04	4.37E+04	4.40E+04	0.82	0	insig
XMW0648	C8H16O	3-Hexanone, 2,2-dimethyl-	Ketone	5405-79-8	4.47E+06	6.63E+06	5.98E+06	1.22E+06	9.16E+05	1.04E+06	9.52E+05	1.49E+06	1.17E+06	9.48E+05	1.15E+06	9.32E+05	8.74E+05	7.78E+05	9.74E+05	8.14E+05	8.09E+05	6.33E+05	7.97E+05	8.32E+05	7.56E+05	7.70E+05	9.86E+05	1.38E+06	6.85E+05	8.82E+05	6.34E+05	6.92E+05	6.38E+05	9.55E+05	0.7	0	insig
XMW0483	C5H5NO	1H-Pyrrole-2-carboxAldehyde	Heterocyclic compound	1003-29-8	1.24E+04	3.94E+03	3.19E+03	1.96E+04	1.55E+04	1.31E+04	1.45E+04	1.75E+04	1.63E+04	1.57E+04	1.88E+04	1.65E+04	1.89E+04	1.29E+04	1.60E+04	2.26E+04	2.03E+04	1.92E+04	2.56E+04	2.03E+04	2.07E+04	1.99E+04	2.59E+04	2.43E+04	5.40E+04	4.71E+04	4.78E+04	9.25E+04	9.22E+04	8.48E+04	0.42	0	insig
KMW0338	C9H16O	2-Nonenal, (E)-	Aldehyde	18829-56-6	7.30E+05	8.35E+05	7.18E+05	5.66E+05	5.96E+05	5.51E+05	5.64E+05	6.69E+05	6.25E+05	5.47E+05	5.90E+05	5.64E+05	5.96E+05	5.27E+05	5.08E+05	5.33E+05	5.58E+05	5.52E+05	5.88E+05	5.48E+05	5.68E+05	5.63E+05	5.01E+05	7.07E+05	5.17E+05	5.47E+05	5.59E+05	5.18E+05	5.43E+05	5.56E+05	0.54	0	insig
D355	C10H15N	2,6-Octadienenitrile, 3,7-dimethyl-, (Z)-	Nitrogen compounds	31983-27-4	2.81E+05	2.39E+05	2.92E+05	1.08E+05	9.28E+04	8.41E+04	8.38E+04	8.14E+04	8.00E+04	8.62E+04	8.83E+04	9.15E+04	7.87E+04	8.17E+04	8.09E+04	8.46E+04	9.51E+04	8.88E+04	8.93E+04	7.87E+04	8.54E+04	9.87E+04	1.02E+05	1.14E+05	1.04E+05	9.34E+04	1.06E+05	1.19E+05	1.12E+05	9.72E+04	1.4	0	sig
NMW0212	C8H7NO	2H-Indol-2-one, 1,3-dihydro-	Heterocyclic compound	59-48-3	5.00E+04	7.61E+04	6.77E+04	3.90E+04	3.62E+04	2.01E+04	1.89E+04	5.44E+04	5.57E+04	1.95E+04	3.92E+04	2.96E+04	2.74E+04	4.63E+04	1.91E+04	2.27E+04	2.78E+04	3.41E+04	2.18E+04	2.75E+04	3.03E+04	2.44E+04	2.14E+04	1.98E+04	2.21E+04	5.43E+04	2.42E+04	2.63E+04	2.05E+04	1.54E+04	0.19	0.01	insig
D432	C14H26O2	8-Dodecen-1-ol, acetate, (E)-	Ester	38363-29-0	1.23E+03	2.34E+03	1.91E+03	2.99E+03	3.47E+03	2.87E+03	3.90E+03	4.29E+03	4.48E+03	3.31E+03	3.24E+03	3.88E+03	2.61E+03	3.75E+03	3.34E+03	4.00E+03	3.77E+03	3.64E+03	3.53E+03	4.30E+03	4.30E+03	2.89E+03	3.47E+03	2.65E+03	5.57E+03	4.66E+03	6.50E+03	5.55E+03	4.82E+03	3.33E+03	0.23	0	insig
XMW0029	C4H6O2	2-Oxetanone, 4-methyl-	Ketone	3068-88-0	1.27E+04	1.57E+04	1.44E+04	5.49E+04	6.78E+04	7.07E+04	7.08E+04	1.01E+05	9.34E+04	8.77E+04	1.01E+05	9.31E+04	7.80E+04	7.89E+04	8.14E+04	7.05E+04	7.54E+04	8.54E+04	9.04E+04	7.92E+04	8.01E+04	8.00E+04	1.01E+05	7.29E+04	9.86E+04	9.78E+04	9.22E+04	1.12E+05	9.67E+04	1.14E+05	0.78	0	insig
XMW0201	C6H10O	4-Hexen-3-one	Ketone	2497-21-4	1.65E+06	1.38E+06	1.49E+06	4.25E+05	3.53E+05	3.90E+05	3.81E+05	5.89E+05	4.96E+05	3.66E+05	4.68E+05	3.82E+05	3.42E+05	3.11E+05	3.51E+05	3.11E+05	3.19E+05	3.15E+05	3.14E+05	3.31E+05	3.25E+05	3.70E+05	4.29E+05	5.44E+05	3.14E+05	3.83E+05	3.08E+05	3.19E+05	3.02E+05	4.02E+05	0.81	0	insig
XMW0050	C15H24O	Isospathulenol	Terpenoids	88395-46-4	3.11E+04	2.37E+04	2.15E+04	2.20E+04	2.27E+04	1.80E+04	1.91E+04	2.29E+04	2.19E+04	2.02E+04	1.66E+04	1.95E+04	1.34E+04	2.04E+04	1.46E+04	1.57E+04	1.78E+04	2.13E+04	1.74E+04	2.06E+04	2.02E+04	1.91E+04	1.73E+04	1.55E+04	1.93E+04	1.95E+04	1.82E+04	1.93E+04	1.91E+04	1.31E+04	0.15	0.03	insig
XMW0430	C5H10N2	2-Piperidinimine	Heterocyclic compound	22780-54-7	6.42E+05	4.93E+05	3.13E+05	6.28E+05	5.60E+05	5.16E+05	5.13E+05	6.92E+05	6.30E+05	4.91E+05	5.62E+05	4.89E+05	5.53E+05	4.22E+05	4.97E+05	4.00E+05	4.55E+05	4.46E+05	4.40E+05	4.03E+05	4.20E+05	4.11E+05	4.19E+05	6.84E+05	3.90E+05	4.93E+05	4.31E+05	3.82E+05	4.20E+05	4.77E+05	1.05	0.18	sig
KMW0603	C15H24	Germacrene D	Terpenoids	23986-74-5	1.78E+04	1.97E+04	1.86E+04	3.07E+04	3.50E+04	3.08E+04	4.12E+04	3.28E+04	3.76E+04	3.76E+04	3.20E+04	3.70E+04	2.62E+04	3.86E+04	2.98E+04	3.60E+04	4.33E+04	3.85E+04	5.08E+04	4.48E+04	3.85E+04	3.95E+04	3.69E+04	3.40E+04	5.54E+04	3.65E+04	4.63E+04	5.98E+04	5.94E+04	3.99E+04	0.07	0	insig
WMW0181	C11H20O2	4-Decenoic acid, methyl ester, Z-	Ester	7367-83-1	2.41E+04	9.12E+03	1.17E+04	1.08E+04	1.97E+04	8.64E+03	1.25E+04	1.63E+04	1.08E+04	3.37E+04	4.01E+04	1.74E+04	9.32E+03	1.83E+04	1.02E+04	3.00E+04	9.65E+03	1.97E+04	9.36E+03	9.42E+03	1.17E+04	8.83E+03	1.28E+04	3.44E+04	1.22E+04	1.00E+04	9.80E+03	1.29E+04	9.54E+03	1.46E+04	0.42	0.1	insig
XMW0200	C15H32	Tetradecane, 4-methyl-	Hydrocarbons	25117-24-2	8.87E+04	1.00E+05	8.56E+04	1.71E+05	1.81E+05	1.58E+05	2.24E+05	2.12E+05	2.16E+05	1.43E+05	1.33E+05	1.53E+05	1.86E+05	1.71E+05	1.69E+05	1.95E+05	1.72E+05	1.92E+05	2.07E+05	2.01E+05	1.97E+05	2.05E+05	1.55E+05	1.59E+05	2.21E+05	2.20E+05	2.20E+05	1.98E+05	1.71E+05	1.55E+05	0.68	0	insig
NMW0028	C6H4N2	2-Pyridinecarbonitrile	Heterocyclic compound	100-70-9	7.65E+03	5.79E+03	5.24E+03	3.02E+03	2.07E+03	2.52E+03	2.50E+03	3.31E+03	2.61E+03	3.19E+03	3.30E+03	2.66E+03	2.80E+03	3.25E+03	2.69E+03	2.81E+03	2.75E+03	2.87E+03	3.36E+03	2.49E+03	2.77E+03	3.54E+03	3.21E+03	5.33E+03	2.75E+03	3.12E+03	3.24E+03	3.17E+03	3.35E+03	3.24E+03	1.32	0	sig
KMW0266	C5H6S2	2-Thiophenemethanethiol	Heterocyclic compound	6258-63-5	8.85E+03	9.67E+03	5.57E+03	9.63E+03	9.18E+03	7.47E+03	8.59E+03	1.33E+04	9.96E+03	9.09E+03	1.15E+04	1.00E+04	1.14E+04	8.76E+03	1.02E+04	1.02E+04	9.55E+03	9.51E+03	1.06E+04	8.27E+03	9.16E+03	9.05E+03	1.02E+04	1.09E+04	1.01E+04	1.13E+04	1.08E+04	8.68E+03	8.45E+03	9.26E+03	0.51	0.3	insig
XMW0733	C10H16O2	7-Oxabicyclo[4.1.0]heptan-2-one, 3-methyl-6-(1-methylethyl)-	Terpenoids	5729-99-7	1.57E+04	1.65E+04	8.80E+03	5.20E+04	5.18E+04	5.20E+04	6.26E+04	6.87E+04	7.63E+04	4.94E+04	5.23E+04	4.69E+04	6.17E+04	4.22E+04	5.26E+04	5.81E+04	4.79E+04	6.08E+04	5.69E+04	4.86E+04	4.65E+04	4.66E+04	4.86E+04	5.92E+04	5.58E+04	5.32E+04	5.34E+04	5.25E+04	4.86E+04	4.53E+04	1.2	0	sig
KMW0377	C11H20O2	cis-3-Hexenyl-.alpha.-methylbutyrate	Ester	53398-85-9	2.80E+04	6.91E+04	4.74E+04	1.01E+04	1.25E+04	1.20E+04	2.28E+04	2.65E+04	2.75E+04	1.91E+04	1.37E+04	1.36E+04	1.54E+04	1.18E+04	1.28E+04	1.72E+04	1.73E+04	1.79E+04	1.52E+04	1.10E+04	1.24E+04	2.38E+04	2.29E+04	2.63E+04	1.76E+04	1.14E+04	1.28E+04	1.72E+04	1.79E+04	1.21E+04	0.93	0	insig
XMW0786	C12H18	Benzene, 1,3,5-triethyl-	Aromatics	102-25-0	9.00E+00	9.00E+00	9.00E+00	8.49E+02	6.46E+02	7.28E+02	1.15E+03	8.82E+02	9.54E+02	1.78E+03	1.74E+03	1.80E+03	1.04E+03	8.03E+02	1.23E+03	2.24E+03	2.50E+03	1.98E+03	3.62E+03	3.22E+03	3.27E+03	2.65E+03	3.60E+03	3.69E+03	6.66E+03	4.54E+03	4.98E+03	1.15E+04	1.20E+04	1.04E+04	0.29	0	insig
KMW0105	C7H14O2	1-Butanol, 3-methyl-, acetate	Ester	123-92-2	1.99E+05	2.49E+05	2.11E+05	3.77E+04	2.61E+04	2.66E+04	2.48E+04	4.02E+04	3.23E+04	2.71E+04	2.68E+04	2.68E+04	2.48E+04	2.28E+04	2.48E+04	2.90E+04	2.54E+04	2.30E+04	2.09E+04	2.21E+04	1.85E+04	2.76E+04	3.46E+04	4.67E+04	2.64E+04	3.08E+04	2.51E+04	2.53E+04	2.82E+04	3.35E+04	1.06	0	sig
XMW0521	C10H16	1,7-Octadiene, 2-methyl-6-methylene-	Terpenoids	1686-30-2	4.11E+04	3.47E+04	4.24E+04	2.24E+04	2.03E+04	1.88E+04	1.63E+04	2.43E+04	2.13E+04	2.30E+04	2.74E+04	2.38E+04	1.85E+04	1.98E+04	1.84E+04	2.15E+04	2.23E+04	2.18E+04	2.21E+04	1.89E+04	2.04E+04	2.13E+04	2.76E+04	2.82E+04	2.13E+04	2.59E+04	2.51E+04	2.60E+04	2.65E+04	3.33E+04	1.46	0	sig
XMW0890	C8H14O	1-Hepten-6-one, 2-methyl-	Ketone	10408-15-8	3.85E+04	3.40E+04	2.52E+04	3.55E+04	3.23E+04	3.19E+04	3.15E+04	4.34E+04	3.85E+04	4.13E+04	5.46E+04	4.56E+04	3.58E+04	3.40E+04	3.24E+04	3.55E+04	3.33E+04	3.33E+04	3.44E+04	3.22E+04	3.31E+04	3.23E+04	3.30E+04	4.33E+04	3.08E+04	4.67E+04	5.25E+04	3.16E+04	3.16E+04	3.80E+04	0.39	0.06	insig
KMW0125	C6H8N2	Pyrazine, 2,5-dimethyl-	Heterocyclic compound	123-32-0	6.63E+03	2.88E+03	2.98E+03	5.04E+03	4.95E+03	4.95E+03	5.05E+03	4.96E+03	5.81E+03	3.66E+03	4.42E+03	3.93E+03	3.73E+03	4.45E+03	4.36E+03	5.27E+03	6.34E+03	5.98E+03	6.11E+03	4.46E+03	5.64E+03	6.32E+03	6.64E+03	5.95E+03	7.17E+03	7.44E+03	8.10E+03	1.10E+04	9.47E+03	1.18E+04	0.79	0	insig
w29	C7H12O2	4-Pentenyl Acetate	Ester	1576-85-8	7.24E+03	5.08E+03	4.40E+03	1.09E+04	1.12E+04	1.02E+04	1.17E+04	1.43E+04	1.40E+04	9.54E+03	1.60E+04	1.01E+04	1.41E+04	7.64E+03	1.07E+04	9.83E+03	9.01E+03	8.83E+03	1.24E+04	7.60E+03	7.75E+03	7.45E+03	8.91E+03	1.08E+04	8.79E+03	8.75E+03	8.48E+03	6.73E+03	7.07E+03	8.12E+03	1.58	0.01	sig
NMW0792	C6H4N2	4-Pyridinecarbonitrile	Heterocyclic compound	100-48-1	5.89E+03	6.47E+03	7.53E+03	1.17E+04	2.14E+04	9.86E+03	1.72E+04	2.75E+04	1.97E+04	1.38E+04	2.70E+04	1.68E+04	2.34E+04	1.40E+04	2.40E+04	1.66E+04	2.47E+04	2.17E+04	1.69E+04	1.93E+04	2.48E+04	1.83E+04	2.06E+04	2.16E+04	3.05E+04	1.53E+04	1.26E+04	1.73E+04	1.06E+04	1.40E+04	0.84	0.06	insig
XMW1454	C6H6O3	Isomaltol	Heterocyclic compound	3420-59-5	1.42E+04	1.35E+04	1.30E+04	2.95E+04	1.85E+04	2.18E+04	1.56E+04	2.81E+04	2.14E+04	1.93E+04	2.63E+04	2.02E+04	2.19E+04	1.81E+04	1.82E+04	2.24E+04	2.17E+04	2.46E+04	2.43E+04	1.89E+04	2.12E+04	2.16E+04	2.88E+04	2.72E+04	2.78E+04	2.92E+04	2.67E+04	3.56E+04	3.26E+04	4.08E+04	0.16	0	insig
XMW0902	C10H18	2,6-Dimethyl-2-trans-6-octadiene	Terpenoids	2609-23-6	1.03E+06	9.94E+05	1.17E+06	3.41E+05	2.97E+05	3.30E+05	3.35E+05	3.67E+05	3.13E+05	4.29E+05	4.43E+05	4.26E+05	3.58E+05	3.82E+05	3.96E+05	4.07E+05	4.40E+05	4.05E+05	4.46E+05	4.12E+05	4.65E+05	5.13E+05	5.73E+05	5.53E+05	5.03E+05	3.96E+05	4.82E+05	5.55E+05	5.75E+05	5.90E+05	1.77	0	sig
XMW1467	C6H10N2	1H-Pyrazole, 1,3,5-trimethyl-	Heterocyclic compound	1072-91-9	7.20E+05	6.46E+05	5.08E+05	5.03E+05	5.09E+05	4.40E+05	4.08E+05	5.55E+05	4.99E+05	4.22E+05	4.79E+05	4.71E+05	4.34E+05	4.11E+05	4.00E+05	4.12E+05	4.43E+05	4.54E+05	4.19E+05	3.92E+05	4.37E+05	4.17E+05	4.26E+05	5.96E+05	3.80E+05	4.49E+05	4.00E+05	4.10E+05	4.07E+05	4.45E+05	0.25	0.01	insig
XMW1068	C3H5N3O2	4-Methylurazole	Heterocyclic compound	16312-79-1	1.58E+04	1.45E+04	1.94E+04	2.30E+04	3.49E+04	1.77E+04	3.15E+04	4.27E+04	3.07E+04	2.11E+04	4.13E+04	2.47E+04	3.78E+04	2.45E+04	4.09E+04	2.81E+04	3.77E+04	3.31E+04	3.32E+04	3.25E+04	3.09E+04	2.94E+04	3.37E+04	3.60E+04	4.48E+04	2.85E+04	2.06E+04	2.76E+04	2.10E+04	2.42E+04	0.7	0.1	insig
XMW1440	C8H10O3	2-methylprop-2-enoyl 2-methylprop-2-enoate	Others	760-93-0	5.42E+03	6.04E+03	5.05E+03	8.02E+03	7.29E+03	6.64E+03	6.15E+03	1.28E+04	9.12E+03	6.53E+03	8.66E+03	8.61E+03	7.47E+03	6.26E+03	7.05E+03	6.29E+03	7.00E+03	1.02E+04	8.16E+03	6.53E+03	7.05E+03	6.14E+03	1.05E+04	7.00E+03	8.41E+03	1.01E+04	8.30E+03	1.06E+04	9.53E+03	1.09E+04	0.06	0.07	insig
NMW0021	C6H8N2	2-PyridinemethanAmine	Heterocyclic compound	3731-51-9	8.49E+04	8.98E+04	7.69E+04	6.20E+04	6.33E+04	5.91E+04	5.85E+04	7.56E+04	6.92E+04	5.95E+04	6.71E+04	6.12E+04	6.25E+04	5.70E+04	5.39E+04	5.96E+04	6.10E+04	6.23E+04	6.32E+04	5.72E+04	6.27E+04	6.01E+04	5.62E+04	7.92E+04	5.69E+04	6.47E+04	6.16E+04	5.79E+04	5.97E+04	6.50E+04	0.7	0	insig
NMW0022	C8H10O	Benzenemethanol, .alpha.-methyl-	Alcohol	98-85-1	5.76E+04	4.70E+04	4.62E+04	3.79E+04	3.63E+04	3.49E+04	3.30E+04	4.50E+04	3.69E+04	3.71E+04	4.28E+04	3.76E+04	3.68E+04	3.39E+04	3.64E+04	3.77E+04	3.76E+04	3.82E+04	4.22E+04	3.54E+04	3.91E+04	4.00E+04	4.63E+04	4.46E+04	4.51E+04	3.96E+04	4.17E+04	5.07E+04	5.34E+04	5.46E+04	1.59	0	sig
XMW0186	C8H12O	3,5-Octadien-2-one, (E,E)-	Ketone	30086-02-3	1.51E+06	1.20E+06	1.29E+06	5.36E+05	3.95E+05	4.22E+05	4.69E+05	6.00E+05	5.00E+05	5.58E+05	6.08E+05	5.19E+05	4.84E+05	5.44E+05	4.14E+05	4.77E+05	5.29E+05	5.57E+05	5.93E+05	4.94E+05	5.46E+05	6.45E+05	6.43E+05	6.82E+05	5.39E+05	5.92E+05	6.38E+05	6.35E+05	6.62E+05	6.67E+05	1.55	0	sig
WMW0082	C11H20	1,10-Undecadiene	Hydrocarbons	13688-67-0	7.17E+06	6.71E+06	7.08E+06	3.82E+06	3.33E+06	3.28E+06	3.23E+06	3.87E+06	3.55E+06	3.68E+06	3.96E+06	3.62E+06	3.31E+06	3.57E+06	3.20E+06	3.53E+06	3.60E+06	3.71E+06	3.66E+06	3.45E+06	3.74E+06	4.09E+06	4.10E+06	4.54E+06	3.67E+06	3.74E+06	3.85E+06	3.83E+06	3.81E+06	4.00E+06	1.37	0	sig
XMW0793	C12H18	1,7-Octadiene, 2,7-dimethyl-3,6-bis(methylene)-	Hydrocarbons	16714-60-6	3.84E+06	3.07E+06	3.36E+06	1.02E+06	7.86E+05	7.34E+05	8.68E+05	1.04E+06	8.98E+05	9.82E+05	1.06E+06	9.85E+05	8.55E+05	9.44E+05	7.83E+05	8.51E+05	9.19E+05	1.06E+06	9.68E+05	8.58E+05	9.62E+05	1.13E+06	1.16E+06	1.25E+06	9.66E+05	1.12E+06	1.13E+06	1.17E+06	1.18E+06	1.14E+06	1.44	0	sig
WMW0092	C9H21N	1-OctanAmine,N-methyl-	Amine	2439-54-5	2.52E+05	2.06E+05	2.24E+05	7.49E+04	5.90E+04	5.64E+04	6.50E+04	7.78E+04	6.81E+04	7.14E+04	7.75E+04	7.28E+04	6.45E+04	6.97E+04	5.95E+04	6.28E+04	6.83E+04	7.77E+04	6.98E+04	6.26E+04	6.98E+04	8.12E+04	8.19E+04	9.28E+04	6.98E+04	8.18E+04	8.13E+04	8.28E+04	8.36E+04	7.97E+04	1.4	0	sig
XMW0168	C8H12S	3-Butylthiophene	Heterocyclic compound	34722-01-5	3.03E+06	2.39E+06	2.63E+06	7.81E+05	5.98E+05	5.51E+05	6.54E+05	7.92E+05	6.80E+05	7.43E+05	7.99E+05	7.41E+05	6.40E+05	7.13E+05	5.84E+05	6.33E+05	6.91E+05	8.01E+05	7.25E+05	6.37E+05	7.19E+05	8.55E+05	8.66E+05	9.36E+05	7.17E+05	8.43E+05	8.47E+05	8.66E+05	8.81E+05	8.42E+05	1.41	0	sig
XMW0909	C10H14O	2,6,6-Trimethylbicyclo[3.2.0]hept-2-en-7-one	Ketone	4613-37-0	3.53E+04	4.84E+04	4.95E+04	1.96E+04	2.28E+04	2.35E+04	2.17E+04	5.09E+04	3.78E+04	3.23E+04	3.87E+04	2.75E+04	1.65E+04	1.82E+04	2.15E+04	4.49E+04	2.92E+04	3.26E+04	5.02E+04	3.14E+04	2.80E+04	3.91E+04	4.42E+04	4.38E+04	5.93E+04	5.69E+04	4.69E+04	7.47E+04	7.81E+04	7.93E+04	1.52	0	sig
NMW0042	C8H16O2	Valproic Acid	Acid	99-66-1	2.39E+04	1.48E+04	1.61E+04	1.20E+04	1.01E+04	1.05E+04	9.48E+03	1.08E+04	8.97E+03	1.12E+04	1.06E+04	1.08E+04	9.07E+03	9.60E+03	9.99E+03	9.83E+03	1.12E+04	1.09E+04	8.80E+03	9.46E+03	9.53E+03	9.55E+03	1.26E+04	1.24E+04	1.14E+04	9.42E+03	1.08E+04	1.30E+04	1.27E+04	1.13E+04	1.15	0	sig
KMW0312	C10H14O	Furan, 3-(4-methyl-3-pentenyl)-	Terpenoids	539-52-6	1.27E+07	1.18E+07	1.26E+07	6.42E+06	5.48E+06	5.39E+06	5.29E+06	6.45E+06	5.84E+06	6.13E+06	6.66E+06	6.03E+06	5.46E+06	5.93E+06	5.27E+06	5.85E+06	5.98E+06	6.18E+06	6.10E+06	5.69E+06	6.28E+06	6.91E+06	6.92E+06	7.59E+06	6.08E+06	6.28E+06	6.49E+06	6.44E+06	6.40E+06	6.76E+06	1.39	0	sig
KMW0334	C10H18O	Cyclohexanone, 5-methyl-2-(1-methylethyl)-	Terpenoids	10458-14-7	4.03E+04	2.27E+04	2.56E+04	1.04E+04	8.17E+03	6.93E+03	8.32E+03	9.11E+03	7.38E+03	1.23E+04	1.03E+04	9.45E+03	6.88E+03	8.85E+03	6.10E+03	7.57E+03	9.08E+03	9.63E+03	8.13E+03	6.47E+03	7.56E+03	9.74E+03	1.10E+04	1.00E+04	7.01E+03	1.06E+04	9.60E+03	1.31E+04	1.31E+04	1.01E+04	1.25	0	sig
D342	C10H16	2,4,6-Octatriene, 2,6-dimethyl-, (E,E)-	Terpenoids	3016-19-1	5.78E+04	4.65E+04	5.54E+04	1.88E+04	1.63E+04	1.74E+04	1.69E+04	2.24E+04	1.77E+04	2.25E+04	2.62E+04	2.34E+04	1.89E+04	1.96E+04	2.09E+04	2.39E+04	2.38E+04	2.23E+04	2.56E+04	2.15E+04	2.39E+04	2.50E+04	3.16E+04	3.15E+04	2.88E+04	2.42E+04	2.85E+04	3.69E+04	3.62E+04	3.94E+04	1.85	0	sig
XMW0679	C8H16O4	AcetAldehyde, tetramer	Aldehyde	108-62-3	2.15E+04	2.20E+04	1.76E+04	1.66E+04	1.74E+04	1.65E+04	1.69E+04	1.90E+04	1.84E+04	1.50E+04	1.62E+04	1.90E+04	1.69E+04	1.52E+04	1.51E+04	1.45E+04	1.52E+04	1.53E+04	1.57E+04	1.49E+04	1.54E+04	1.52E+04	1.32E+04	1.92E+04	1.41E+04	1.51E+04	1.53E+04	1.41E+04	1.49E+04	1.49E+04	0.1	0	insig
WMW0197	C10H16O2	Lilac Aldehyde D	Aldehyde	53447-47-5	2.82E+05	4.71E+05	4.24E+05	1.64E+05	1.59E+05	1.23E+05	1.16E+05	2.51E+05	2.11E+05	1.12E+05	1.82E+05	1.29E+05	1.17E+05	1.44E+05	9.70E+04	1.07E+05	1.16E+05	1.38E+05	1.06E+05	1.08E+05	1.25E+05	1.10E+05	1.10E+05	1.39E+05	9.70E+04	1.86E+05	1.12E+05	9.67E+04	9.55E+04	9.77E+04	0.38	0	insig
XMW0304	C10H18O2	Butanoic acid, 5-hexenyl ester	Ester	108058-75-9	1.50E+05	3.25E+05	2.55E+05	2.02E+04	2.69E+04	2.64E+04	7.15E+04	7.45E+04	8.04E+04	4.27E+04	4.37E+04	3.10E+04	4.56E+04	2.47E+04	2.81E+04	3.41E+04	4.07E+04	4.07E+04	3.49E+04	2.82E+04	3.67E+04	6.49E+04	5.57E+04	7.51E+04	3.86E+04	2.81E+04	2.98E+04	4.63E+04	4.16E+04	3.98E+04	1.07	0	sig
WMW0145	C13H28	Undecane, 4,6-dimethyl-	Hydrocarbons	17312-82-2	1.47E+05	2.44E+05	2.02E+05	6.92E+05	8.32E+05	8.39E+05	9.61E+05	1.15E+06	1.25E+06	7.95E+05	9.73E+05	8.23E+05	9.96E+05	7.02E+05	9.35E+05	1.18E+06	9.68E+05	9.93E+05	1.24E+06	9.97E+05	1.03E+06	9.80E+05	9.64E+05	1.13E+06	1.10E+06	9.41E+05	1.11E+06	1.05E+06	9.80E+05	9.99E+05	0.84	0	insig
NMW0085	C8H8O2	Benzoic Acid, 4-methyl-	Acid	99-94-5	4.31E+04	3.95E+04	6.17E+04	1.60E+05	1.14E+05	8.76E+04	1.07E+05	9.96E+04	1.00E+05	1.11E+05	9.05E+04	6.31E+04	1.23E+05	1.08E+05	1.39E+05	1.10E+05	9.34E+04	8.95E+04	9.06E+04	9.03E+04	8.51E+04	1.19E+05	1.23E+05	1.06E+05	1.13E+05	1.47E+05	1.10E+05	1.46E+05	1.04E+05	8.93E+04	0.68	0	insig
XMW0491	C3H7N5	3-Methyl-4,5-diamino-1,2,4(4H)-triazole	Heterocyclic compound	21532-07-0	5.40E+03	6.72E+03	4.89E+03	1.35E+04	1.69E+04	1.49E+04	2.07E+04	2.14E+04	2.21E+04	1.37E+04	1.45E+04	1.38E+04	1.91E+04	1.49E+04	1.59E+04	1.65E+04	1.60E+04	1.64E+04	1.95E+04	1.60E+04	1.49E+04	1.58E+04	1.53E+04	1.82E+04	1.94E+04	1.75E+04	1.80E+04	1.67E+04	1.55E+04	1.59E+04	0.98	0	insig
NMW0008	C8H14O4	Hexanedioic acid, dimethyl ester	Ester	627-93-0	5.85E+04	5.59E+04	5.48E+04	3.38E+04	3.48E+04	2.76E+04	2.86E+04	3.60E+04	3.37E+04	3.06E+04	3.10E+04	3.45E+04	3.11E+04	3.09E+04	2.69E+04	2.80E+04	3.00E+04	3.31E+04	3.05E+04	2.97E+04	3.18E+04	3.11E+04	2.93E+04	3.59E+04	2.90E+04	3.13E+04	3.16E+04	3.13E+04	3.22E+04	2.86E+04	0.92	0	insig
XMW0937	C12H18O2	(1R,5S,6R)-2,7,7-Trimethylbicyclo[3.1.1]hept-2-en-6-yl acetate	Ester	67999-48-8	5.89E+04	5.44E+04	5.91E+04	3.64E+04	3.23E+04	2.92E+04	2.95E+04	3.08E+04	2.86E+04	3.25E+04	3.03E+04	3.52E+04	2.96E+04	3.55E+04	3.15E+04	3.20E+04	3.65E+04	3.68E+04	3.37E+04	3.47E+04	3.44E+04	3.58E+04	3.51E+04	3.32E+04	3.80E+04	3.32E+04	3.51E+04	4.18E+04	3.94E+04	3.41E+04	1.53	0	sig
XMW0179	C15H32	Dodecane, 2,6,11-trimethyl-	Hydrocarbons	31295-56-4	9.96E+03	1.21E+04	8.16E+03	1.82E+04	1.93E+04	1.81E+04	2.53E+04	2.46E+04	2.56E+04	1.51E+04	1.40E+04	1.56E+04	2.18E+04	1.75E+04	2.05E+04	1.91E+04	2.04E+04	2.13E+04	2.46E+04	2.22E+04	2.05E+04	2.37E+04	2.11E+04	2.15E+04	2.67E+04	2.45E+04	2.33E+04	2.30E+04	2.11E+04	1.99E+04	0.47	0	insig
KMW0475	C10H16O	(2E,4Z)-2,4-Decadienal	Aldehyde	25152-83-4	6.93E+03	2.99E+03	2.52E+03	5.70E+03	5.28E+03	3.80E+03	5.97E+03	4.65E+03	5.33E+03	5.94E+03	6.06E+03	6.19E+03	5.47E+03	3.49E+03	4.71E+03	6.10E+03	7.83E+03	6.77E+03	7.26E+03	5.24E+03	5.70E+03	5.62E+03	7.84E+03	6.67E+03	6.58E+03	7.05E+03	8.41E+03	1.09E+04	9.90E+03	8.05E+03	0.4	0	insig
NMW0121	C10H14O	Phenol, 2-methyl-5-(1-methylethyl)-	Terpenoids	499-75-2	1.54E+04	1.27E+04	1.52E+04	8.98E+03	9.32E+03	6.91E+03	6.85E+03	8.95E+03	8.23E+03	8.97E+03	9.64E+03	1.06E+04	7.10E+03	9.79E+03	8.05E+03	7.81E+03	1.01E+04	1.12E+04	8.41E+03	8.46E+03	9.83E+03	8.61E+03	9.01E+03	1.01E+04	8.73E+03	9.65E+03	1.06E+04	1.33E+04	1.19E+04	9.19E+03	1.39	0	sig
XMW0954	C10H16O2	Cyclopropanecarboxylic Acid, 2,2-dimethyl-3-(2-methyl-1-propenyl)-, (1R-trans)-	Terpenoids	4638-92-0	2.21E+03	2.32E+03	1.73E+03	4.27E+03	3.93E+03	3.43E+03	4.40E+03	4.55E+03	3.97E+03	3.66E+03	3.74E+03	4.21E+03	4.99E+03	3.60E+03	4.77E+03	5.29E+03	4.70E+03	4.39E+03	5.19E+03	5.46E+03	4.50E+03	4.69E+03	4.52E+03	4.85E+03	6.18E+03	7.54E+03	6.51E+03	8.10E+03	7.11E+03	6.47E+03	0.09	0	insig
XMW0041	C11H14O2	Benzene, 1,2-dimethoxy-4-(1-propenyl)-	Aromatics	93-16-3	3.57E+05	4.99E+05	5.00E+05	3.16E+05	2.89E+05	1.86E+05	1.82E+05	4.31E+05	4.37E+05	1.85E+05	3.20E+05	2.61E+05	2.51E+05	3.93E+05	1.75E+05	2.14E+05	2.51E+05	3.11E+05	1.98E+05	2.56E+05	2.76E+05	2.42E+05	2.17E+05	1.88E+05	2.31E+05	4.90E+05	2.45E+05	2.80E+05	2.22E+05	1.69E+05	0.35	0.1	insig
XMW0384	C15H24	4,7-Methanoazulene, 1,2,3,4,5,6,7,8-octahydro-1,4,9,9-tetramethyl-, [1S-(1.alpha.,4.alpha.,7.alpha.)]-	Terpenoids	514-51-2	2.60E+04	5.09E+04	2.27E+04	4.58E+04	4.46E+04	5.00E+04	6.63E+04	6.50E+04	5.14E+04	5.79E+04	5.46E+04	4.72E+04	5.41E+04	4.88E+04	3.25E+04	4.66E+04	5.63E+04	4.33E+04	7.38E+04	4.58E+04	6.08E+04	6.86E+04	5.32E+04	3.91E+04	5.68E+04	5.51E+04	4.31E+04	4.58E+04	5.10E+04	3.58E+04	0.75	0.11	insig
XMW0728	C12H16O	Benzenemethanol, 4-methyl-.alpha.-(1-methyl-2-propenyl)-, (R*,R*)-	Alcohol	83173-76-6	4.80E+03	8.54E+03	4.96E+03	3.37E+03	3.62E+03	2.67E+03	3.75E+03	4.16E+03	4.03E+03	2.56E+03	2.67E+03	2.61E+03	4.17E+03	4.20E+03	2.61E+03	3.55E+03	3.68E+03	2.36E+03	5.04E+03	3.08E+03	3.77E+03	6.03E+03	3.43E+03	1.94E+03	4.26E+03	5.40E+03	2.45E+03	3.46E+03	3.83E+03	2.49E+03	0.76	0.12	insig
w20	C9H16O2	.delta.-Nonalactone	Ester	3301-94-8	1.71E+04	2.47E+04	2.01E+04	6.19E+04	6.80E+04	6.76E+04	9.70E+04	8.67E+04	1.01E+05	6.86E+04	6.33E+04	7.12E+04	6.17E+04	6.35E+04	6.77E+04	1.02E+05	8.49E+04	8.61E+04	1.02E+05	9.46E+04	9.52E+04	7.84E+04	7.90E+04	8.24E+04	8.98E+04	7.55E+04	1.14E+05	1.05E+05	9.32E+04	8.95E+04	0.65	0	insig
w39	C13H22O	2-Butanone, 4-(2,6,6-trimethyl-2-cyclohexen-1-yl)-	Ketone	31499-72-6	9.44E+03	1.55E+04	8.83E+03	8.16E+03	7.92E+03	6.59E+03	7.02E+03	7.80E+03	6.75E+03	7.09E+03	6.98E+03	8.44E+03	6.70E+03	8.39E+03	6.55E+03	5.73E+03	7.31E+03	6.71E+03	7.85E+03	8.65E+03	6.84E+03	7.72E+03	7.40E+03	5.84E+03	6.40E+03	6.24E+03	7.25E+03	8.84E+03	9.71E+03	5.76E+03	0.65	0.06	insig
NMW0181	C12H12	Naphthalene, 1,6-dimethyl-	Aromatics	575-43-9	4.65E+03	3.72E+03	4.40E+03	6.14E+03	4.89E+03	3.77E+03	4.44E+03	3.70E+03	3.72E+03	3.28E+03	3.75E+03	4.09E+03	4.21E+03	4.48E+03	3.23E+03	3.63E+03	4.26E+03	3.91E+03	4.19E+03	4.08E+03	4.28E+03	2.90E+03	3.72E+03	3.25E+03	4.04E+03	3.25E+03	3.85E+03	5.01E+03	3.73E+03	2.91E+03	0.42	0.26	insig
XMW0212	C8H9NO2	1,4 Benzodioxan-6-amine	Heterocyclic compound	22013-33-8	1.14E+04	1.04E+04	1.08E+04	2.77E+04	2.68E+04	2.45E+04	2.35E+04	2.66E+04	2.54E+04	1.96E+04	1.97E+04	2.28E+04	2.25E+04	2.38E+04	1.98E+04	2.17E+04	2.50E+04	2.56E+04	2.62E+04	2.74E+04	2.11E+04	2.53E+04	2.12E+04	2.33E+04	2.60E+04	2.74E+04	2.45E+04	3.14E+04	2.89E+04	2.17E+04	0.83	0	insig
D274	C10H8O2	2H-1-Benzopyran-2-one, 3-methyl-	Heterocyclic compound	2445-82-1	9.68E+04	1.40E+05	1.31E+05	7.83E+04	7.42E+04	4.48E+04	4.14E+04	1.12E+05	1.13E+05	4.28E+04	7.97E+04	6.23E+04	5.61E+04	9.34E+04	3.88E+04	4.47E+04	5.76E+04	6.96E+04	4.37E+04	5.73E+04	6.18E+04	5.34E+04	4.73E+04	4.08E+04	5.03E+04	1.11E+05	5.28E+04	6.07E+04	4.67E+04	3.67E+04	0.23	0.02	insig
NMW0204	C4H8O2S2	trans-O-Dithiane-4,5-diol	Heterocyclic compound	14193-38-5	6.51E+03	5.11E+03	5.99E+03	6.49E+03	7.03E+03	5.19E+03	5.66E+03	5.56E+03	5.20E+03	3.94E+03	4.95E+03	5.46E+03	5.68E+03	5.35E+03	4.31E+03	4.77E+03	5.93E+03	5.76E+03	5.52E+03	6.31E+03	5.72E+03	5.39E+03	4.79E+03	5.02E+03	5.49E+03	6.03E+03	5.18E+03	6.61E+03	5.56E+03	4.46E+03	0.13	0.34	insig
KMW0626	C15H22	Naphthalene, 1,2,3,4-tetrahydro-1,6-dimethyl-4-(1-methylethyl)-, (1S-cis)-	Terpenoids	483-77-2	1.89E+03	2.14E+03	1.32E+03	2.35E+03	1.75E+03	2.51E+03	2.98E+03	2.53E+03	3.04E+03	2.80E+03	2.37E+03	3.02E+03	1.81E+03	2.82E+03	1.78E+03	2.31E+03	2.65E+03	2.45E+03	2.45E+03	3.55E+03	3.02E+03	3.20E+03	2.26E+03	1.75E+03	3.16E+03	2.82E+03	2.70E+03	2.99E+03	2.95E+03	2.43E+03	0.22	0.04	insig
D337	C15H24O	2H-2a,7-Methanoazuleno[5,6-b]oxirene, octahydro-3,6,6,7a-tetramethyl-	Terpenoids	29597-36-2	4.19E+03	8.98E+03	4.10E+03	1.30E+03	1.17E+03	1.07E+03	5.92E+02	1.18E+03	1.21E+03	7.94E+02	9.68E+02	1.10E+03	8.77E+02	1.07E+03	9.18E+02	8.38E+02	9.17E+02	1.08E+03	1.04E+03	1.02E+03	1.15E+03	8.41E+02	8.25E+02	8.90E+02	1.38E+03	8.69E+02	9.92E+02	9.51E+02	5.90E+02	8.48E+02	0.84	0	insig
KMW0684	C12H22O2	.delta.-Dodecalactone	Ester	713-95-1	1.24E+04	1.29E+04	1.22E+04	1.13E+04	9.25E+03	4.91E+03	6.38E+03	1.03E+04	1.06E+04	5.45E+03	3.37E+03	5.95E+03	5.29E+03	9.53E+03	4.45E+03	6.31E+03	6.58E+03	8.64E+03	6.60E+03	8.51E+03	7.86E+03	6.75E+03	5.03E+03	4.28E+03	8.70E+03	1.36E+04	7.98E+03	6.56E+03	4.96E+03	4.29E+03	0.42	0	insig
NMW0176	C8H9NO	Benzeneacetamide	Amine	103-81-1	1.52E+04	2.20E+04	1.40E+04	1.16E+04	1.15E+04	9.31E+03	1.04E+04	1.07E+04	8.92E+03	1.11E+04	9.08E+03	1.18E+04	9.37E+03	1.26E+04	9.72E+03	8.48E+03	1.03E+04	9.75E+03	1.15E+04	1.25E+04	1.13E+04	1.19E+04	1.04E+04	8.84E+03	9.51E+03	8.74E+03	1.04E+04	1.24E+04	1.37E+04	8.51E+03	0.82	0.01	insig
WMW0081	C9H12O	cis-2-(2-Pentenyl)furan	Heterocyclic compound	70424-13-4	9.43E+03	4.93E+03	3.58E+03	1.22E+04	1.36E+04	1.24E+04	1.36E+04	1.55E+04	1.50E+04	1.32E+04	1.75E+04	1.60E+04	1.50E+04	9.75E+03	1.42E+04	1.73E+04	1.72E+04	1.40E+04	1.90E+04	1.62E+04	1.45E+04	1.34E+04	1.95E+04	2.13E+04	1.99E+04	1.72E+04	1.96E+04	2.52E+04	2.68E+04	2.72E+04	0.18	0	insig
XMW0416	C10H16	1,3-Cyclohexadiene, 5-butyl-	Hydrocarbons	30168-57-1	2.98E+05	3.28E+05	3.79E+05	1.23E+05	1.08E+05	1.15E+05	1.18E+05	1.31E+05	1.18E+05	1.58E+05	1.38E+05	1.62E+05	1.31E+05	1.41E+05	1.40E+05	1.55E+05	1.65E+05	1.53E+05	1.69E+05	1.59E+05	1.82E+05	1.97E+05	2.24E+05	1.99E+05	2.07E+05	1.61E+05	1.90E+05	2.41E+05	2.48E+05	2.56E+05	1.95	0	sig
D425	C13H20O	3-Cyclohexene-1-carboxAldehyde, 4-(4-methyl-3-pentenyl)-	Aldehyde	37677-14-8	1.68E+04	1.75E+04	1.32E+04	1.79E+04	1.64E+04	1.36E+04	1.72E+04	2.22E+04	1.97E+04	1.23E+04	1.08E+04	1.44E+04	1.42E+04	1.72E+04	1.32E+04	1.56E+04	1.57E+04	1.94E+04	1.67E+04	1.88E+04	1.80E+04	1.83E+04	1.53E+04	1.28E+04	2.11E+04	2.36E+04	2.02E+04	2.10E+04	1.65E+04	1.52E+04	0.5	0.01	insig
XMW0422	C14H30	3,5-Dimethyldodecane	Hydrocarbons	107770-99-0	4.46E+04	5.39E+04	3.84E+04	1.05E+05	1.18E+05	1.12E+05	1.55E+05	1.53E+05	1.64E+05	9.60E+04	9.58E+04	1.02E+05	1.37E+05	1.08E+05	1.24E+05	1.30E+05	1.20E+05	1.31E+05	1.55E+05	1.26E+05	1.21E+05	1.32E+05	1.17E+05	1.30E+05	1.59E+05	1.47E+05	1.45E+05	1.40E+05	1.26E+05	1.20E+05	0.76	0	insig
KMW0568	C10H18O2	2H-Pyran-2-one, tetrahydro-6-pentyl-	Ester	705-86-2	3.88E+04	3.41E+04	2.50E+04	4.06E+04	3.79E+04	3.27E+04	5.08E+04	4.86E+04	4.50E+04	2.79E+04	2.26E+04	3.24E+04	3.70E+04	3.69E+04	3.46E+04	3.79E+04	3.78E+04	4.29E+04	4.26E+04	5.21E+04	4.46E+04	5.02E+04	3.43E+04	3.44E+04	5.27E+04	5.79E+04	5.11E+04	4.64E+04	3.90E+04	3.63E+04	0.27	0	insig
XMW0298	C5H10O3	Ethanol, 2-methoxy-, acetate	Ester	110-49-6	5.78E+04	4.66E+04	4.39E+04	4.03E+04	3.50E+04	3.79E+04	3.41E+04	4.30E+04	3.75E+04	3.03E+04	3.85E+04	3.82E+04	2.79E+04	2.90E+04	3.21E+04	3.65E+04	3.30E+04	2.58E+04	3.79E+04	2.95E+04	2.82E+04	2.60E+04	3.50E+04	4.29E+04	3.12E+04	2.86E+04	2.67E+04	3.08E+04	3.11E+04	4.06E+04	0.19	0.01	insig
XMW1430	C5H4O2	3-FurAldehyde	Heterocyclic compound	498-60-2	1.57E+04	1.03E+04	4.87E+03	1.70E+04	1.12E+04	9.56E+03	1.17E+04	1.95E+04	1.55E+04	1.30E+04	1.19E+04	8.84E+03	1.04E+04	8.71E+03	1.32E+04	2.29E+04	1.56E+04	1.54E+04	2.54E+04	1.70E+04	1.68E+04	1.79E+04	2.33E+04	2.88E+04	5.10E+04	4.60E+04	4.75E+04	1.04E+05	1.04E+05	1.24E+05	1.01	0	sig
KMW0236	C7H11NS	2-Isobutylthiazole	Heterocyclic compound	18640-74-9	9.48E+03	1.80E+04	1.34E+04	2.64E+04	3.09E+04	2.87E+04	4.25E+04	4.00E+04	4.05E+04	2.82E+04	3.00E+04	2.77E+04	3.73E+04	2.70E+04	3.75E+04	3.38E+04	3.41E+04	3.56E+04	4.03E+04	3.80E+04	3.28E+04	3.23E+04	3.34E+04	3.84E+04	3.98E+04	2.93E+04	3.57E+04	3.33E+04	3.69E+04	3.34E+04	0.78	0	insig
D81	C9H12O3	2-Furanpropanoic acid, ethyl ester	Heterocyclic compound	10031-90-0	1.11E+05	1.24E+05	1.34E+05	6.10E+04	5.40E+04	5.36E+04	5.86E+04	6.52E+04	6.08E+04	6.39E+04	7.04E+04	6.48E+04	5.37E+04	6.69E+04	5.21E+04	6.57E+04	7.16E+04	6.92E+04	7.37E+04	6.79E+04	7.42E+04	8.17E+04	8.81E+04	8.16E+04	8.67E+04	7.68E+04	8.89E+04	9.70E+04	9.33E+04	8.81E+04	1.92	0	sig
D265	C12H23N	Dodecanenitrile	Nitrogen compounds	2437-25-4	5.72E+04	8.52E+04	7.71E+04	5.17E+04	4.67E+04	2.95E+04	3.12E+04	6.93E+04	7.01E+04	2.87E+04	4.84E+04	3.98E+04	3.80E+04	5.74E+04	2.80E+04	3.07E+04	3.77E+04	4.69E+04	3.10E+04	3.93E+04	4.27E+04	3.64E+04	3.19E+04	2.95E+04	3.59E+04	7.31E+04	3.81E+04	3.95E+04	3.19E+04	2.45E+04	0.25	0.03	insig
KMW0068	C6H10O	3-Hexenal, (Z)-	Aldehyde	6789-80-6	3.59E+04	1.63E+04	1.04E+04	1.23E+04	1.05E+04	9.84E+03	7.43E+03	1.08E+04	9.40E+03	9.73E+03	9.92E+03	8.79E+03	9.66E+03	6.43E+03	8.99E+03	8.72E+03	7.90E+03	8.40E+03	6.88E+03	6.67E+03	7.40E+03	7.26E+03	1.23E+04	1.20E+04	8.02E+03	1.06E+04	9.59E+03	9.50E+03	9.12E+03	1.20E+04	0.64	0.07	insig
KMW0545	C12H24O	Dodecanal	Aldehyde	112-54-9	1.94E+04	2.70E+04	2.18E+04	6.93E+04	7.55E+04	7.75E+04	1.08E+05	9.67E+04	1.12E+05	7.56E+04	7.15E+04	7.89E+04	6.83E+04	6.91E+04	7.52E+04	1.13E+05	9.51E+04	9.59E+04	1.12E+05	1.05E+05	1.06E+05	8.60E+04	8.71E+04	9.31E+04	1.01E+05	8.29E+04	1.26E+05	1.17E+05	1.03E+05	9.90E+04	0.66	0	insig
XMW0264	C15H24	Bicyclo[4.4.0]dec-1-ene, 2-isopropyl-5-methyl-9-methylene-	Terpenoids	150320-52-8	3.18E+04	3.65E+04	2.08E+04	4.14E+04	3.43E+04	3.31E+04	4.53E+04	4.47E+04	4.00E+04	4.14E+04	3.63E+04	3.70E+04	3.46E+04	3.94E+04	2.80E+04	3.64E+04	4.21E+04	3.34E+04	4.86E+04	4.15E+04	4.39E+04	5.01E+04	4.21E+04	2.96E+04	4.76E+04	4.15E+04	3.89E+04	4.68E+04	4.88E+04	3.28E+04	0.17	0.12	insig
WMW0100	C9H18O	3-Nonen-1-ol, (E)-	Alcohol	10339-61-4	6.29E+03	7.44E+03	6.41E+03	1.97E+03	1.59E+03	2.01E+03	2.61E+03	3.36E+03	3.60E+03	2.04E+03	2.68E+03	2.02E+03	2.07E+03	1.46E+03	1.95E+03	2.42E+03	2.44E+03	2.05E+03	1.96E+03	1.44E+03	2.04E+03	2.47E+03	2.72E+03	2.94E+03	2.27E+03	2.01E+03	2.55E+03	2.46E+03	1.65E+03	1.73E+03	0.93	0	insig
XMW0294	C11H20O	10-Undecenal	Aldehyde	112-45-8	4.90E+03	5.07E+03	3.62E+03	1.58E+04	1.57E+04	1.49E+04	2.14E+04	2.54E+04	2.25E+04	1.34E+04	1.36E+04	1.35E+04	2.33E+04	1.36E+04	1.66E+04	2.59E+04	1.67E+04	2.22E+04	2.87E+04	2.48E+04	2.80E+04	1.80E+04	1.81E+04	2.41E+04	2.26E+04	2.75E+04	2.37E+04	2.02E+04	2.16E+04	1.82E+04	0.63	0	insig
XMW0132	C5H9N	Pyridine, 2,3,4,5-tetrahydro-	Heterocyclic compound	505-18-0	2.12E+04	3.01E+04	2.78E+04	8.84E+04	1.00E+05	1.13E+05	1.17E+05	1.41E+05	1.36E+05	1.25E+05	1.46E+05	1.32E+05	1.30E+05	1.11E+05	1.32E+05	1.19E+05	1.08E+05	1.37E+05	1.46E+05	1.24E+05	1.19E+05	1.35E+05	1.49E+05	1.07E+05	1.51E+05	1.31E+05	1.36E+05	1.63E+05	1.40E+05	1.65E+05	0.77	0	insig
XMW0485	C2H3ClS2	Carbonochloridodithioic acid, methyl ester	Others	16696-91-6	1.02E+05	6.61E+04	6.29E+04	5.58E+04	4.99E+04	4.30E+04	3.82E+04	4.62E+04	4.11E+04	4.47E+04	4.98E+04	5.30E+04	4.72E+04	4.30E+04	4.55E+04	4.63E+04	4.89E+04	4.60E+04	4.41E+04	4.31E+04	4.75E+04	4.93E+04	5.64E+04	6.16E+04	4.63E+04	4.93E+04	4.68E+04	5.62E+04	5.39E+04	5.65E+04	1.2	0	sig
XMW0727	C9H10O	BenzAldehyde, 2,5-dimethyl-	Aldehyde	5779-94-2	1.80E+03	2.00E+03	3.01E+03	9.20E+03	5.76E+03	4.49E+03	5.41E+03	5.62E+03	5.13E+03	5.70E+03	4.54E+03	3.23E+03	6.49E+03	5.97E+03	7.23E+03	6.00E+03	5.03E+03	4.83E+03	4.93E+03	4.30E+03	4.32E+03	5.88E+03	6.17E+03	4.91E+03	5.72E+03	7.14E+03	5.35E+03	6.72E+03	4.38E+03	4.30E+03	0.9	0.01	insig
D191	C10H14O2	2-Hexanoylfuran	Heterocyclic compound	14360-50-0	1.99E+06	2.25E+06	2.21E+06	1.25E+06	1.31E+06	1.09E+06	1.11E+06	1.47E+06	1.34E+06	1.12E+06	1.18E+06	1.26E+06	1.14E+06	1.18E+06	1.01E+06	1.06E+06	1.19E+06	1.27E+06	1.15E+06	1.17E+06	1.26E+06	1.22E+06	1.08E+06	1.39E+06	1.07E+06	1.22E+06	1.20E+06	1.12E+06	1.15E+06	1.08E+06	0.84	0	insig
NMW0136	C7H6O2	BenzAldehyde, 3-hydroxy-	Aldehyde	100-83-4	1.20E+04	5.39E+03	5.32E+03	6.79E+03	4.96E+03	5.87E+03	4.61E+03	4.45E+03	4.32E+03	7.61E+03	7.47E+03	6.51E+03	5.76E+03	4.97E+03	5.76E+03	6.46E+03	6.43E+03	7.77E+03	7.43E+03	6.69E+03	6.76E+03	7.98E+03	7.42E+03	6.69E+03	6.41E+03	4.40E+03	5.94E+03	7.99E+03	1.01E+04	7.81E+03	0.81	0.06	insig
D335	C8H12N2	Pyrazine, (2-methylpropyl)-	Heterocyclic compound	29460-92-2	9.19E+06	7.24E+06	7.76E+06	3.12E+06	2.41E+06	2.38E+06	2.67E+06	3.46E+06	2.86E+06	3.12E+06	3.38E+06	2.82E+06	2.68E+06	3.18E+06	2.30E+06	2.56E+06	2.84E+06	3.05E+06	3.10E+06	2.74E+06	3.07E+06	3.60E+06	3.48E+06	3.83E+06	2.90E+06	3.57E+06	3.38E+06	3.23E+06	3.37E+06	3.33E+06	1.39	0	sig
D197	C10H16O	3-Oxatricyclo[4.1.1.0(2,4)]octane, 2,7,7-trimethyl-	Terpenoids	1686-14-2	6.84E+06	6.32E+06	6.77E+06	3.40E+06	2.88E+06	2.85E+06	2.79E+06	3.39E+06	3.08E+06	3.23E+06	3.53E+06	3.18E+06	2.89E+06	3.15E+06	2.79E+06	3.10E+06	3.15E+06	3.27E+06	3.22E+06	3.00E+06	3.32E+06	3.68E+06	3.69E+06	4.01E+06	3.23E+06	3.32E+06	3.43E+06	3.43E+06	3.39E+06	3.57E+06	1.39	0	sig
XMW0283	C10H14O2	1-(Furan-2-yl)-2-methylpentan-1-one	Heterocyclic compound	1248070-62-3	2.49E+04	1.57E+04	1.33E+04	1.38E+04	1.12E+04	7.68E+03	7.34E+03	1.05E+04	9.64E+03	9.64E+03	9.40E+03	1.19E+04	9.94E+03	8.80E+03	9.00E+03	8.70E+03	1.05E+04	1.10E+04	9.17E+03	8.09E+03	8.52E+03	9.78E+03	1.06E+04	1.01E+04	1.04E+04	1.11E+04	9.77E+03	1.11E+04	1.01E+04	8.00E+03	0.8	0.01	insig
XMW0933	C12H18O2	Bicyclo[3.1.1]hept-2-en-6-ol, 2,7,7-trimethyl-, acetate, [1S-(1.alpha.,5.alpha.,6.beta.)]-	Ester	50764-55-1	3.59E+04	2.94E+04	2.46E+04	1.95E+04	1.85E+04	1.55E+04	1.56E+04	1.84E+04	1.59E+04	1.71E+04	1.77E+04	1.93E+04	1.74E+04	1.57E+04	1.63E+04	1.53E+04	1.73E+04	1.79E+04	1.68E+04	1.53E+04	1.70E+04	1.81E+04	1.62E+04	2.01E+04	1.67E+04	1.66E+04	1.75E+04	1.83E+04	1.85E+04	1.66E+04	0.99	0	insig
NMW0206	C15H24	(1R,9R,E)-4,11,11-Trimethyl-8-methylenebicyclo[7.2.0]undec-4-ene	Terpenoids	68832-35-9	3.52E+03	6.12E+03	2.89E+03	3.33E+03	3.12E+03	2.61E+03	3.99E+03	4.53E+03	3.95E+03	2.68E+03	3.35E+03	2.68E+03	2.98E+03	4.57E+03	1.53E+03	2.76E+03	3.78E+03	3.10E+03	4.27E+03	3.02E+03	3.20E+03	4.48E+03	3.24E+03	2.22E+03	2.77E+03	4.60E+03	2.30E+03	2.58E+03	2.20E+03	1.97E+03	0.09	0.43	insig
D291	C12H22S2	Dicyclohexyldisulphide	Sulfur compounds	2550-40-5	4.08E+04	3.42E+04	3.65E+04	7.95E+04	6.30E+04	4.13E+04	2.58E+04	4.64E+04	4.57E+04	2.26E+04	2.92E+04	3.44E+04	3.46E+04	3.65E+04	2.76E+04	3.89E+04	3.33E+04	4.88E+04	2.84E+04	3.26E+04	3.07E+04	2.91E+04	2.48E+04	4.58E+04	3.33E+04	3.95E+04	3.71E+04	3.54E+04	2.87E+04	2.42E+04	0.66	0.01	insig
KMW0160	C4H10OS	1-Propanol, 3-(methylthio)-	Alcohol	505-10-2	1.02E+04	1.20E+04	1.66E+04	2.00E+04	3.65E+04	1.47E+04	2.78E+04	4.50E+04	3.58E+04	2.18E+04	4.52E+04	2.53E+04	4.43E+04	2.18E+04	4.41E+04	2.52E+04	4.21E+04	3.38E+04	3.10E+04	3.26E+04	5.06E+04	3.21E+04	3.16E+04	3.47E+04	5.33E+04	2.84E+04	1.94E+04	2.71E+04	1.87E+04	2.22E+04	0.68	0.13	insig
XMW0913	C10H16O	cis-Chrysanthenol	Terpenoids	55722-60-6	6.73E+04	7.74E+04	6.57E+04	5.26E+04	5.37E+04	4.87E+04	4.91E+04	5.86E+04	5.44E+04	5.18E+04	5.41E+04	5.11E+04	5.51E+04	5.02E+04	4.51E+04	4.83E+04	5.14E+04	5.47E+04	5.23E+04	4.93E+04	5.24E+04	5.23E+04	4.56E+04	6.67E+04	4.85E+04	5.33E+04	5.09E+04	5.22E+04	5.42E+04	5.45E+04	0.89	0	insig
KMW0425	C7H5NS	Benzothiazole	Heterocyclic compound	95-16-9	9.45E+04	1.55E+05	1.51E+05	1.14E+05	1.18E+05	1.12E+05	1.09E+05	1.14E+05	1.04E+05	1.05E+05	1.19E+05	1.31E+05	1.16E+05	1.08E+05	1.19E+05	8.59E+04	1.01E+05	9.30E+04	9.23E+04	1.06E+05	9.33E+04	9.45E+04	1.06E+05	1.02E+05	1.48E+05	1.42E+05	1.50E+05	1.29E+05	1.17E+05	9.46E+04	0.54	0	insig
NMW0046	C10H16O	Bicyclo[3.1.1]heptan-3-ol, 6,6-dimethyl-2-methylene-, [1S-(1.alpha.,3.alpha.,5.alpha.)]-	Terpenoids	547-61-5	1.63E+04	1.30E+04	1.30E+04	9.20E+03	8.49E+03	7.82E+03	7.56E+03	1.22E+04	1.17E+04	1.42E+04	1.19E+04	9.68E+03	5.03E+03	1.02E+04	7.80E+03	1.32E+04	7.87E+03	1.16E+04	9.79E+03	1.05E+04	1.44E+04	1.34E+04	1.23E+04	1.14E+04	1.65E+04	1.15E+04	1.43E+04	2.02E+04	2.45E+04	2.24E+04	1.4	0	sig
KMW0365	C10H14O2	2-((3,3-Dimethyloxiran-2-yl)methyl)-3-methylfuran	Heterocyclic compound	92356-06-4	4.87E+05	2.44E+05	3.01E+05	1.74E+05	1.80E+05	1.61E+05	1.67E+05	1.74E+05	1.59E+05	1.90E+05	1.93E+05	1.99E+05	1.56E+05	1.57E+05	1.44E+05	1.58E+05	1.77E+05	1.87E+05	1.78E+05	1.61E+05	1.70E+05	1.80E+05	2.12E+05	2.11E+05	1.65E+05	1.74E+05	1.86E+05	2.31E+05	2.28E+05	1.92E+05	1.25	0	sig
D340	C12H16O	3-Hexanone, 1-phenyl-	Ketone	29898-25-7	7.57E+03	1.96E+04	9.22E+03	1.04E+04	7.85E+03	8.20E+03	1.11E+04	1.29E+04	9.69E+03	8.14E+03	7.90E+03	7.16E+03	1.00E+04	9.85E+03	5.08E+03	8.19E+03	8.84E+03	6.62E+03	1.22E+04	7.80E+03	1.07E+04	1.61E+04	8.47E+03	6.06E+03	9.08E+03	1.11E+04	6.97E+03	8.27E+03	9.14E+03	6.28E+03	0.23	0.67	insig
NMW0200	C15H24	1,6,10-Dodecatriene, 7,11-dimethyl-3-methylene-	Terpenoids	77129-48-7	1.04E+04	1.05E+04	1.06E+04	1.96E+03	2.21E+03	2.39E+03	3.45E+03	2.28E+03	2.42E+03	2.56E+03	1.69E+03	2.21E+03	2.08E+03	2.14E+03	2.71E+03	3.52E+03	2.14E+03	2.79E+03	3.52E+03	3.24E+03	2.83E+03	3.49E+03	2.36E+03	2.33E+03	3.86E+03	2.65E+03	3.35E+03	2.55E+03	2.34E+03	1.96E+03	1.27	0	sig
WMW0227	C6H4Cl2	Benzene, 1,4-dichloro-	Aromatics	106-46-7	7.47E+03	5.83E+03	6.44E+03	1.86E+04	2.41E+04	2.12E+04	1.96E+04	2.71E+04	3.11E+04	1.90E+04	2.37E+04	1.60E+04	1.98E+04	2.39E+04	1.93E+04	2.06E+04	1.73E+04	1.86E+04	2.43E+04	1.60E+04	1.52E+04	1.73E+04	1.66E+04	2.70E+04	1.84E+04	2.87E+04	2.10E+04	1.97E+04	1.71E+04	2.06E+04	1.15	0	sig
XMW0936	C10H12O	Ethanone, 1-(4-ethylphenyl)-	Ketone	937-30-4	3.89E+03	2.75E+03	2.60E+03	3.59E+03	2.96E+03	2.84E+03	3.52E+03	3.69E+03	5.15E+03	2.93E+03	2.57E+03	2.45E+03	3.26E+03	3.70E+03	2.52E+03	2.48E+03	3.13E+03	3.01E+03	4.10E+03	3.17E+03	2.49E+03	3.32E+03	2.14E+03	2.99E+03	2.62E+03	3.58E+03	3.36E+03	4.40E+03	2.93E+03	2.69E+03	0.15	0.37	insig
NMW0209	C11H20O2	Undecylenic Acid	Acid	112-38-9	1.36E+05	2.01E+05	1.78E+05	1.21E+05	1.12E+05	6.69E+04	6.90E+04	1.63E+05	1.62E+05	6.34E+04	1.15E+05	9.03E+04	8.51E+04	1.35E+05	6.08E+04	7.06E+04	8.30E+04	1.06E+05	6.72E+04	8.82E+04	9.06E+04	7.87E+04	6.81E+04	5.85E+04	7.70E+04	1.66E+05	8.21E+04	8.63E+04	6.67E+04	5.28E+04	0.14	0.02	insig
KMW0243	C8H14O	(E)-2-Octenal	Aldehyde	2548-87-0	2.37E+04	2.93E+04	2.45E+04	3.25E+04	3.50E+04	3.29E+04	4.17E+04	4.42E+04	4.37E+04	3.36E+04	3.79E+04	3.49E+04	3.98E+04	3.05E+04	3.81E+04	3.80E+04	3.97E+04	3.90E+04	4.25E+04	3.95E+04	3.89E+04	3.82E+04	3.90E+04	4.56E+04	4.13E+04	3.62E+04	4.18E+04	3.96E+04	4.09E+04	4.03E+04	0.41	0	insig
XMW0711	C7H7NO	Formamide, N-phenyl-	Amine	103-70-8	2.24E+04	1.45E+04	1.57E+04	2.27E+04	2.23E+04	1.85E+04	1.65E+04	1.81E+04	1.61E+04	1.59E+04	1.66E+04	1.79E+04	1.86E+04	1.91E+04	1.83E+04	1.68E+04	1.75E+04	1.79E+04	1.72E+04	1.80E+04	1.83E+04	1.87E+04	1.70E+04	1.77E+04	1.88E+04	1.75E+04	1.78E+04	1.81E+04	1.73E+04	1.38E+04	0.68	0.17	insig
XMW0729	C11H18	Cyclohexane, 2-ethenyl-1,1-dimethyl-3-methylene-	Hydrocarbons	95452-08-7	1.60E+06	1.26E+06	1.35E+06	5.47E+05	4.29E+05	4.26E+05	4.73E+05	6.16E+05	5.14E+05	5.51E+05	6.02E+05	5.03E+05	4.79E+05	5.62E+05	4.09E+05	4.55E+05	5.09E+05	5.40E+05	5.51E+05	4.91E+05	5.45E+05	6.37E+05	6.14E+05	6.68E+05	5.18E+05	6.36E+05	6.05E+05	5.78E+05	6.03E+05	5.99E+05	1.41	0	sig
XMW0445	C7H10O2	6-Ethyl-5,6-dihydro-2H-pyran-2-one	Heterocyclic compound	19895-35-3	2.82E+05	3.01E+05	2.57E+05	2.13E+05	2.20E+05	2.03E+05	2.06E+05	2.42E+05	2.29E+05	2.06E+05	2.18E+05	2.09E+05	2.22E+05	1.95E+05	2.04E+05	2.00E+05	2.08E+05	2.07E+05	2.20E+05	2.06E+05	2.13E+05	2.15E+05	1.85E+05	2.61E+05	1.94E+05	2.04E+05	2.10E+05	1.97E+05	2.05E+05	2.10E+05	0.61	0	insig
NMW0037	C10H20O2	Butanoic acid, 3-methyl-, 3-methylbutyl ester	Ester	659-70-1	8.31E+04	6.94E+04	3.87E+04	8.61E+04	8.80E+04	8.32E+04	1.03E+05	1.33E+05	1.25E+05	8.44E+04	1.20E+05	9.69E+04	1.05E+05	7.71E+04	9.13E+04	9.43E+04	9.47E+04	9.11E+04	1.04E+05	7.63E+04	8.27E+04	7.10E+04	9.15E+04	1.16E+05	1.06E+05	1.05E+05	9.35E+04	1.01E+05	9.55E+04	1.05E+05	0.74	0.02	insig
XMW0037	C10H14	Benzene, 1-ethyl-3,5-dimethyl-	Aromatics	934-74-7	2.83E+04	3.00E+04	3.48E+04	2.34E+04	3.90E+04	2.34E+04	3.60E+04	4.70E+04	4.31E+04	3.01E+04	4.80E+04	3.60E+04	4.77E+04	3.18E+04	4.76E+04	3.39E+04	4.96E+04	4.07E+04	4.13E+04	3.99E+04	5.87E+04	4.44E+04	4.15E+04	4.43E+04	6.63E+04	3.95E+04	3.40E+04	4.59E+04	3.82E+04	3.84E+04	0.34	0.26	insig
QWM0003	C10H16O	2H-Pyran, 3,6-dihydro-4-methyl-2-(2-methyl-1-propenyl)-	Terpenoids	1786-08-9	3.72E+04	2.14E+04	2.24E+04	1.07E+04	1.02E+04	1.10E+04	9.54E+03	1.26E+04	1.10E+04	1.19E+04	1.34E+04	1.23E+04	1.04E+04	1.02E+04	9.99E+03	1.24E+04	1.25E+04	1.32E+04	1.27E+04	9.68E+03	1.01E+04	1.15E+04	1.56E+04	1.70E+04	1.35E+04	1.52E+04	1.63E+04	1.94E+04	1.92E+04	2.06E+04	1.64	0	sig
XMW0257	C8H9NO2	4-Pyridinecarboxylic acid, ethyl ester	Heterocyclic compound	1570-45-2	4.87E+04	3.42E+04	3.78E+04	8.18E+03	6.37E+03	6.72E+03	7.69E+03	9.82E+03	9.93E+03	9.67E+03	1.07E+04	9.44E+03	7.90E+03	9.82E+03	6.97E+03	1.05E+04	1.06E+04	1.19E+04	1.11E+04	9.56E+03	1.14E+04	1.52E+04	1.08E+04	1.11E+04	1.27E+04	1.46E+04	1.42E+04	1.89E+04	1.89E+04	1.75E+04	1.8	0	sig
XMW1327	C9H20N2	Propanal, dipropylhydrazone	Amine	34687-35-9	1.40E+04	9.05E+03	1.08E+04	1.54E+04	1.24E+04	8.60E+03	9.32E+03	1.50E+04	1.28E+04	8.38E+03	9.66E+03	9.97E+03	9.51E+03	1.10E+04	7.40E+03	1.06E+04	1.10E+04	1.47E+04	9.84E+03	8.42E+03	9.57E+03	1.02E+04	9.90E+03	1.50E+04	1.03E+04	1.40E+04	1.29E+04	1.32E+04	1.25E+04	8.87E+03	0.2	0.48	insig
KMW0370	C11H20O	2-Methylisoborneol	Terpenoids	2371-42-8	4.49E+05	4.93E+05	4.78E+05	2.71E+05	2.90E+05	2.55E+05	2.69E+05	2.87E+05	2.74E+05	2.60E+05	2.58E+05	2.72E+05	2.73E+05	2.59E+05	2.34E+05	2.45E+05	2.74E+05	2.77E+05	2.84E+05	2.73E+05	2.81E+05	2.94E+05	2.45E+05	3.25E+05	2.59E+05	2.54E+05	2.80E+05	2.76E+05	2.91E+05	2.57E+05	1.12	0	sig
KMW0098	C6H12O	3-Hexen-1-ol, (Z)-	Alcohol	928-96-1	7.76E+06	6.58E+06	7.40E+06	2.03E+06	1.69E+06	1.87E+06	1.81E+06	2.66E+06	2.29E+06	1.76E+06	2.10E+06	1.86E+06	1.61E+06	1.49E+06	1.66E+06	1.46E+06	1.52E+06	1.48E+06	1.48E+06	1.52E+06	1.55E+06	1.71E+06	2.12E+06	2.52E+06	1.47E+06	1.70E+06	1.44E+06	1.49E+06	1.41E+06	1.90E+06	0.81	0	insig
D357	C7H15NO2	2-Propanol, 1-(dimethylamino)-, acetate (ester)	Ester	32188-28-6	4.13E+05	5.96E+05	5.72E+05	1.16E+05	9.18E+04	1.05E+05	8.70E+04	1.37E+05	1.11E+05	8.67E+04	1.08E+05	9.37E+04	8.08E+04	7.99E+04	9.74E+04	7.77E+04	7.66E+04	6.55E+04	7.90E+04	8.01E+04	7.41E+04	7.90E+04	9.56E+04	1.36E+05	7.20E+04	8.13E+04	6.54E+04	7.01E+04	6.56E+04	9.20E+04	0.74	0	insig
XMW0145	C2H4N4	Dicyandiamide	Nitrogen compounds	461-58-5	3.09E+05	3.90E+05	3.18E+05	4.88E+04	3.94E+04	3.62E+04	3.25E+04	4.87E+04	4.02E+04	3.43E+04	4.00E+04	3.51E+04	2.88E+04	2.70E+04	3.33E+04	3.23E+04	3.06E+04	2.88E+04	2.83E+04	3.35E+04	2.70E+04	3.47E+04	4.76E+04	7.05E+04	3.88E+04	3.48E+04	2.74E+04	3.45E+04	3.19E+04	3.89E+04	1.01	0	sig
XMW0884	C7H10O	5-Hexenal, 4-methylene-	Hydrocarbons	17844-21-2	5.16E+03	2.77E+03	3.62E+03	5.87E+03	5.65E+03	5.22E+03	6.71E+03	8.57E+03	7.78E+03	5.25E+03	9.87E+03	6.43E+03	7.97E+03	4.46E+03	5.69E+03	6.37E+03	4.80E+03	5.08E+03	5.25E+03	4.25E+03	4.32E+03	4.37E+03	4.38E+03	6.30E+03	4.26E+03	5.05E+03	3.79E+03	4.17E+03	4.27E+03	3.73E+03	1.47	0.01	sig
NMW0778	C9H12	Benzene, (1-methylethyl)-	Aromatics	98-82-8	6.40E+03	7.60E+03	8.88E+03	1.62E+04	2.54E+04	1.00E+04	2.73E+04	2.94E+04	3.14E+04	1.70E+04	3.78E+04	1.89E+04	3.42E+04	1.33E+04	2.79E+04	2.16E+04	3.01E+04	2.20E+04	2.11E+04	2.10E+04	3.82E+04	2.74E+04	2.61E+04	3.15E+04	3.93E+04	2.45E+04	1.86E+04	2.29E+04	1.58E+04	1.82E+04	0.65	0.05	insig
KMW0158	C7H6O	BenzAldehyde	Aldehyde	100-52-7	1.45E+06	1.19E+06	7.33E+05	1.71E+06	1.43E+06	1.44E+06	1.50E+06	2.19E+06	1.82E+06	2.95E+06	4.42E+06	3.63E+06	1.74E+06	1.84E+06	1.63E+06	1.97E+06	1.78E+06	1.77E+06	1.88E+06	1.62E+06	1.83E+06	1.83E+06	1.87E+06	1.94E+06	1.79E+06	2.23E+06	2.58E+06	1.90E+06	1.82E+06	2.31E+06	0.63	0	insig
KMW0169	C5H12OS	3-Mercapto-3-methylbutanol	Alcohol	34300-94-2	9.09E+03	1.09E+04	1.16E+04	4.01E+03	4.18E+03	3.55E+03	2.91E+03	4.02E+03	3.77E+03	3.67E+03	4.86E+03	3.92E+03	3.44E+03	2.20E+03	3.29E+03	4.47E+03	4.50E+03	3.27E+03	3.31E+03	3.88E+03	5.79E+03	3.64E+03	5.12E+03	5.89E+03	4.92E+03	5.04E+03	6.04E+03	5.46E+03	5.64E+03	7.89E+03	1.57	0	sig
XMW0202	C10H18	cis-2,6-Dimethyl-2,6-octadiene	Hydrocarbons	2492-22-0	8.03E+03	1.43E+04	1.39E+04	3.22E+04	1.80E+04	2.08E+04	1.61E+04	2.72E+04	2.06E+04	1.96E+04	2.71E+04	2.07E+04	1.96E+04	1.72E+04	1.67E+04	2.52E+04	2.30E+04	2.37E+04	2.75E+04	2.05E+04	2.15E+04	2.18E+04	3.02E+04	2.96E+04	3.71E+04	3.38E+04	2.82E+04	6.00E+04	5.92E+04	6.33E+04	0.42	0	insig
KMW0181	C10H16O	2,3-Dehydro-1,8-cineole	Terpenoids	92760-25-3	1.25E+04	1.22E+04	1.24E+04	1.08E+04	1.08E+04	1.06E+04	1.25E+04	1.53E+04	1.29E+04	1.33E+04	1.60E+04	1.41E+04	1.12E+04	1.07E+04	1.11E+04	1.71E+04	1.67E+04	1.44E+04	1.75E+04	1.40E+04	1.47E+04	1.47E+04	1.81E+04	1.85E+04	1.77E+04	1.63E+04	1.82E+04	2.12E+04	2.26E+04	2.16E+04	1.14	0	sig
KMW0234	C10H14	p-Cymene	Aromatics	99-87-6	2.04E+05	1.67E+05	1.91E+05	7.56E+04	6.38E+04	7.83E+04	7.53E+04	1.08E+05	8.54E+04	9.82E+04	1.16E+05	1.07E+05	8.30E+04	8.95E+04	8.29E+04	1.02E+05	1.18E+05	9.70E+04	1.09E+05	9.54E+04	1.13E+05	1.12E+05	1.41E+05	1.43E+05	1.32E+05	1.15E+05	1.15E+05	1.51E+05	1.52E+05	1.83E+05	1.85	0	sig
D409	C10H18O	(S)-2,5-Dimethyl-3-vinylhex-4-en-2-ol	Alcohol	35671-15-9	3.33E+04	4.02E+04	4.99E+04	1.74E+04	1.71E+04	1.62E+04	1.76E+04	2.11E+04	1.97E+04	2.52E+04	2.62E+04	2.65E+04	2.15E+04	2.50E+04	2.13E+04	2.38E+04	2.72E+04	2.24E+04	2.63E+04	2.71E+04	2.93E+04	2.96E+04	3.12E+04	2.47E+04	2.78E+04	2.15E+04	2.85E+04	3.03E+04	3.13E+04	3.21E+04	1.78	0	sig
D364	C7H10N2O	2-Ethoxy-3-methylpyrazine	Heterocyclic compound	32737-14-7	1.73E+05	1.80E+05	1.63E+05	1.25E+05	1.25E+05	1.18E+05	1.16E+05	1.51E+05	1.36E+05	1.18E+05	1.32E+05	1.22E+05	1.24E+05	1.12E+05	1.10E+05	1.18E+05	1.23E+05	1.23E+05	1.23E+05	1.16E+05	1.22E+05	1.20E+05	1.12E+05	1.62E+05	1.11E+05	1.26E+05	1.20E+05	1.10E+05	1.13E+05	1.26E+05	0.63	0	insig
XMW1123	C10H14	Benzene, 2-ethyl-1,4-dimethyl-	Aromatics	1758-88-9	2.20E+05	1.72E+05	1.83E+05	6.85E+04	5.45E+04	5.41E+04	6.07E+04	7.96E+04	6.59E+04	7.16E+04	7.78E+04	6.45E+04	6.04E+04	7.22E+04	5.25E+04	5.90E+04	6.61E+04	7.04E+04	7.17E+04	6.31E+04	7.15E+04	8.40E+04	8.06E+04	8.87E+04	6.77E+04	8.37E+04	8.03E+04	8.01E+04	8.44E+04	8.25E+04	1.48	0	sig
D306	C10H18O	1,5-Heptadien-4-ol, 3,3,6-trimethyl-	Terpenoids	27644-04-8	2.52E+06	2.14E+06	2.17E+06	1.05E+06	9.56E+05	8.66E+05	9.16E+05	1.13E+06	1.01E+06	9.70E+05	1.07E+06	1.01E+06	9.35E+05	9.33E+05	8.38E+05	8.89E+05	9.62E+05	1.03E+06	9.76E+05	9.04E+05	9.80E+05	1.05E+06	1.03E+06	1.26E+06	9.23E+05	1.07E+06	1.05E+06	1.04E+06	1.05E+06	1.05E+06	1.22	0	sig
WMW0176	C6H10O2	2H-Pyran-2-one, tetrahydro-6-methyl-	Heterocyclic compound	823-22-3	9.62E+05	9.12E+05	9.60E+05	5.11E+05	4.52E+05	4.42E+05	4.37E+05	5.33E+05	4.85E+05	4.95E+05	5.29E+05	4.88E+05	4.44E+05	4.76E+05	4.31E+05	4.71E+05	4.84E+05	4.96E+05	4.91E+05	4.61E+05	5.03E+05	5.42E+05	5.41E+05	6.16E+05	4.87E+05	5.01E+05	5.15E+05	5.08E+05	5.06E+05	5.35E+05	1.33	0	sig
D133	C11H22O2	4-Heptanol, 2,6-dimethyl-, acetate	Ester	10250-45-0	2.44E+05	2.40E+05	2.06E+05	1.79E+05	1.89E+05	1.75E+05	1.67E+05	2.14E+05	2.03E+05	1.75E+05	1.97E+05	1.92E+05	1.85E+05	1.72E+05	1.68E+05	1.76E+05	1.90E+05	1.86E+05	1.87E+05	1.74E+05	1.83E+05	1.76E+05	1.67E+05	2.42E+05	1.66E+05	1.90E+05	1.88E+05	1.73E+05	1.81E+05	1.83E+05	0.57	0.06	insig
D392	C7H7NO	Ethanone, 1-(3-pyridinyl)-	Heterocyclic compound	350-03-8	8.15E+03	6.80E+03	6.02E+03	5.70E+03	6.64E+03	7.00E+03	8.04E+03	1.12E+04	7.97E+03	9.77E+03	9.65E+03	9.36E+03	6.93E+03	8.16E+03	6.37E+03	1.12E+04	1.01E+04	1.00E+04	1.28E+04	1.03E+04	1.07E+04	1.05E+04	1.31E+04	1.11E+04	1.75E+04	1.86E+04	1.54E+04	2.65E+04	2.57E+04	2.64E+04	1.09	0	sig
D414	C9H12O	Bicyclo[3.1.0]hex-3-en-2-one, 5-(1-methylethyl)-	Ketone	36262-12-1	1.05E+06	6.25E+05	7.34E+05	3.56E+05	2.89E+05	3.11E+05	2.86E+05	3.35E+05	3.27E+05	3.62E+05	3.54E+05	3.83E+05	3.28E+05	3.73E+05	3.37E+05	3.51E+05	3.65E+05	4.25E+05	3.60E+05	3.19E+05	3.35E+05	4.38E+05	4.16E+05	4.93E+05	4.62E+05	3.27E+05	3.97E+05	4.44E+05	4.89E+05	4.10E+05	1.53	0	sig
NMW0065	C10H18O	Bicyclo[2.2.1]heptan-2-ol, 1,7,7-trimethyl-, (1S-endo)-	Terpenoids	464-45-9	1.23E+05	6.54E+04	7.61E+04	3.99E+04	3.53E+04	3.15E+04	3.80E+04	4.91E+04	4.43E+04	4.51E+04	4.47E+04	4.24E+04	3.34E+04	3.68E+04	2.86E+04	3.62E+04	4.14E+04	4.48E+04	4.16E+04	3.11E+04	3.49E+04	4.61E+04	4.60E+04	4.59E+04	3.63E+04	4.47E+04	4.52E+04	5.41E+04	5.65E+04	4.22E+04	1.28	0	sig
KMW0297	C10H18O2	trans-Linalool oxide (furanoid)	Heterocyclic compound	34995-77-2	1.75E+07	1.41E+07	1.55E+07	4.90E+06	3.72E+06	3.46E+06	4.08E+06	4.88E+06	4.20E+06	4.62E+06	5.01E+06	4.61E+06	3.99E+06	4.42E+06	3.65E+06	3.93E+06	4.28E+06	4.95E+06	4.50E+06	3.98E+06	4.47E+06	5.28E+06	5.39E+06	5.79E+06	4.44E+06	5.24E+06	5.24E+06	5.36E+06	5.42E+06	5.21E+06	1.41	0	sig
WMW0064	C9H18O	2-Nonen-1-ol, (E)-	Alcohol	31502-14-4	7.73E+05	1.31E+06	1.19E+06	4.69E+05	4.74E+05	3.80E+05	3.55E+05	7.35E+05	6.34E+05	3.46E+05	5.54E+05	4.02E+05	3.73E+05	4.21E+05	3.18E+05	3.56E+05	3.62E+05	4.23E+05	3.62E+05	3.58E+05	4.13E+05	3.50E+05	3.53E+05	4.55E+05	3.22E+05	6.00E+05	3.81E+05	3.21E+05	3.17E+05	3.18E+05	0.48	0	insig
XMW0660	C8H14O2	2-Octenoic Acid	Acid	1470-50-4	1.67E+03	3.22E+03	2.67E+03	9.00E+00	9.00E+00	9.00E+00	9.00E+00	9.00E+00	9.00E+00	9.00E+00	9.00E+00	9.00E+00	9.00E+00	9.00E+00	9.00E+00	9.00E+00	9.00E+00	9.00E+00	9.00E+00	9.00E+00	9.00E+00	8.45E+02	6.85E+02	9.07E+02	9.00E+00	9.00E+00	9.00E+00	9.00E+00	9.00E+00	9.00E+00	1.15	0	sig
KMW0376	C9H20O	2-Nonanol	Alcohol	628-99-9	2.48E+05	2.43E+05	2.48E+05	1.42E+05	1.29E+05	1.24E+05	1.19E+05	1.50E+05	1.35E+05	1.34E+05	1.43E+05	1.38E+05	1.21E+05	1.30E+05	1.18E+05	1.26E+05	1.32E+05	1.35E+05	1.30E+05	1.26E+05	1.36E+05	1.43E+05	1.44E+05	1.68E+05	1.31E+05	1.40E+05	1.38E+05	1.36E+05	1.35E+05	1.44E+05	1.23	0	sig
KMW0384	C8H9NO2	Benzene, (2-nitroethyl)-	Aromatics	6125-24-2	1.43E+03	7.79E+03	5.52E+02	1.37E+03	1.89E+03	1.49E+03	7.91E+02	9.83E+02	1.13E+03	3.10E+03	2.57E+03	2.82E+03	6.55E+03	1.19E+04	9.00E+03	8.68E+02	1.33E+03	1.62E+03	6.92E+03	6.03E+03	5.63E+03	9.96E+02	9.80E+02	1.29E+03	1.03E+03	1.30E+03	1.23E+03	2.71E+03	1.71E+03	1.73E+03	0.27	0	insig
XMW0213	C11H22O2	Isopentyl hexanoate	Ester	2198-61-0	4.63E+05	4.48E+05	4.77E+05	2.24E+05	2.08E+05	1.81E+05	1.83E+05	1.80E+05	1.74E+05	1.90E+05	1.74E+05	2.02E+05	1.66E+05	1.74E+05	1.77E+05	1.83E+05	2.10E+05	2.09E+05	2.02E+05	1.83E+05	1.85E+05	2.05E+05	2.00E+05	1.98E+05	2.28E+05	1.80E+05	2.16E+05	2.61E+05	2.39E+05	1.98E+05	1.38	0	sig
D113	C10H14O2	Benzene, (2,2-dimethoxyethyl)-	Aromatics	101-48-4	3.40E+03	3.11E+03	5.03E+03	1.34E+04	9.87E+03	7.65E+03	8.93E+03	8.74E+03	8.48E+03	9.73E+03	7.75E+03	5.50E+03	1.07E+04	9.13E+03	1.21E+04	9.31E+03	8.32E+03	7.45E+03	7.35E+03	7.47E+03	7.11E+03	9.34E+03	9.91E+03	8.78E+03	8.81E+03	1.18E+04	9.17E+03	1.08E+04	7.83E+03	6.90E+03	0.92	0	insig
NMW0091	C8H15NO	8-Azabicyclo[3.2.1]octan-3-ol, 8-methyl-, endo-	Heterocyclic compound	120-29-6	6.94E+04	1.57E+05	1.11E+05	1.87E+04	2.04E+04	1.91E+04	4.55E+04	5.24E+04	5.32E+04	3.24E+04	2.65E+04	2.45E+04	2.90E+04	2.23E+04	2.35E+04	3.51E+04	3.26E+04	3.36E+04	2.46E+04	1.99E+04	2.26E+04	5.05E+04	4.83E+04	5.46E+04	3.35E+04	2.06E+04	2.27E+04	3.44E+04	3.50E+04	2.32E+04	1.03	0	sig
XMW1087	C7H10O4	2(3H)-Furanone, 5-(acetyloxy)dihydro-5-methyl-	Heterocyclic compound	57681-51-3	6.07E+04	7.66E+04	6.77E+04	2.91E+05	2.75E+05	2.45E+05	2.73E+05	5.05E+05	4.03E+05	2.42E+05	2.29E+05	2.62E+05	2.49E+05	3.77E+05	2.11E+05	2.70E+05	2.10E+05	2.97E+05	2.50E+05	2.57E+05	2.67E+05	2.96E+05	2.01E+05	2.54E+05	3.06E+05	3.27E+05	3.12E+05	3.09E+05	2.40E+05	3.14E+05	1.02	0	sig
KMW0441	C10H12O2	Benzeneacetic acid, ethyl ester	Ester	101-97-3	4.34E+04	4.21E+04	3.95E+04	2.70E+04	2.68E+04	2.35E+04	2.26E+04	3.06E+04	2.63E+04	2.52E+04	2.76E+04	2.61E+04	2.39E+04	2.50E+04	2.32E+04	2.44E+04	2.52E+04	2.54E+04	2.54E+04	2.68E+04	2.66E+04	2.71E+04	2.25E+04	2.88E+04	2.32E+04	2.54E+04	2.59E+04	2.76E+04	2.62E+04	2.36E+04	0.96	0	insig
XMW1141	C7H7NO2	1H-Pyrrole-2,5-dione, 3-ethenyl-4-methyl-	Heterocyclic compound	21494-57-5	5.40E+03	3.76E+03	5.05E+03	9.12E+03	1.03E+04	8.65E+03	8.73E+03	1.01E+04	1.04E+04	8.37E+03	9.59E+03	8.65E+03	9.68E+03	9.39E+03	8.96E+03	9.00E+03	1.06E+04	9.63E+03	1.01E+04	9.92E+03	9.63E+03	9.62E+03	1.04E+04	9.13E+03	1.02E+04	1.14E+04	9.72E+03	1.11E+04	1.17E+04	1.09E+04	0.65	0	insig
KMW0458	C12H20O2	p-Menth-8-en-3-ol, acetate	Ester	89-49-6	2.96E+05	2.68E+05	3.01E+05	1.22E+05	1.11E+05	9.71E+04	9.03E+04	9.23E+04	8.39E+04	1.07E+05	9.97E+04	1.17E+05	8.59E+04	9.70E+04	9.60E+04	9.83E+04	1.20E+05	1.17E+05	1.06E+05	1.02E+05	1.06E+05	1.14E+05	1.14E+05	1.05E+05	1.24E+05	9.51E+04	1.18E+05	1.46E+05	1.37E+05	1.10E+05	1.39	0	sig
XMW0209	C10H16O	1,4-Cyclohexadiene-1-methanol, 4-(1-methylethyl)-	Alcohol	22539-72-6	4.09E+03	2.71E+03	2.91E+03	3.11E+03	2.78E+03	1.89E+03	2.09E+03	3.20E+03	2.36E+03	3.01E+03	2.44E+03	2.47E+03	2.28E+03	2.45E+03	1.70E+03	2.20E+03	2.47E+03	2.63E+03	2.57E+03	2.54E+03	2.67E+03	2.64E+03	2.50E+03	2.39E+03	2.84E+03	3.28E+03	3.16E+03	4.19E+03	3.74E+03	2.96E+03	1.14	0.02	sig
KMW0512	C15H24	.alpha.-Cubebene	Terpenoids	17699-14-8	5.43E+04	5.74E+04	5.16E+04	5.98E+04	6.95E+04	6.52E+04	8.02E+04	7.45E+04	6.96E+04	7.79E+04	7.08E+04	8.00E+04	5.74E+04	7.29E+04	6.58E+04	7.60E+04	8.48E+04	8.20E+04	9.28E+04	8.99E+04	8.94E+04	8.49E+04	8.30E+04	7.55E+04	1.09E+05	8.32E+04	9.31E+04	1.29E+05	1.26E+05	1.01E+05	0.59	0	insig
D445	C11H16O3	Furfuryl hexanoate	Ester	39252-02-3	2.04E+04	1.17E+04	1.20E+04	5.51E+03	3.24E+03	3.63E+03	4.17E+03	4.09E+03	4.09E+03	3.95E+03	3.55E+03	3.32E+03	2.81E+03	4.78E+03	2.77E+03	3.51E+03	3.95E+03	4.23E+03	4.19E+03	3.93E+03	3.58E+03	4.04E+03	3.46E+03	4.76E+03	4.24E+03	3.24E+03	4.80E+03	5.27E+03	4.84E+03	3.75E+03	1.16	0	sig
NMW0166	C12H10	Biphenyl	Aromatics	92-52-4	4.48E+03	3.60E+03	4.23E+03	3.83E+03	4.34E+03	3.74E+03	4.01E+03	3.49E+03	2.78E+03	3.59E+03	4.08E+03	3.41E+03	3.72E+03	3.70E+03	3.62E+03	2.96E+03	3.39E+03	3.30E+03	3.29E+03	3.77E+03	3.49E+03	3.55E+03	3.60E+03	3.60E+03	3.76E+03	3.64E+03	3.91E+03	3.75E+03	3.69E+03	3.09E+03	0.2	0.12	insig
WMW0010	C15H24	beta-Elemen	Terpenoids	515-13-9	1.40E+04	4.56E+04	1.02E+04	2.04E+04	2.75E+04	1.69E+04	3.07E+04	2.82E+04	2.64E+04	2.12E+04	2.05E+04	1.69E+04	3.23E+04	2.73E+04	1.73E+04	2.68E+04	2.42E+04	1.50E+04	4.00E+04	2.16E+04	3.09E+04	4.81E+04	2.87E+04	1.44E+04	3.34E+04	3.30E+04	1.91E+04	2.91E+04	3.14E+04	2.22E+04	0.12	0.87	insig
XMW0143	C15H24	1H-3a,7-Methanoazulene, 2,3,4,7,8,8a-hexahydro-3,6,8,8-tetramethyl-, [3R-(3.alpha.,3a.beta.,7.beta.,8a.alpha.)]-	Terpenoids	469-61-4	4.21E+03	4.13E+03	2.67E+03	6.40E+03	6.22E+03	6.31E+03	7.60E+03	6.47E+03	5.47E+03	7.63E+03	7.02E+03	6.50E+03	5.78E+03	5.86E+03	4.96E+03	5.77E+03	6.59E+03	7.80E+03	7.22E+03	6.37E+03	5.86E+03	8.18E+03	7.62E+03	7.81E+03	6.74E+03	3.83E+03	6.04E+03	5.86E+03	7.29E+03	4.38E+03	0.96	0	insig
w45	C14H28	2-Tetradecene, (E)-	Hydrocarbons	35953-54-9	4.44E+03	2.45E+03	2.30E+03	6.78E+03	6.78E+03	5.81E+03	8.42E+03	8.54E+03	8.90E+03	5.23E+03	5.30E+03	5.28E+03	6.38E+03	6.22E+03	7.12E+03	7.76E+03	6.12E+03	7.24E+03	7.32E+03	6.55E+03	7.04E+03	7.41E+03	5.85E+03	5.41E+03	7.80E+03	7.56E+03	8.87E+03	6.09E+03	6.52E+03	4.98E+03	0.91	0	insig
KMW0566	C15H24	(4aR-trans)-decahydro-4a-methyl-1-methylene-7-(1-methylethylidene)-Naphthalene	Terpenoids	515-17-3	3.22E+03	3.26E+03	3.06E+03	4.35E+03	5.32E+03	4.36E+03	5.61E+03	5.56E+03	5.21E+03	5.76E+03	5.13E+03	5.45E+03	4.25E+03	5.54E+03	3.99E+03	4.83E+03	5.89E+03	5.51E+03	6.95E+03	6.34E+03	6.06E+03	6.74E+03	5.64E+03	4.68E+03	7.76E+03	5.81E+03	6.37E+03	8.35E+03	8.20E+03	5.69E+03	0.07	0	insig
XMW0992	C15H22	(2R,8R,8aS)-8,8a-Dimethyl-2-(prop-1-en-2-yl)-1,2,3,7,8,8a-hexahydronaphthalene	Terpenoids	5090-61-9	1.66E+03	2.52E+03	1.99E+03	3.13E+03	3.18E+03	2.26E+03	2.35E+03	3.75E+03	3.75E+03	1.90E+03	1.97E+03	2.06E+03	2.86E+03	2.88E+03	1.22E+03	1.65E+03	2.37E+03	2.13E+03	2.61E+03	2.23E+03	2.27E+03	2.90E+03	1.93E+03	2.07E+03	2.39E+03	3.70E+03	2.27E+03	2.37E+03	2.19E+03	1.80E+03	0.5	0.15	insig
KMW0622	C15H24	Cyclohexene, 3-(1,5-dimethyl-4-hexenyl)-6-methylene-, [S-(R*,S*)]-	Terpenoids	20307-83-9	6.50E+03	8.36E+03	5.50E+03	7.63E+03	7.03E+03	5.16E+03	6.75E+03	8.27E+03	7.63E+03	5.58E+03	3.87E+03	5.58E+03	5.49E+03	6.46E+03	5.08E+03	6.37E+03	6.07E+03	6.89E+03	6.76E+03	7.01E+03	7.46E+03	7.29E+03	5.11E+03	4.70E+03	8.02E+03	9.97E+03	7.75E+03	7.42E+03	6.34E+03	5.26E+03	0.41	0.02	insig
XMW0842	C15H26O	Palustrol (Ledum)	Terpenoids	5986-49-2	1.50E+04	1.08E+04	6.91E+03	4.56E+03	3.97E+03	3.55E+03	3.31E+03	3.47E+03	3.14E+03	3.95E+03	2.91E+03	3.49E+03	1.84E+03	4.12E+03	2.66E+03	2.67E+03	3.74E+03	4.77E+03	2.99E+03	4.65E+03	3.83E+03	3.68E+03	3.52E+03	3.79E+03	3.25E+03	3.30E+03	4.03E+03	4.14E+03	3.39E+03	2.49E+03	0.87	0	insig
NMW0249	C16H26	(3E,7E)-4,8,12-Trimethyltrideca-1,3,7,11-tetraene	Terpenoids	62235-06-7	8.89E+03	6.73E+03	3.61E+03	6.60E+03	2.98E+03	2.52E+03	3.79E+03	4.18E+03	3.78E+03	2.41E+03	2.58E+03	3.19E+03	2.15E+03	6.29E+03	2.28E+03	3.07E+03	3.05E+03	3.42E+03	3.84E+03	4.75E+03	3.91E+03	5.39E+03	4.31E+03	3.34E+03	4.68E+03	3.59E+03	2.93E+03	4.72E+03	5.47E+03	2.97E+03	0.82	0.28	insig
XMW1169	C15H26O2	Butanoic acid, 2-methyl-, 3,7-dimethyl-2,6-octadienyl ester, (E)-	Ester	68705-63-5	5.48E+03	1.36E+04	9.12E+03	1.48E+04	1.68E+04	1.50E+04	1.98E+04	2.03E+04	2.20E+04	1.78E+04	1.52E+04	1.87E+04	1.12E+04	1.56E+04	1.49E+04	1.82E+04	1.72E+04	1.82E+04	1.78E+04	2.10E+04	1.86E+04	1.31E+04	1.43E+04	1.31E+04	2.62E+04	2.36E+04	3.06E+04	2.68E+04	2.14E+04	1.83E+04	0.22	0	insig
XMW0854	C15H26O	4a(2H)-Naphthalenol, 1,3,4,5,6,8a-hexahydro-4,7-dimethyl-1-(1-methylethyl)-, (1S,4S,4aS,8aR)-	Terpenoids	73365-77-2	1.08E+04	4.69E+03	4.94E+03	6.11E+03	6.62E+03	6.06E+03	5.53E+03	6.74E+03	6.37E+03	6.37E+03	5.08E+03	7.64E+03	5.55E+03	6.32E+03	5.47E+03	5.66E+03	6.73E+03	6.47E+03	5.36E+03	7.50E+03	6.41E+03	5.21E+03	5.47E+03	5.09E+03	6.75E+03	5.77E+03	5.89E+03	6.59E+03	5.83E+03	4.72E+03	0.27	0.95	insig
XMW0472	C9H10O3	1,2-Ethanediol, monobenzoate	Ester	94-33-7	6.88E+03	1.13E+04	6.31E+03	5.32E+03	5.36E+03	5.21E+03	5.51E+03	5.43E+03	4.80E+03	5.75E+03	4.86E+03	5.85E+03	4.77E+03	6.08E+03	3.87E+03	4.04E+03	4.88E+03	4.56E+03	5.83E+03	6.13E+03	4.75E+03	5.22E+03	5.14E+03	4.38E+03	5.01E+03	4.28E+03	5.06E+03	6.27E+03	6.74E+03	3.87E+03	0.61	0.04	insig
NMW0758	C6H12O2	1-Butanol, 3-methyl-, formate	Ester	110-45-2	6.79E+04	2.40E+04	1.79E+04	3.18E+04	2.91E+04	2.72E+04	2.64E+04	3.88E+04	3.47E+04	3.73E+04	4.30E+04	4.03E+04	3.39E+04	2.19E+04	3.06E+04	4.36E+04	4.35E+04	4.22E+04	4.03E+04	3.57E+04	4.21E+04	3.72E+04	5.63E+04	5.96E+04	5.97E+04	5.91E+04	5.19E+04	7.65E+04	7.99E+04	8.86E+04	0.91	0	insig
KMW0235	C10H16	1,3,6-Octatriene, 3,7-dimethyl-, (Z)-	Terpenoids	3338-55-4	6.47E+05	5.87E+05	6.61E+05	2.07E+05	1.88E+05	2.01E+05	2.10E+05	2.34E+05	2.02E+05	2.69E+05	2.83E+05	2.72E+05	2.27E+05	2.43E+05	2.44E+05	2.64E+05	2.81E+05	2.63E+05	2.92E+05	2.68E+05	3.06E+05	3.40E+05	3.80E+05	3.38E+05	3.47E+05	2.68E+05	3.23E+05	3.99E+05	4.15E+05	4.15E+05	1.88	0	sig
KMW0183	C7H10N2	Pyrazine, 2-ethyl-5-methyl-	Heterocyclic compound	13360-64-0	1.33E+05	1.24E+05	1.44E+05	4.89E+04	4.62E+04	4.68E+04	5.20E+04	6.04E+04	5.09E+04	6.42E+04	7.01E+04	6.52E+04	5.51E+04	5.86E+04	5.80E+04	6.74E+04	7.17E+04	6.63E+04	7.54E+04	6.97E+04	7.80E+04	8.32E+04	9.56E+04	8.71E+04	9.86E+04	7.25E+04	8.67E+04	1.20E+05	1.25E+05	1.23E+05	1.99	0	sig
XMW0417	C10H16	Cyclohexene, 4-methyl-1-(1-methylethenyl)-	Hydrocarbons	586-67-4	2.14E+06	1.71E+06	1.81E+06	7.28E+05	5.83E+05	5.69E+05	6.32E+05	8.20E+05	6.86E+05	7.40E+05	8.00E+05	6.69E+05	6.41E+05	7.60E+05	5.57E+05	6.13E+05	6.75E+05	7.23E+05	7.36E+05	6.52E+05	7.35E+05	8.61E+05	8.24E+05	9.01E+05	7.03E+05	8.49E+05	8.04E+05	7.71E+05	8.03E+05	7.93E+05	1.41	0	sig
KMW0277	C9H14S	Thiophene, 2-pentyl-	Heterocyclic compound	4861-58-9	8.27E+04	5.71E+04	5.46E+04	3.30E+04	2.79E+04	2.59E+04	2.96E+04	3.18E+04	2.95E+04	3.39E+04	3.47E+04	3.33E+04	2.76E+04	2.84E+04	2.52E+04	3.06E+04	3.44E+04	3.47E+04	3.39E+04	2.84E+04	2.81E+04	3.66E+04	3.62E+04	3.85E+04	3.14E+04	3.44E+04	3.67E+04	4.30E+04	4.31E+04	3.63E+04	1.5	0	sig
KMW0278	C6H6OS	Ethanone, 1-(2-thienyl)-	Heterocyclic compound	88-15-3	1.08E+07	8.42E+06	9.32E+06	2.71E+06	2.05E+06	1.90E+06	2.24E+06	2.72E+06	2.34E+06	2.56E+06	2.77E+06	2.55E+06	2.21E+06	2.46E+06	2.01E+06	2.19E+06	2.39E+06	2.78E+06	2.49E+06	2.20E+06	2.48E+06	2.95E+06	3.00E+06	3.24E+06	2.47E+06	2.93E+06	2.94E+06	3.01E+06	3.05E+06	2.92E+06	1.41	0	sig
w48	C10H18O	2H-Pyran, tetrahydro-4-methyl-2-(2-methyl-1-propenyl)-	Terpenoids	16409-43-1	1.68E+06	1.67E+06	1.71E+06	8.68E+05	7.77E+05	7.55E+05	7.31E+05	9.32E+05	8.21E+05	8.33E+05	8.92E+05	8.24E+05	7.39E+05	7.93E+05	7.12E+05	7.89E+05	8.10E+05	8.37E+05	8.18E+05	7.72E+05	8.53E+05	9.05E+05	8.95E+05	1.06E+06	8.03E+05	8.38E+05	8.64E+05	8.37E+05	8.48E+05	9.19E+05	1.27	0	sig
XMW0258	C14H30	Tridecane, 2-methyl-	Hydrocarbons	1560-96-9	2.67E+04	2.34E+04	1.91E+04	6.12E+04	6.86E+04	5.96E+04	8.29E+04	8.42E+04	8.40E+04	5.34E+04	5.49E+04	5.87E+04	7.11E+04	5.60E+04	6.58E+04	7.50E+04	6.27E+04	7.05E+04	8.12E+04	6.94E+04	6.97E+04	6.86E+04	6.08E+04	6.81E+04	8.25E+04	7.86E+04	8.06E+04	7.66E+04	6.89E+04	6.53E+04	0.84	0	insig
KMW0614	C15H24	Cubenene	Terpenoids	29837-12-5	1.78E+05	1.91E+05	1.40E+05	2.05E+05	2.13E+05	2.09E+05	2.78E+05	2.61E+05	2.46E+05	2.59E+05	2.35E+05	2.33E+05	2.06E+05	2.50E+05	1.78E+05	2.14E+05	2.52E+05	2.30E+05	2.95E+05	2.61E+05	2.66E+05	3.08E+05	2.58E+05	2.07E+05	2.77E+05	2.23E+05	2.45E+05	2.87E+05	2.95E+05	1.96E+05	0.25	0.01	insig
WMW0045	C5H8O	Furan, 2,3-dihydro-4-methyl-	Heterocyclic compound	34314-83-5	2.02E+04	8.62E+03	1.10E+04	1.19E+04	1.47E+04	1.33E+04	1.39E+04	1.01E+04	1.07E+04	1.39E+04	1.44E+04	1.48E+04	1.13E+04	1.29E+04	1.32E+04	1.36E+04	1.29E+04	1.09E+04	1.72E+04	1.47E+04	1.39E+04	1.17E+04	1.38E+04	9.66E+03	1.30E+04	7.88E+03	9.91E+03	1.67E+04	1.41E+04	1.02E+04	0.29	0.55	insig
KMW0198	C10H16	.alpha.-Phellandrene 1	Terpenoids	99-83-2	1.79E+05	1.56E+05	2.08E+05	6.17E+04	5.41E+04	6.54E+04	7.05E+04	8.15E+04	6.85E+04	8.95E+04	9.47E+04	9.09E+04	7.27E+04	7.81E+04	6.79E+04	9.02E+04	9.54E+04	8.82E+04	8.55E+04	9.26E+04	1.03E+05	1.10E+05	1.29E+05	1.20E+05	1.21E+05	9.41E+04	1.12E+05	1.48E+05	1.43E+05	1.56E+05	1.93	0	sig
XMW0585	C6H9NO3	5-Isoxazolecarboxylic acid, 4,5-dihydro-5-methyl-, methyl ester, (R)-	Heterocyclic compound	64018-42-4	1.75E+04	6.49E+04	3.07E+04	2.24E+04	2.62E+04	2.47E+04	2.74E+04	2.34E+04	2.91E+04	2.23E+04	2.19E+04	1.52E+04	2.16E+04	1.97E+04	2.23E+04	2.32E+04	2.11E+04	1.82E+04	2.12E+04	2.05E+04	1.83E+04	1.81E+04	1.88E+04	2.33E+04	2.11E+04	1.56E+04	1.98E+04	2.00E+04	1.95E+04	2.01E+04	0.09	0.21	insig
XMW0771	C10H16	1,5-Cyclooctadiene, 3,4-dimethyl-	Hydrocarbons	21284-05-9	2.63E+04	2.35E+04	2.66E+04	8.47E+03	8.46E+03	8.92E+03	9.03E+03	1.02E+04	9.83E+03	1.07E+04	1.19E+04	1.25E+04	1.03E+04	1.13E+04	1.15E+04	1.20E+04	1.21E+04	1.10E+04	1.26E+04	1.21E+04	1.24E+04	1.39E+04	1.50E+04	1.42E+04	1.72E+04	1.38E+04	1.60E+04	1.93E+04	1.94E+04	2.12E+04	1.97	0	sig
KMW0490	C9H16O2	trans-3-Methyl-4-octanolide	Ester	39638-67-0	1.67E+04	2.03E+04	1.38E+04	2.24E+04	2.42E+04	2.17E+04	3.17E+04	3.15E+04	3.05E+04	2.02E+04	1.93E+04	2.10E+04	2.77E+04	2.16E+04	2.41E+04	2.55E+04	2.44E+04	2.74E+04	3.12E+04	2.57E+04	2.39E+04	2.73E+04	2.50E+04	2.73E+04	3.26E+04	2.86E+04	2.93E+04	3.05E+04	2.76E+04	2.59E+04	0.18	0	insig
XMW1356	C16H34	Dodecane, 2-methyl-6-propyl-	Hydrocarbons	55045-08-4	1.00E+05	1.06E+05	8.81E+04	1.30E+05	1.31E+05	1.08E+05	1.45E+05	1.58E+05	1.59E+05	9.44E+04	9.14E+04	1.08E+05	1.18E+05	1.30E+05	1.13E+05	1.25E+05	1.08E+05	1.32E+05	1.31E+05	1.36E+05	1.34E+05	1.27E+05	9.51E+04	1.02E+05	1.42E+05	1.74E+05	1.48E+05	1.37E+05	1.14E+05	9.76E+04	0.35	0	insig
KMW0615	C9H16O2	2(3H)-Furanone, 5-butyldihydro-4-methyl-, cis-	Heterocyclic compound	55013-32-6	8.34E+03	1.11E+04	6.89E+03	1.32E+04	1.38E+04	1.26E+04	1.76E+04	2.03E+04	1.95E+04	1.08E+04	1.04E+04	1.21E+04	1.49E+04	1.30E+04	1.37E+04	1.51E+04	1.63E+04	1.73E+04	1.90E+04	1.71E+04	1.61E+04	1.77E+04	1.56E+04	1.66E+04	1.94E+04	2.00E+04	1.89E+04	1.82E+04	1.63E+04	1.58E+04	0.15	0	insig
XMW0012	C15H24	Naphthalene, 1,2,4a,5,6,8a-hexahydro-4,7-dimethyl-1-(1-methylethyl)-, [1S-(1.alpha.,4a.beta.,8a.alpha.)]-	Terpenoids	24406-05-1	2.83E+04	3.18E+04	2.86E+04	3.39E+04	3.75E+04	3.39E+04	4.21E+04	4.02E+04	3.82E+04	3.97E+04	3.59E+04	4.03E+04	3.00E+04	4.02E+04	3.02E+04	3.53E+04	4.12E+04	4.22E+04	4.42E+04	4.44E+04	4.31E+04	4.55E+04	4.01E+04	3.39E+04	4.94E+04	3.90E+04	4.32E+04	5.24E+04	5.06E+04	3.70E+04	0.2	0	insig
XMW0881	C6H10O2	2-Butenoic acid, 3-methyl-, methyl ester	Ester	924-50-5	2.23E+04	7.43E+03	4.48E+03	4.25E+03	3.55E+03	3.32E+03	3.06E+03	4.04E+03	3.49E+03	2.64E+03	3.09E+03	2.76E+03	3.79E+03	2.63E+03	3.08E+03	2.68E+03	2.36E+03	2.41E+03	2.11E+03	1.97E+03	2.57E+03	2.07E+03	3.87E+03	4.55E+03	2.39E+03	3.72E+03	2.69E+03	2.58E+03	2.93E+03	3.52E+03	0.55	0.06	insig
WMW0061	C9H10O	BenzAldehyde, 2-ethyl-	Aldehyde	22927-13-5	1.88E+03	1.90E+03	1.93E+03	1.82E+04	1.85E+04	1.83E+04	2.35E+04	2.28E+04	2.34E+04	2.19E+04	2.47E+04	2.40E+04	2.40E+04	2.05E+04	2.37E+04	3.30E+04	3.32E+04	2.72E+04	3.73E+04	3.49E+04	3.37E+04	2.81E+04	2.86E+04	3.15E+04	4.14E+04	3.41E+04	3.76E+04	6.22E+04	6.03E+04	5.58E+04	0.46	0	insig
XMW1409	C9H13N	(R)-(+)-1-(p-Tolyl)ethylAmine	Amine	4187-38-6	1.98E+07	1.55E+07	1.46E+07	3.64E+06	3.05E+06	2.57E+06	2.63E+06	2.79E+06	2.75E+06	3.65E+06	3.65E+06	3.75E+06	3.18E+06	3.75E+06	3.06E+06	3.33E+06	3.52E+06	3.75E+06	3.69E+06	3.05E+06	3.04E+06	4.93E+06	4.32E+06	3.62E+06	3.90E+06	3.27E+06	3.79E+06	5.16E+06	5.27E+06	3.83E+06	1.45	0	sig
KMW0447	C10H18O	3,6-Octadien-1-ol, 3,7-dimethyl-, (Z)-	Terpenoids	5944-20-7	1.82E+05	1.78E+05	1.69E+05	1.19E+05	1.21E+05	1.01E+05	1.09E+05	1.34E+05	1.25E+05	1.05E+05	1.11E+05	1.18E+05	1.11E+05	1.06E+05	9.82E+04	1.03E+05	1.09E+05	1.17E+05	1.13E+05	1.06E+05	1.16E+05	1.16E+05	1.04E+05	1.28E+05	1.09E+05	1.14E+05	1.14E+05	1.14E+05	1.14E+05	1.04E+05	0.93	0	insig
NMW0041	C11H18	(E)-4,8-Dimethylnona-1,3,7-triene	Terpenoids	19945-61-0	1.21E+04	9.73E+03	1.21E+04	8.57E+03	8.00E+03	8.49E+03	1.11E+04	1.17E+04	1.27E+04	8.15E+03	7.93E+03	1.02E+04	9.39E+03	6.39E+03	6.05E+03	9.93E+03	1.02E+04	1.02E+04	7.49E+03	7.39E+03	9.53E+03	9.40E+03	9.10E+03	8.49E+03	1.17E+04	9.23E+03	1.24E+04	1.40E+04	1.79E+04	1.26E+04	1.05	0	sig
XMW0662	C11H10	Naphthalene, 2-methyl-	Aromatics	91-57-6	2.04E+04	1.41E+04	1.59E+04	2.04E+04	2.46E+04	1.54E+04	2.37E+04	1.85E+04	1.78E+04	1.70E+04	1.98E+04	1.52E+04	2.11E+04	1.84E+04	1.81E+04	1.79E+04	1.88E+04	1.80E+04	1.69E+04	1.89E+04	1.90E+04	1.85E+04	2.04E+04	1.96E+04	2.07E+04	2.21E+04	1.85E+04	2.42E+04	1.91E+04	1.55E+04	0.23	0.77	insig
XMW1253	C13H26O2	Butanoic acid, 1-methyloctyl ester	Ester	69727-42-0	3.83E+04	3.70E+04	2.92E+04	8.23E+04	8.71E+04	7.89E+04	1.12E+05	1.01E+05	1.12E+05	6.84E+04	5.97E+04	7.44E+04	9.14E+04	7.62E+04	8.61E+04	9.57E+04	8.02E+04	9.52E+04	1.02E+05	9.40E+04	9.00E+04	9.60E+04	7.49E+04	8.02E+04	1.13E+05	1.09E+05	1.08E+05	9.80E+04	8.55E+04	8.53E+04	0.73	0	insig
KMW0595	C15H24	1,3-Cyclohexadiene, 5-(1,5-dimethyl-4-hexenyl)-2-methyl-, [S-(R*,S*)]-	Terpenoids	495-60-3	3.78E+03	6.10E+03	1.67E+03	5.56E+03	1.39E+03	1.37E+03	1.43E+03	1.19E+03	1.12E+03	1.66E+03	1.31E+03	1.94E+03	1.46E+03	1.47E+03	1.64E+03	1.71E+03	1.75E+03	1.89E+03	1.78E+03	1.67E+03	1.89E+03	1.63E+03	1.43E+03	1.40E+03	1.57E+03	1.29E+03	1.67E+03	2.20E+03	1.86E+03	1.41E+03	0.54	0.16	insig
KMW0578	C15H26O2	Butanoic acid, 3-methyl-, 1-ethenyl-1,5-dimethyl-4-hexenyl ester	Ester	1118-27-0	1.56E+04	2.37E+04	1.66E+04	1.64E+04	1.55E+04	1.38E+04	1.60E+04	2.34E+04	1.97E+04	1.61E+04	1.66E+04	1.24E+04	1.70E+04	1.84E+04	7.90E+03	1.50E+04	1.58E+04	1.37E+04	2.10E+04	1.41E+04	1.73E+04	2.24E+04	1.52E+04	1.08E+04	1.61E+04	2.16E+04	1.18E+04	1.32E+04	1.27E+04	7.96E+03	0.14	0.4	insig
NMW0034	C10H16O	Fenchone	Terpenoids	1195-79-5	5.28E+06	4.85E+06	5.21E+06	2.52E+06	2.11E+06	2.09E+06	2.04E+06	2.50E+06	2.26E+06	2.40E+06	2.63E+06	2.36E+06	2.12E+06	2.31E+06	2.04E+06	2.30E+06	2.33E+06	2.43E+06	2.38E+06	2.21E+06	2.45E+06	2.73E+06	2.73E+06	2.98E+06	2.39E+06	2.46E+06	2.56E+06	2.53E+06	2.52E+06	2.66E+06	1.39	0	sig
XMW0968	C10H14O	4,7,7-Trimethylbicyclo[4.1.0]hept-3-en-2-one	Ketone	81800-50-2	8.46E+03	5.05E+03	4.81E+03	6.57E+03	4.47E+03	4.16E+03	4.70E+03	4.82E+03	4.53E+03	5.94E+03	5.28E+03	5.13E+03	4.38E+03	5.30E+03	4.10E+03	5.06E+03	5.28E+03	6.17E+03	5.89E+03	5.26E+03	5.32E+03	6.94E+03	6.04E+03	6.34E+03	4.73E+03	3.99E+03	5.08E+03	6.24E+03	7.45E+03	6.20E+03	0.81	0.08	insig
NMW0793	C5H10O3	Butanoic Acid, 3-hydroxy-3-methyl-	Acid	625-08-1	1.58E+04	1.63E+04	3.01E+04	1.93E+04	3.51E+04	1.62E+04	2.91E+04	4.29E+04	3.62E+04	2.29E+04	4.53E+04	2.70E+04	4.14E+04	2.24E+04	4.04E+04	2.47E+04	3.81E+04	3.12E+04	2.97E+04	3.00E+04	4.48E+04	2.95E+04	2.78E+04	4.58E+04	4.83E+04	2.82E+04	2.12E+04	2.86E+04	2.11E+04	2.60E+04	0.35	0.5	insig
KMW0323	C7H8O	Benzyl Alcohol	Alcohol	100-51-6	3.83E+06	2.31E+06	2.26E+06	2.03E+06	1.71E+06	1.50E+06	1.31E+06	1.58E+06	1.38E+06	1.60E+06	1.80E+06	1.90E+06	1.65E+06	1.52E+06	1.60E+06	1.63E+06	1.73E+06	1.66E+06	1.59E+06	1.47E+06	1.57E+06	1.71E+06	1.98E+06	2.20E+06	1.61E+06	1.68E+06	1.62E+06	2.04E+06	1.94E+06	2.00E+06	1.16	0	sig
WMW0127	C8H16O	3-Octen-1-ol, (Z)-	Alcohol	20125-84-2	5.25E+04	5.65E+04	4.21E+04	7.59E+04	7.67E+04	7.27E+04	9.64E+04	9.94E+04	9.53E+04	7.62E+04	8.36E+04	7.19E+04	8.93E+04	6.35E+04	8.55E+04	9.29E+04	8.58E+04	8.39E+04	8.96E+04	8.06E+04	7.63E+04	8.09E+04	8.66E+04	9.68E+04	8.93E+04	8.09E+04	8.44E+04	8.71E+04	9.48E+04	8.77E+04	0.66	0	insig
XMW1470	C10H16O	[1,1'-Bicyclopentyl]-2-one	Ketone	4884-24-6	8.97E+04	5.45E+04	4.44E+04	4.63E+04	4.09E+04	3.14E+04	3.01E+04	3.72E+04	3.33E+04	3.69E+04	3.68E+04	4.45E+04	3.70E+04	3.21E+04	3.42E+04	3.30E+04	3.70E+04	3.90E+04	3.61E+04	3.11E+04	3.34E+04	3.35E+04	3.66E+04	3.74E+04	4.02E+04	3.76E+04	3.67E+04	4.52E+04	4.13E+04	3.43E+04	0.88	0.02	insig
D434	C12H22O2	5-Decen-1-ol, acetate, (E)-	Ester	38421-90-8	1.51E+03	3.46E+03	1.95E+03	5.11E+03	5.65E+03	6.29E+03	8.05E+03	7.24E+03	8.78E+03	5.93E+03	5.57E+03	6.14E+03	5.10E+03	5.72E+03	5.98E+03	8.97E+03	7.31E+03	7.37E+03	8.79E+03	8.07E+03	7.96E+03	6.91E+03	7.25E+03	7.33E+03	7.68E+03	6.46E+03	9.77E+03	9.30E+03	8.17E+03	7.76E+03	0.53	0	insig
KMW0627	C10H12O2	Benzoic acid, 1-methylethyl ester	Ester	939-48-0	1.61E+05	1.46E+05	2.50E+05	7.14E+05	4.97E+05	3.85E+05	4.60E+05	4.23E+05	4.30E+05	4.79E+05	3.91E+05	2.58E+05	5.49E+05	4.78E+05	6.36E+05	4.77E+05	4.04E+05	3.75E+05	3.81E+05	3.74E+05	3.52E+05	5.00E+05	5.35E+05	4.43E+05	4.55E+05	6.32E+05	4.65E+05	5.82E+05	3.78E+05	3.47E+05	0.85	0	insig
XMW0312	C8H10	Ethylbenzene	Aromatics	100-41-4	2.75E+04	2.64E+04	2.29E+04	1.14E+05	1.18E+05	6.97E+04	1.77E+05	1.52E+05	1.55E+05	7.59E+04	2.07E+05	7.26E+04	1.30E+05	6.76E+04	1.12E+05	1.49E+05	1.38E+05	9.90E+04	1.02E+05	1.00E+05	9.19E+04	1.16E+05	1.52E+05	2.04E+05	1.57E+05	1.32E+05	1.31E+05	1.23E+05	1.02E+05	1.16E+05	0.81	0	insig
D245	C10H14O	4-Phenyl-2-butanol	Alcohol	2344-70-9	1.31E+04	1.40E+04	1.28E+04	8.14E+03	8.82E+03	7.23E+03	7.06E+03	9.52E+03	8.41E+03	7.24E+03	7.62E+03	8.09E+03	7.30E+03	7.50E+03	6.57E+03	7.29E+03	8.30E+03	8.21E+03	7.28E+03	7.69E+03	8.56E+03	7.83E+03	7.25E+03	9.22E+03	7.00E+03	7.99E+03	8.24E+03	7.75E+03	7.60E+03	7.14E+03	0.89	0	insig
XMW0980	C15H24	(1R,3aR,4aR,8aR)-1,4,4,6-Tetramethyl-1,2,3,3a,4,4a,7,8-octahydrocyclopenta[1,4]cyclobuta[1,2]benzene	Terpenoids	94482-89-0	3.26E+03	7.62E+03	2.50E+03	4.22E+03	4.50E+03	3.75E+03	5.37E+03	5.21E+03	5.05E+03	4.34E+03	3.86E+03	3.76E+03	5.38E+03	5.00E+03	3.95E+03	4.67E+03	4.34E+03	3.98E+03	6.81E+03	4.35E+03	5.61E+03	7.16E+03	4.31E+03	3.80E+03	5.83E+03	5.27E+03	4.22E+03	5.67E+03	6.07E+03	4.07E+03	0.19	0.8	insig
D206	C6H8O2	1,2-Cyclohexanedione	Ketone	765-87-7	9.37E+04	1.00E+05	8.84E+04	8.48E+04	8.91E+04	8.28E+04	8.47E+04	1.07E+05	1.00E+05	8.46E+04	9.49E+04	9.04E+04	9.13E+04	7.89E+04	8.37E+04	8.79E+04	9.23E+04	9.06E+04	9.44E+04	8.79E+04	9.12E+04	8.84E+04	9.36E+04	1.11E+05	8.83E+04	9.14E+04	9.88E+04	8.63E+04	9.24E+04	1.01E+05	0.6	0.37	insig
NMW0029	C8H8O2	Formic acid, phenylmethyl ester	Ester	104-57-4	1.11E+06	8.75E+05	9.37E+05	3.69E+05	2.81E+05	2.87E+05	3.24E+05	4.15E+05	3.33E+05	3.63E+05	3.91E+05	3.24E+05	3.20E+05	3.79E+05	2.74E+05	3.06E+05	3.37E+05	3.64E+05	3.68E+05	3.27E+05	3.64E+05	4.30E+05	4.14E+05	4.69E+05	3.45E+05	4.28E+05	4.04E+05	3.85E+05	3.99E+05	3.96E+05	1.41	0	sig
WMW0172	C10H12O	TRANS-ANETHOLE	Aromatics	4180-23-8	6.16E+03	6.43E+03	5.31E+03	8.63E+04	9.14E+04	8.61E+04	1.14E+05	1.07E+05	1.52E+05	8.08E+04	7.92E+04	7.80E+04	1.17E+05	1.30E+05	7.81E+04	8.70E+04	8.84E+04	7.71E+04	1.20E+05	7.76E+04	5.18E+04	9.19E+04	5.52E+04	6.94E+04	8.25E+04	1.24E+05	9.61E+04	1.35E+05	7.62E+04	6.40E+04	1.15	0	sig
D84	C9H20O2	Heptane, 1,1-dimethoxy-	Hydrocarbons	10032-05-0	8.14E+03	6.62E+03	7.30E+03	2.59E+03	2.49E+03	2.48E+03	2.43E+03	3.39E+03	2.55E+03	2.76E+03	3.46E+03	2.74E+03	2.75E+03	3.16E+03	2.61E+03	2.56E+03	2.97E+03	3.00E+03	3.96E+03	2.78E+03	3.09E+03	3.23E+03	3.14E+03	4.73E+03	2.89E+03	3.52E+03	3.36E+03	3.19E+03	2.81E+03	3.28E+03	1.39	0	sig
D272	C10H20O2	Butanoic acid, 3-methyl-, 2-methylbutyl ester	Ester	2445-77-4	5.83E+03	1.24E+04	9.10E+03	1.77E+04	1.88E+04	1.75E+04	2.35E+04	2.43E+04	2.47E+04	1.61E+04	1.63E+04	1.79E+04	2.11E+04	1.76E+04	2.04E+04	1.94E+04	2.10E+04	2.38E+04	2.48E+04	2.18E+04	1.98E+04	2.07E+04	2.17E+04	2.45E+04	2.41E+04	2.01E+04	2.29E+04	2.37E+04	2.56E+04	2.13E+04	0.55	0	insig
XMW0373	C12H26	Undecane, 2-methyl-	Hydrocarbons	7045-71-8	1.23E+05	1.43E+05	1.19E+05	1.29E+05	1.46E+05	1.35E+05	1.59E+05	1.73E+05	1.74E+05	1.33E+05	1.43E+05	1.34E+05	1.58E+05	1.30E+05	1.38E+05	1.43E+05	1.41E+05	1.45E+05	1.61E+05	1.41E+05	1.37E+05	1.42E+05	1.32E+05	1.70E+05	1.51E+05	1.40E+05	1.48E+05	1.43E+05	1.43E+05	1.43E+05	0.45	0.02	insig
KMW0344	C9H20O	1-Nonanol	Alcohol	143-08-8	1.21E+05	7.61E+04	8.43E+04	6.92E+04	7.99E+04	7.26E+04	8.36E+04	9.15E+04	8.73E+04	6.95E+04	7.30E+04	7.28E+04	8.04E+04	6.27E+04	7.46E+04	7.25E+04	7.01E+04	7.41E+04	8.65E+04	7.82E+04	6.91E+04	7.10E+04	7.65E+04	8.34E+04	8.55E+04	7.53E+04	7.49E+04	8.94E+04	8.31E+04	7.22E+04	0.71	0.16	insig
NMW0073	C10H14O	Bicyclo[3.1.1]hept-2-ene-2-carboxaldehyde, 6,6-dimethyl-	Terpenoids	564-94-3	4.58E+04	4.35E+04	5.05E+04	2.50E+04	2.30E+04	2.29E+04	2.44E+04	2.79E+04	2.49E+04	2.72E+04	3.04E+04	2.65E+04	2.25E+04	3.03E+04	2.31E+04	2.65E+04	2.96E+04	2.81E+04	3.00E+04	2.98E+04	3.24E+04	3.56E+04	3.42E+04	3.45E+04	3.36E+04	3.12E+04	3.33E+04	3.69E+04	3.76E+04	3.61E+04	1.88	0	sig
XMW0730	C10H16O	o-Mentha-1(7),8-dien-3-ol	Terpenoids	15358-81-3	7.56E+05	5.76E+05	5.66E+05	1.08E+05	6.92E+04	6.99E+04	8.46E+04	1.05E+05	1.04E+05	1.12E+05	1.32E+05	1.02E+05	7.92E+04	1.09E+05	6.99E+04	1.04E+05	1.10E+05	1.31E+05	1.08E+05	9.66E+04	1.09E+05	1.76E+05	1.18E+05	1.17E+05	1.13E+05	1.56E+05	1.44E+05	1.77E+05	1.95E+05	1.59E+05	1.6	0	sig
D186	C10H16O	trans-Carveol	Terpenoids	1197-07-5	1.85E+04	1.43E+04	1.77E+04	8.48E+03	6.88E+03	6.15E+03	5.51E+03	7.84E+03	6.70E+03	7.21E+03	7.70E+03	6.25E+03	5.30E+03	6.99E+03	5.01E+03	5.35E+03	6.80E+03	7.10E+03	6.01E+03	5.63E+03	6.67E+03	7.23E+03	6.59E+03	8.50E+03	6.30E+03	7.25E+03	6.43E+03	7.85E+03	7.61E+03	7.23E+03	1.12	0	sig
XMW0526	C10H16O	AcetAldehyde, (3,3-dimethylcyclohexylidene)-, (Z)-	Aldehyde	26532-24-1	3.75E+04	3.35E+04	3.47E+04	7.56E+04	7.61E+04	7.54E+04	7.28E+04	7.82E+04	7.75E+04	7.01E+04	8.42E+04	7.66E+04	8.37E+04	6.75E+04	7.48E+04	8.73E+04	8.50E+04	7.70E+04	9.64E+04	8.54E+04	8.27E+04	8.10E+04	8.80E+04	8.98E+04	9.27E+04	9.12E+04	9.26E+04	1.27E+05	1.20E+05	1.23E+05	0.27	0	insig
XMW0371	C13H28	Nonane, 5-methyl-5-propyl-	Hydrocarbons	17312-75-3	2.98E+04	2.41E+04	2.55E+04	1.04E+04	8.93E+03	8.05E+03	8.28E+03	8.48E+03	1.32E+04	7.64E+03	8.65E+03	8.22E+03	7.75E+03	8.63E+03	8.07E+03	7.93E+03	1.05E+04	8.77E+03	8.97E+03	7.48E+03	7.62E+03	9.04E+03	8.50E+03	1.20E+04	9.61E+03	9.61E+03	1.15E+04	1.08E+04	1.13E+04	7.89E+03	1.2	0	sig
KMW0148	C10H16	.alpha.-Pinene	Terpenoids	80-56-8	3.22E+03	2.90E+03	3.58E+03	3.04E+03	3.65E+03	2.97E+03	3.35E+03	4.22E+03	3.48E+03	3.47E+03	4.43E+03	6.93E+03	3.67E+03	3.01E+03	3.53E+03	6.33E+03	4.13E+03	3.90E+03	5.53E+03	4.26E+03	4.83E+03	4.17E+03	5.02E+03	5.17E+03	6.04E+03	3.76E+03	5.21E+03	7.20E+03	7.43E+03	6.81E+03	0.77	0	insig
NMW0768	C6H13N	CyclohexylAmine	Amine	108-91-8	3.83E+05	6.18E+05	5.77E+05	1.28E+05	1.05E+05	1.32E+05	1.62E+05	1.38E+05	1.06E+05	9.33E+04	1.25E+05	1.05E+05	9.17E+04	9.18E+04	1.09E+05	6.30E+04	8.12E+04	5.56E+04	8.78E+04	1.56E+05	7.26E+04	6.88E+04	8.36E+04	1.31E+05	6.07E+04	7.05E+04	5.60E+04	5.99E+04	5.77E+04	8.29E+04	0.35	0	insig
KMW0115	C8H8	Styrene	Aromatics	100-42-5	4.31E+04	3.91E+04	3.34E+04	4.47E+04	4.28E+04	3.61E+04	5.18E+04	7.09E+04	6.34E+04	3.74E+04	5.79E+04	2.85E+04	4.45E+04	4.02E+04	4.68E+04	6.02E+04	3.67E+04	3.51E+04	4.85E+04	2.91E+04	3.40E+04	3.68E+04	4.52E+04	5.43E+04	6.32E+04	5.26E+04	5.16E+04	5.34E+04	4.61E+04	4.90E+04	0	0.06	insig
KMW0108	C4H8OS	Methional	Aldehyde	3268-49-3	1.70E+03	1.26E+03	8.54E+02	2.78E+03	2.10E+03	2.72E+03	2.45E+03	3.79E+03	3.13E+03	2.03E+03	2.55E+03	3.16E+03	2.30E+03	2.30E+03	2.51E+03	2.32E+03	2.48E+03	2.23E+03	2.37E+03	2.30E+03	2.53E+03	2.47E+03	1.96E+03	3.26E+03	2.24E+03	2.87E+03	2.24E+03	1.99E+03	2.07E+03	2.51E+03	1.22	0.01	sig
NMW0789	C9H12	Benzene, 1-ethyl-3-methyl-	Aromatics	620-14-4	2.42E+06	2.09E+06	1.47E+06	3.41E+06	3.61E+06	2.73E+06	3.52E+06	5.08E+06	3.78E+06	5.10E+06	8.22E+06	6.30E+06	4.16E+06	3.42E+06	4.26E+06	3.94E+06	4.24E+06	3.99E+06	4.10E+06	3.82E+06	4.01E+06	3.78E+06	4.22E+06	4.45E+06	4.54E+06	4.30E+06	4.45E+06	3.78E+06	3.56E+06	4.38E+06	0.85	0	insig
KMW0168	C8H14O	5-Methyl-(E)-2-hepten-4-one	Ketone	102322-83-8	1.66E+04	1.87E+04	2.10E+04	7.46E+03	6.52E+03	5.06E+03	5.17E+03	7.36E+03	6.24E+03	7.09E+03	8.95E+03	7.32E+03	4.85E+03	4.19E+03	6.63E+03	7.40E+03	7.74E+03	6.00E+03	7.63E+03	5.29E+03	6.48E+03	5.76E+03	9.93E+03	1.14E+04	7.98E+03	8.76E+03	8.68E+03	9.54E+03	1.10E+04	1.45E+04	1.54	0	sig
w06	C12H26	Heptane, 2,2,4,6,6-pentamethyl-	Hydrocarbons	13475-82-6	4.96E+03	3.58E+03	4.82E+03	4.65E+03	1.43E+04	3.78E+03	4.77E+03	1.21E+04	7.35E+03	7.17E+03	7.80E+03	5.51E+03	7.18E+03	6.39E+03	3.90E+03	9.96E+03	5.98E+03	4.67E+03	5.08E+03	4.05E+03	5.26E+03	1.29E+04	5.07E+03	9.14E+03	6.69E+03	1.23E+04	5.99E+03	8.26E+03	6.24E+03	8.13E+03	0.1	0.65	insig
KMW0187	C8H16O	2-Octanone	Ketone	111-13-7	1.49E+04	1.48E+04	1.51E+04	5.77E+03	4.45E+03	5.12E+03	4.11E+03	5.72E+03	4.61E+03	5.20E+03	6.00E+03	5.70E+03	4.43E+03	4.86E+03	4.64E+03	5.01E+03	5.47E+03	5.19E+03	5.07E+03	4.26E+03	5.16E+03	4.97E+03	7.42E+03	6.75E+03	5.05E+03	6.13E+03	5.55E+03	6.49E+03	6.20E+03	7.89E+03	1.4	0	sig
KMW0219	C8H18O	1-Hexanol, 2-ethyl-	Alcohol	104-76-7	4.43E+04	5.24E+04	7.20E+04	3.41E+04	3.06E+04	3.62E+04	2.62E+04	3.48E+04	2.83E+04	3.53E+04	3.57E+04	2.76E+04	2.49E+04	2.62E+04	2.47E+04	2.79E+04	2.68E+04	2.43E+04	2.25E+04	2.13E+04	1.90E+04	2.10E+04	3.02E+04	4.42E+04	2.47E+04	2.65E+04	2.37E+04	2.86E+04	2.47E+04	2.73E+04	0.4	0	insig
XMW0196	C11H24	Decane, 4-methyl-	Hydrocarbons	2847-72-5	4.23E+03	9.73E+03	6.96E+03	2.01E+04	2.44E+04	2.38E+04	3.27E+04	3.20E+04	3.29E+04	2.34E+04	2.66E+04	2.34E+04	2.88E+04	2.15E+04	2.80E+04	2.02E+04	2.73E+04	2.73E+04	3.20E+04	2.76E+04	2.42E+04	2.50E+04	2.62E+04	3.12E+04	2.95E+04	2.38E+04	2.85E+04	2.66E+04	2.93E+04	2.69E+04	0.92	0	insig
KMW0260	C7H10O2	2-Cyclopenten-1-one, 2-hydroxy-3,4-dimethyl-	Ketone	21835-00-7	2.31E+04	1.70E+04	2.07E+04	6.78E+03	5.74E+03	5.88E+03	5.99E+03	8.00E+03	6.62E+03	7.28E+03	7.36E+03	6.42E+03	6.23E+03	7.75E+03	5.57E+03	5.88E+03	6.63E+03	7.20E+03	7.20E+03	6.39E+03	7.21E+03	8.27E+03	7.93E+03	9.30E+03	6.56E+03	8.07E+03	7.60E+03	7.09E+03	7.43E+03	7.41E+03	1.34	0	sig
KMW0269	C8H12N2	2,3-Dimethyl-5-ethylpyrazine	Heterocyclic compound	15707-34-3	7.08E+04	5.43E+04	6.04E+04	1.80E+04	1.44E+04	1.39E+04	1.62E+04	1.86E+04	1.72E+04	1.86E+04	2.05E+04	1.92E+04	1.65E+04	1.82E+04	1.47E+04	1.67E+04	1.83E+04	1.97E+04	1.82E+04	1.70E+04	1.93E+04	2.17E+04	2.14E+04	2.32E+04	2.00E+04	2.14E+04	2.16E+04	2.28E+04	2.37E+04	2.30E+04	1.53	0	sig
XMW1429	C4H7N3O	1-(2-Hydroxyethyl)-1,2,4-triazole	Heterocyclic compound	3273-14-1	2.39E+06	2.28E+06	2.44E+06	1.22E+06	1.07E+06	1.05E+06	1.04E+06	1.27E+06	1.15E+06	1.17E+06	1.26E+06	1.16E+06	1.06E+06	1.13E+06	1.02E+06	1.12E+06	1.15E+06	1.19E+06	1.18E+06	1.09E+06	1.19E+06	1.30E+06	1.29E+06	1.50E+06	1.16E+06	1.20E+06	1.24E+06	1.21E+06	1.23E+06	1.28E+06	1.34	0	sig
XMW0410	C9H18O	1-Nonen-4-ol	Alcohol	35192-73-5	1.38E+05	1.27E+05	9.53E+04	1.25E+05	1.22E+05	1.26E+05	1.53E+05	1.92E+05	1.78E+05	1.42E+05	1.78E+05	1.53E+05	1.47E+05	1.22E+05	1.32E+05	1.56E+05	1.59E+05	1.48E+05	1.80E+05	1.41E+05	1.51E+05	1.37E+05	1.74E+05	1.79E+05	2.06E+05	1.85E+05	1.78E+05	2.43E+05	2.58E+05	2.53E+05	0.61	0	insig
XMW0780	C10H14	2,6-Dimethyl-1,3,5,7-octatetraene, E,E-	Terpenoids	460-01-5	2.23E+04	1.82E+04	2.26E+04	1.07E+04	1.24E+04	1.39E+04	1.35E+04	1.97E+04	1.58E+04	1.61E+04	1.81E+04	1.72E+04	1.17E+04	1.28E+04	1.03E+04	1.71E+04	1.91E+04	1.68E+04	1.96E+04	1.65E+04	1.81E+04	1.70E+04	2.28E+04	2.14E+04	3.08E+04	2.33E+04	2.32E+04	4.62E+04	5.88E+04	5.13E+04	1.51	0	sig
XMW1472	C11H22	Cyclohexane, 1-ethyl-2-propyl-	Hydrocarbons	62238-33-9	1.60E+04	1.47E+04	1.34E+04	1.02E+04	1.00E+04	9.89E+03	1.27E+04	1.49E+04	1.31E+04	1.39E+04	1.87E+04	1.67E+04	1.31E+04	1.07E+04	1.35E+04	1.81E+04	1.78E+04	1.65E+04	2.15E+04	1.62E+04	1.70E+04	1.67E+04	2.27E+04	1.98E+04	2.01E+04	1.95E+04	2.36E+04	3.07E+04	2.96E+04	3.06E+04	1.4	0	sig
D239	C9H16O3	Acetoacetic acid isoamyl ester	Ester	2308-18-1	2.03E+03	1.23E+03	1.74E+03	1.73E+03	1.82E+03	1.61E+03	1.79E+03	1.78E+03	1.69E+03	1.55E+03	2.19E+03	1.66E+03	1.27E+03	1.90E+03	1.39E+03	2.13E+03	1.69E+03	1.51E+03	1.81E+03	1.33E+03	1.81E+03	9.86E+02	2.01E+03	1.83E+03	1.71E+03	1.21E+03	1.34E+03	1.57E+03	1.61E+03	2.15E+03	0.33	0.9	insig
NMW0062	C10H18O	Cyclohexanone, 5-methyl-2-(1-methylethyl)-, cis-	Terpenoids	491-07-6	1.19E+06	1.36E+06	1.17E+06	9.12E+05	9.64E+05	8.87E+05	8.99E+05	1.07E+06	1.00E+06	8.86E+05	9.53E+05	9.01E+05	9.58E+05	8.52E+05	8.15E+05	8.49E+05	9.06E+05	8.98E+05	9.42E+05	8.84E+05	9.17E+05	9.16E+05	8.13E+05	1.13E+06	8.31E+05	8.84E+05	9.07E+05	8.38E+05	8.83E+05	8.94E+05	0.59	0	insig
D311	C10H16O	3-p-Menthen-7-al	Aldehyde	27841-22-1	4.71E+04	2.77E+04	3.05E+04	1.72E+04	1.64E+04	1.49E+04	1.68E+04	1.94E+04	1.71E+04	1.93E+04	1.99E+04	1.88E+04	1.57E+04	1.72E+04	1.35E+04	1.64E+04	1.78E+04	1.98E+04	1.90E+04	1.52E+04	1.66E+04	1.98E+04	1.97E+04	2.00E+04	1.64E+04	1.92E+04	1.96E+04	2.21E+04	2.29E+04	1.77E+04	1.3	0	sig
D348	C10H18O	Cyclobutaneethanol, 1-methyl-2-(1-methylethenyl)-, cis-	Alcohol	30820-22-5	2.61E+04	4.24E+04	3.33E+04	9.89E+03	9.50E+03	1.08E+04	1.56E+04	1.85E+04	1.57E+04	1.48E+04	1.63E+04	1.27E+04	1.16E+04	1.17E+04	1.01E+04	1.16E+04	1.32E+04	1.10E+04	1.45E+04	1.16E+04	1.30E+04	1.78E+04	1.39E+04	1.85E+04	9.96E+03	6.69E+03	1.02E+04	1.30E+04	1.68E+04	1.54E+04	0.93	0	insig
XMW0499	C13H28	Undecane, 3,4-dimethyl-	Hydrocarbons	17312-78-6	2.29E+03	3.16E+03	2.63E+03	3.62E+03	4.58E+03	3.98E+03	5.87E+03	4.87E+03	5.76E+03	3.55E+03	3.49E+03	3.54E+03	4.89E+03	3.80E+03	4.17E+03	4.81E+03	3.75E+03	4.39E+03	5.20E+03	4.06E+03	4.10E+03	4.33E+03	4.17E+03	5.15E+03	5.09E+03	4.62E+03	4.87E+03	4.43E+03	4.17E+03	3.76E+03	0.64	0	insig
XMW0243	C13H28	Undecane, 2,5-dimethyl-	Hydrocarbons	17301-22-3	1.37E+04	1.80E+04	1.25E+04	3.67E+04	4.51E+04	4.18E+04	5.87E+04	5.81E+04	6.44E+04	3.86E+04	4.14E+04	3.92E+04	5.46E+04	3.83E+04	4.81E+04	4.73E+04	4.49E+04	4.89E+04	5.76E+04	4.65E+04	4.31E+04	4.65E+04	4.35E+04	5.05E+04	5.69E+04	4.77E+04	4.96E+04	5.10E+04	4.84E+04	4.52E+04	0.91	0	insig
D259	C9H12O	Phenol, 2,3,6-trimethyl-	Phenol	2416-94-6	9.32E+04	7.50E+04	9.25E+04	4.93E+04	4.12E+04	4.11E+04	4.72E+04	5.08E+04	4.64E+04	5.49E+04	5.59E+04	5.27E+04	3.79E+04	5.73E+04	4.05E+04	5.43E+04	6.01E+04	5.78E+04	6.69E+04	6.30E+04	6.22E+04	8.12E+04	6.83E+04	6.64E+04	7.62E+04	6.74E+04	7.45E+04	9.90E+04	1.12E+05	8.73E+04	1.88	0	sig
KMW0428	C10H16O	2-Cyclohexen-1-one, 3-methyl-6-(1-methylethyl)-	Terpenoids	89-81-6	1.07E+05	9.59E+04	1.09E+05	4.52E+04	4.21E+04	3.37E+04	3.38E+04	3.09E+04	3.17E+04	3.93E+04	3.54E+04	4.20E+04	3.17E+04	3.68E+04	3.41E+04	3.65E+04	4.47E+04	4.24E+04	3.89E+04	3.84E+04	3.79E+04	4.07E+04	4.20E+04	3.95E+04	4.55E+04	3.42E+04	4.21E+04	5.12E+04	5.04E+04	3.98E+04	1.37	0	sig
XMW0109	C13H28	Dodecane, 4-methyl-	Hydrocarbons	6117-97-1	5.84E+03	7.59E+03	5.82E+03	1.55E+04	1.96E+04	1.77E+04	2.39E+04	2.42E+04	2.60E+04	1.52E+04	1.73E+04	1.58E+04	2.17E+04	1.71E+04	2.01E+04	2.23E+04	1.79E+04	1.98E+04	2.43E+04	1.95E+04	1.78E+04	1.94E+04	1.74E+04	2.02E+04	2.32E+04	2.08E+04	2.09E+04	2.08E+04	1.91E+04	1.83E+04	0.93	0	insig
XMW1330	C13H28	Dodecane, 3-methyl-	Hydrocarbons	17312-57-1	1.05E+05	1.24E+05	9.51E+04	2.98E+05	3.50E+05	3.21E+05	4.36E+05	4.31E+05	4.71E+05	2.89E+05	3.00E+05	3.02E+05	3.98E+05	3.00E+05	3.56E+05	3.82E+05	3.35E+05	3.57E+05	4.21E+05	3.48E+05	3.21E+05	3.49E+05	3.26E+05	3.68E+05	4.17E+05	3.72E+05	3.88E+05	3.71E+05	3.44E+05	3.28E+05	0.97	0	insig
XMW0164	C13H22O	1-Oxaspiro[4.5]dec-6-ene, 2,6,10,10-tetramethyl-	Terpenoids	36431-72-8	4.05E+03	9.33E+03	7.03E+03	1.63E+04	1.71E+04	1.70E+04	1.92E+04	1.90E+04	1.91E+04	1.76E+04	1.92E+04	2.03E+04	2.06E+04	2.35E+04	2.06E+04	2.34E+04	2.43E+04	2.33E+04	2.32E+04	2.45E+04	2.25E+04	2.74E+04	2.75E+04	2.21E+04	2.77E+04	2.50E+04	2.61E+04	3.14E+04	2.99E+04	2.93E+04	0.29	0	insig
WMW0217	C12H22O	2-Octenal, 2-butyl-	Alcohol	13019-16-4	2.18E+04	4.11E+04	3.21E+04	4.98E+03	5.76E+03	6.44E+03	1.37E+04	1.34E+04	1.37E+04	8.78E+03	7.55E+03	7.03E+03	8.05E+03	6.02E+03	5.97E+03	5.70E+03	9.90E+03	9.67E+03	9.76E+03	6.68E+03	7.95E+03	1.08E+04	8.22E+03	1.03E+04	8.75E+03	6.39E+03	6.19E+03	8.32E+03	7.82E+03	6.39E+03	0.96	0	insig
KMW0532	C12H24O2	Hexanoic acid, hexyl ester	Ester	6378-65-0	8.27E+04	1.67E+05	9.47E+04	2.05E+04	2.42E+04	2.31E+04	4.45E+04	3.88E+04	4.02E+04	2.96E+04	2.67E+04	2.66E+04	2.77E+04	2.06E+04	2.70E+04	3.56E+04	3.61E+04	3.14E+04	2.65E+04	2.56E+04	2.63E+04	3.07E+04	3.15E+04	3.44E+04	2.58E+04	1.92E+04	2.36E+04	3.22E+04	2.79E+04	2.22E+04	0.92	0	insig
KMW0546	C12H24O2	Acetic acid, decyl ester	Ester	112-17-4	5.01E+03	3.97E+03	3.25E+03	8.35E+03	8.55E+03	8.23E+03	1.04E+04	9.98E+03	1.09E+04	6.54E+03	6.59E+03	7.34E+03	8.83E+03	7.14E+03	8.47E+03	9.21E+03	8.27E+03	8.67E+03	9.63E+03	8.67E+03	8.80E+03	8.31E+03	6.69E+03	8.64E+03	1.06E+04	9.67E+03	9.94E+03	9.46E+03	8.12E+03	7.97E+03	0.82	0	insig
KMW0554	C13H20O	.alpha.-Ionone	Terpenoids	127-41-3	6.80E+03	1.53E+04	1.01E+04	6.44E+03	5.98E+03	4.47E+03	5.57E+03	7.84E+03	7.18E+03	5.02E+03	5.50E+03	4.73E+03	5.79E+03	6.25E+03	3.33E+03	3.60E+03	4.90E+03	4.81E+03	5.79E+03	4.57E+03	6.13E+03	8.18E+03	4.09E+03	3.30E+03	4.65E+03	7.85E+03	3.71E+03	4.47E+03	4.36E+03	2.60E+03	0.22	0.02	insig
XMW1490	C10H10O2	3-MethoxycinnamAldehyde	Aldehyde	56578-36-0	5.45E+03	7.39E+03	6.55E+03	5.62E+03	4.71E+03	1.66E+03	2.06E+03	5.57E+03	7.16E+03	1.53E+03	2.49E+03	1.74E+03	2.97E+03	5.05E+03	1.26E+03	1.99E+03	2.37E+03	3.06E+03	3.11E+03	2.19E+03	2.31E+03	2.56E+03	1.55E+03	1.76E+03	2.23E+03	6.68E+03	1.95E+03	1.64E+03	1.44E+03	7.55E+02	0.07	0.02	insig
XMW0948	C15H24	Valerena-4,7(11)-diene	Terpenoids	351222-66-7	2.53E+04	2.73E+04	2.49E+04	2.90E+04	3.33E+04	2.65E+04	3.55E+04	3.56E+04	3.65E+04	3.30E+04	3.28E+04	3.37E+04	2.73E+04	3.61E+04	2.85E+04	3.44E+04	4.03E+04	3.90E+04	4.19E+04	4.19E+04	4.05E+04	3.70E+04	3.64E+04	2.99E+04	4.84E+04	3.94E+04	4.20E+04	4.85E+04	4.46E+04	3.19E+04	0.33	0	insig
KMW0576	C15H24	Aromandendrene	Terpenoids	489-39-4	3.28E+03	2.98E+03	1.90E+03	5.36E+03	5.21E+03	4.92E+03	7.06E+03	6.26E+03	6.16E+03	4.08E+03	3.41E+03	4.40E+03	5.75E+03	5.11E+03	5.09E+03	5.93E+03	5.29E+03	4.88E+03	5.76E+03	5.53E+03	5.58E+03	5.83E+03	5.23E+03	4.40E+03	6.42E+03	6.87E+03	6.52E+03	6.12E+03	5.57E+03	4.70E+03	0.62	0	insig
XMW0987	C15H22	Eudesma-2,4,11-triene	Terpenoids	82462-31-5	1.68E+03	1.54E+03	1.54E+03	2.64E+03	2.64E+03	3.29E+03	4.43E+03	3.33E+03	2.94E+03	4.70E+03	3.48E+03	3.34E+03	2.47E+03	3.24E+03	3.28E+03	4.13E+03	4.27E+03	3.70E+03	5.59E+03	4.73E+03	4.53E+03	5.02E+03	4.63E+03	3.32E+03	6.40E+03	3.53E+03	4.97E+03	6.68E+03	6.32E+03	4.98E+03	0.09	0	insig
NMW0213	C10H10N2	Nicotyrine	Heterocyclic compound	487-19-4	8.41E+03	1.24E+04	1.02E+04	6.45E+03	6.75E+03	3.83E+03	3.72E+03	1.00E+04	9.68E+03	4.10E+03	7.53E+03	5.43E+03	5.66E+03	8.57E+03	3.48E+03	4.11E+03	5.38E+03	6.15E+03	3.51E+03	5.36E+03	5.39E+03	4.90E+03	4.59E+03	4.11E+03	4.39E+03	9.72E+03	4.86E+03	5.28E+03	4.01E+03	3.15E+03	0.17	0.05	insig
XMW0473	C13H18O2	Benzoic acid, hexyl ester	Ester	6789-88-4	4.64E+04	1.86E+04	1.01E+04	1.76E+04	1.39E+04	1.09E+04	1.07E+04	9.76E+03	1.15E+04	1.37E+04	1.07E+04	1.48E+04	1.15E+04	1.52E+04	1.24E+04	1.35E+04	1.70E+04	1.53E+04	1.36E+04	1.40E+04	1.41E+04	1.70E+04	1.45E+04	1.29E+04	1.23E+04	1.08E+04	1.28E+04	1.90E+04	1.68E+04	1.06E+04	0.65	0.39	insig
KMW0678	C15H26O	4,8-Methanoazulen-9-ol, decahydro-2,2,4,8-tetramethyl-, stereoisomer	Terpenoids	4586-22-5	1.39E+04	1.13E+04	7.85E+03	4.54E+03	4.61E+03	4.48E+03	3.80E+03	3.51E+03	3.08E+03	3.90E+03	2.96E+03	3.44E+03	2.48E+03	4.23E+03	2.50E+03	3.15E+03	3.68E+03	5.03E+03	3.45E+03	4.42E+03	4.10E+03	4.58E+03	3.94E+03	4.02E+03	3.85E+03	3.74E+03	3.67E+03	3.57E+03	4.56E+03	2.77E+03	0.92	0	insig
KMW0706	C16H34O	1-Hexadecanol	Alcohol	36653-82-4	3.38E+05	2.73E+05	2.97E+05	6.72E+05	5.22E+05	3.48E+05	2.11E+05	3.97E+05	3.65E+05	1.84E+05	2.43E+05	2.87E+05	2.87E+05	3.00E+05	2.24E+05	3.17E+05	2.77E+05	3.97E+05	2.36E+05	2.65E+05	2.56E+05	2.38E+05	2.08E+05	3.77E+05	2.66E+05	3.25E+05	3.04E+05	2.87E+05	2.39E+05	2.09E+05	0.69	0.01	insig
GMW0039	C5H4O3	2-Furancarboxylic acid	Heterocyclic compound	88-14-2	2.14E+06	1.67E+06	1.84E+06	5.72E+05	4.50E+05	4.12E+05	4.74E+05	5.81E+05	5.05E+05	5.40E+05	5.85E+05	5.42E+05	4.75E+05	5.14E+05	4.29E+05	4.66E+05	5.07E+05	5.81E+05	5.25E+05	4.69E+05	5.26E+05	6.15E+05	6.19E+05	6.83E+05	5.19E+05	6.11E+05	6.13E+05	6.21E+05	6.28E+05	6.06E+05	1.39	0	sig
GMW0078	C15H24	.beta.-Bisabolene	Terpenoids	495-61-4	4.79E+03	1.62E+04	1.66E+03	2.69E+04	3.38E+03	3.39E+03	2.63E+03	2.05E+03	1.69E+03	5.23E+03	3.14E+03	5.43E+03	1.65E+03	3.72E+03	4.13E+03	3.03E+03	4.34E+03	2.84E+03	2.87E+03	4.48E+03	4.69E+03	2.86E+03	2.80E+03	2.51E+03	2.01E+03	2.84E+03	3.24E+03	3.65E+03	4.28E+03	2.86E+03	0.17	0.51	insig
KMW0483	C11H22O	Undecanal	Aldehyde	112-44-7	5.30E+03	8.56E+03	5.30E+03	1.58E+04	1.87E+04	1.72E+04	2.35E+04	2.26E+04	2.52E+04	1.55E+04	1.52E+04	1.78E+04	1.90E+04	1.68E+04	1.83E+04	1.90E+04	1.67E+04	1.86E+04	2.12E+04	1.75E+04	1.77E+04	1.84E+04	1.62E+04	1.74E+04	1.95E+04	2.06E+04	1.99E+04	1.98E+04	1.60E+04	1.76E+04	1.03	0	sig
XMW0119	C9H16O	Cyclopentanone, 2-methyl-3-(1-methylethyl)-	Ketone	54549-81-4	4.69E+04	5.05E+04	5.78E+04	2.10E+04	1.94E+04	2.14E+04	2.16E+04	2.67E+04	2.15E+04	2.62E+04	2.13E+04	2.57E+04	2.18E+04	2.15E+04	2.18E+04	2.61E+04	2.68E+04	2.32E+04	2.75E+04	2.45E+04	2.84E+04	2.71E+04	3.10E+04	3.65E+04	3.28E+04	2.41E+04	2.90E+04	3.73E+04	3.71E+04	3.89E+04	1.83	0	sig
XMW0586	C13H28	Dodecane, 5-methyl-	Hydrocarbons	17453-93-9	1.75E+04	1.74E+04	1.65E+04	2.43E+04	2.64E+04	2.38E+04	3.32E+04	3.25E+04	3.44E+04	2.30E+04	2.31E+04	2.40E+04	2.99E+04	2.57E+04	2.57E+04	2.87E+04	2.59E+04	2.74E+04	3.05E+04	2.59E+04	2.42E+04	2.69E+04	2.45E+04	2.82E+04	3.11E+04	2.76E+04	2.88E+04	2.92E+04	2.75E+04	2.63E+04	0.71	0	insig
XMW1351	C15H24	Dauca-4(11),8-diene	Terpenoids	395070-76-5	2.82E+03	3.17E+03	2.54E+03	5.95E+03	4.77E+03	4.26E+03	4.47E+03	8.34E+03	6.71E+03	4.18E+03	4.16E+03	4.45E+03	4.34E+03	6.99E+03	3.31E+03	4.49E+03	4.17E+03	5.90E+03	4.62E+03	4.76E+03	4.73E+03	6.47E+03	4.69E+03	3.60E+03	6.34E+03	7.36E+03	5.16E+03	5.93E+03	4.89E+03	4.02E+03	0.58	0.06	insig
XMW0140	C15H18	Naphthalene, 1,6-dimethyl-4-(1-methylethyl)-	Terpenoids	483-78-3	2.51E+04	2.47E+04	2.05E+04	2.46E+04	2.29E+04	2.07E+04	2.33E+04	2.77E+04	2.78E+04	2.55E+04	2.31E+04	2.63E+04	1.79E+04	2.51E+04	1.71E+04	2.25E+04	2.66E+04	2.91E+04	2.60E+04	2.93E+04	2.80E+04	2.86E+04	2.64E+04	2.42E+04	3.26E+04	2.95E+04	2.89E+04	3.51E+04	3.72E+04	2.51E+04	0.8	0.01	insig
KMW0057	C5H10O	2-Penten-1-ol, (Z)-	Alcohol	1576-95-0	5.03E+05	4.22E+05	3.93E+05	4.20E+05	3.85E+05	4.20E+05	3.76E+05	4.98E+05	4.28E+05	3.72E+05	4.21E+05	3.82E+05	3.49E+05	3.32E+05	3.36E+05	3.44E+05	3.24E+05	3.11E+05	3.69E+05	3.10E+05	3.63E+05	3.21E+05	3.65E+05	4.18E+05	3.13E+05	3.10E+05	2.85E+05	3.48E+05	3.26E+05	4.15E+05	0.39	0	insig
XMW0713	C7H10O	2-Cyclohexen-1-one, 3-methyl-	Ketone	1193-18-6	6.84E+05	5.52E+05	5.98E+05	2.43E+05	2.04E+05	2.00E+05	2.21E+05	2.80E+05	2.39E+05	2.50E+05	2.65E+05	2.41E+05	2.22E+05	2.54E+05	1.93E+05	2.12E+05	2.35E+05	2.57E+05	2.52E+05	2.30E+05	2.40E+05	2.84E+05	2.94E+05	3.05E+05	2.30E+05	2.84E+05	2.76E+05	2.56E+05	2.82E+05	2.77E+05	1.4	0	sig
NMW0031	C8H15NO	Hygrine	Heterocyclic compound	496-49-1	1.51E+06	1.19E+06	1.31E+06	4.14E+05	3.23E+05	3.00E+05	3.47E+05	4.21E+05	3.63E+05	3.92E+05	4.25E+05	3.96E+05	3.44E+05	3.78E+05	3.15E+05	3.39E+05	3.67E+05	4.23E+05	3.83E+05	3.42E+05	3.82E+05	4.46E+05	4.55E+05	4.99E+05	3.78E+05	4.45E+05	4.43E+05	4.53E+05	4.59E+05	4.44E+05	1.4	0	sig
KMW0605	C15H26O2	Pentanoic acid, 1-ethenyl-1,5-dimethyl-4-hexenyl ester	Ester	10471-96-2	2.15E+04	5.61E+04	9.45E+03	8.92E+04	2.03E+04	2.12E+04	2.66E+04	2.26E+04	2.06E+04	2.95E+04	2.21E+04	2.73E+04	1.96E+04	2.51E+04	2.08E+04	2.49E+04	2.57E+04	2.16E+04	2.85E+04	2.39E+04	2.83E+04	2.67E+04	2.23E+04	1.75E+04	2.62E+04	1.82E+04	2.19E+04	2.76E+04	2.60E+04	1.91E+04	0.45	0.81	insig
XMW0007	C16H22O4	Dibutyl phthalate	Ester	84-74-2	5.67E+05	5.66E+05	6.29E+05	2.70E+05	2.96E+05	2.31E+05	2.41E+05	2.46E+05	2.98E+05	2.45E+05	3.03E+05	2.68E+05	3.10E+05	3.64E+05	2.74E+05	4.26E+05	3.60E+05	4.30E+05	4.03E+05	3.90E+05	3.92E+05	3.92E+05	3.57E+05	4.24E+05	3.55E+05	3.90E+05	3.30E+05	3.17E+05	2.62E+05	2.44E+05	1.29	0	sig
XMW0637	C7H12O	Cyclobutanone, 2,2,3-trimethyl-	Ketone	1449-49-6	3.54E+05	9.84E+04	5.97E+04	5.62E+04	4.79E+04	3.85E+04	2.99E+04	4.98E+04	3.91E+04	3.22E+04	4.07E+04	3.60E+04	4.51E+04	2.49E+04	4.51E+04	3.69E+04	2.94E+04	2.64E+04	3.10E+04	2.47E+04	2.49E+04	2.92E+04	4.79E+04	5.55E+04	3.40E+04	4.74E+04	4.41E+04	3.44E+04	3.47E+04	4.73E+04	0.7	0.09	insig
D219	C8H8O2	BenzAldehyde, 4-methoxy-	Aldehyde	123-11-5	1.51E+04	1.36E+04	1.37E+04	7.50E+03	6.77E+03	5.74E+03	5.74E+03	5.29E+03	4.92E+03	6.32E+03	6.21E+03	7.20E+03	5.68E+03	6.03E+03	6.05E+03	6.26E+03	7.41E+03	6.81E+03	6.54E+03	6.05E+03	6.33E+03	7.02E+03	6.74E+03	6.72E+03	7.04E+03	6.15E+03	7.18E+03	8.86E+03	8.76E+03	6.80E+03	1.44	0	sig
NMW0215	C5H11NS3	N,N-Dimethyl-1,2,3-trithian-5-Amine	Heterocyclic compound	31895-21-3	9.00E+04	8.99E+04	7.45E+04	1.24E+05	1.27E+05	1.07E+05	1.43E+05	1.52E+05	1.52E+05	9.38E+04	8.59E+04	1.06E+05	1.20E+05	1.22E+05	1.12E+05	1.26E+05	1.15E+05	1.27E+05	1.28E+05	1.36E+05	1.32E+05	1.32E+05	9.84E+04	1.02E+05	1.50E+05	1.65E+05	1.46E+05	1.36E+05	1.14E+05	1.04E+05	0.41	0	insig
WMW0059	C13H16O2	E-2-Hexenyl benzoate	Ester	76841-70-8	5.57E+04	2.95E+04	1.56E+04	2.66E+04	2.18E+04	1.35E+04	1.21E+04	1.27E+04	1.40E+04	1.47E+04	1.35E+04	1.86E+04	1.67E+04	2.35E+04	1.72E+04	1.48E+04	2.05E+04	1.88E+04	1.62E+04	1.67E+04	1.64E+04	1.93E+04	1.73E+04	1.55E+04	1.28E+04	1.35E+04	1.41E+04	2.00E+04	1.75E+04	1.10E+04	0.37	0.1	insig
D373	C7H12O	2,4-Heptadien-1-ol, (E,E)-	Alcohol	33467-79-7	1.93E+04	3.20E+04	3.38E+04	1.61E+03	2.18E+03	2.12E+03	4.84E+03	4.51E+03	3.03E+03	3.16E+03	4.04E+03	2.85E+03	2.64E+03	2.72E+03	2.09E+03	2.91E+03	2.79E+03	2.32E+03	3.50E+03	3.02E+03	3.99E+03	5.58E+03	5.15E+03	7.75E+03	3.71E+03	2.55E+03	3.57E+03	4.32E+03	5.69E+03	5.26E+03	1.47	0	sig
XMW0754	C15H22O	Methanol, (cyclohexyl)(2,3-dimethylphenyl)-	Alcohol	349498-47-1	1.20E+04	9.50E+03	1.11E+04	2.23E+04	1.70E+04	1.22E+04	7.12E+03	1.27E+04	1.22E+04	6.91E+03	8.27E+03	9.63E+03	9.55E+03	1.01E+04	8.05E+03	1.06E+04	9.31E+03	1.42E+04	8.47E+03	8.69E+03	1.02E+04	8.69E+03	6.93E+03	1.39E+04	8.22E+03	1.16E+04	1.06E+04	9.14E+03	7.55E+03	6.95E+03	0.65	0.01	insig
XMW0495	C6H8O2	Dehydromevalonic lactone	Ester	2381-87-5	2.21E+04	1.25E+04	1.29E+04	7.76E+03	5.67E+03	3.36E+03	4.65E+03	4.78E+03	4.23E+03	6.85E+03	5.12E+03	6.65E+03	3.34E+03	4.03E+03	3.86E+03	4.27E+03	5.64E+03	6.29E+03	6.02E+03	3.91E+03	4.58E+03	5.55E+03	6.70E+03	8.96E+03	4.59E+03	4.98E+03	6.68E+03	8.04E+03	7.67E+03	6.59E+03	1.26	0	sig
KMW0437	C10H12O2	Acetic acid, 2-phenylethyl ester	Ester	103-45-7	6.53E+04	8.61E+04	8.82E+04	3.02E+04	2.52E+04	2.79E+04	2.65E+04	2.70E+04	2.68E+04	3.54E+04	3.13E+04	3.29E+04	2.66E+04	3.10E+04	3.21E+04	3.73E+04	2.98E+04	3.03E+04	2.88E+04	2.84E+04	3.47E+04	4.02E+04	4.59E+04	3.90E+04	4.57E+04	3.65E+04	5.18E+04	5.34E+04	5.81E+04	4.69E+04	1.83	0	sig
WMW0040	C10H16	trans-.beta.-Ocimene	Terpenoids	3779-61-1	9.14E+05	8.29E+05	9.76E+05	2.92E+05	2.63E+05	2.80E+05	2.97E+05	3.30E+05	2.85E+05	3.87E+05	4.07E+05	3.87E+05	3.19E+05	3.45E+05	3.46E+05	3.78E+05	4.01E+05	3.73E+05	4.26E+05	3.88E+05	4.42E+05	4.83E+05	5.46E+05	4.86E+05	5.17E+05	3.88E+05	4.70E+05	6.01E+05	6.22E+05	6.27E+05	1.91	0	sig
KMW0499	C4H5NS	4-Methylthiazole	Heterocyclic compound	693-95-8	1.45E+05	1.31E+05	1.23E+05	9.37E+04	1.01E+05	9.59E+04	9.19E+04	1.10E+05	1.03E+05	1.01E+05	1.03E+05	1.04E+05	9.33E+04	7.79E+04	7.99E+04	9.44E+04	9.57E+04	1.02E+05	9.31E+04	9.13E+04	9.68E+04	8.88E+04	8.72E+04	9.96E+04	8.36E+04	9.01E+04	8.93E+04	8.27E+04	8.58E+04	8.86E+04	0.33	0	insig
XMW1097	C12H22O2	Hexanoic acid, 3-hexenyl ester	Ester	84434-19-5	7.33E+04	1.12E+05	1.34E+05	1.02E+04	1.14E+04	1.06E+04	2.44E+04	2.14E+04	2.40E+04	1.57E+04	1.23E+04	1.21E+04	1.25E+04	1.03E+04	1.01E+04	1.16E+04	1.53E+04	1.64E+04	1.12E+04	1.20E+04	1.33E+04	1.58E+04	1.39E+04	2.01E+04	2.61E+04	7.48E+03	1.12E+04	1.34E+04	1.23E+04	8.78E+03	0.96	0	insig
XMW0265	C17H36	Tetradecane, 2,6,10-trimethyl-	Hydrocarbons	14905-56-7	5.50E+04	5.76E+04	4.17E+04	5.47E+04	5.04E+04	3.95E+04	5.69E+04	6.72E+04	6.07E+04	3.63E+04	2.77E+04	4.14E+04	4.49E+04	5.15E+04	4.22E+04	4.83E+04	4.91E+04	5.78E+04	5.35E+04	6.29E+04	5.78E+04	5.87E+04	4.29E+04	4.21E+04	6.61E+04	8.03E+04	6.56E+04	5.98E+04	4.80E+04	4.40E+04	0.57	0	insig
XMW0027	C15H26O	Ledol	Terpenoids	577-27-5	2.09E+04	1.44E+04	9.63E+03	6.61E+03	5.46E+03	4.28E+03	4.25E+03	4.40E+03	3.84E+03	4.69E+03	3.52E+03	5.25E+03	2.62E+03	5.09E+03	3.61E+03	3.58E+03	4.45E+03	6.18E+03	4.01E+03	4.95E+03	4.85E+03	5.23E+03	3.94E+03	3.93E+03	4.45E+03	3.89E+03	5.07E+03	4.90E+03	4.51E+03	3.00E+03	0.81	0	insig
KMW0686	C11H12O2	2-Propenoic acid, 3-phenyl-, ethyl ester, (E)-	Ester	4192-77-2	2.29E+03	2.20E+03	2.12E+03	2.21E+03	3.21E+03	2.75E+03	3.39E+03	3.62E+03	3.14E+03	3.02E+03	2.98E+03	3.19E+03	2.77E+03	3.27E+03	2.52E+03	2.95E+03	3.68E+03	3.74E+03	3.72E+03	3.76E+03	3.76E+03	3.68E+03	3.60E+03	3.21E+03	4.29E+03	3.86E+03	4.04E+03	4.24E+03	4.40E+03	3.19E+03	0.25	0	insig
WMW0087	C9H18O2	Butanoic Acid, 3-methylbutyl ester	Ester	106-27-4	1.05E+05	1.93E+05	1.41E+05	3.13E+05	3.65E+05	3.31E+05	4.90E+05	4.58E+05	4.62E+05	3.31E+05	3.54E+05	3.19E+05	4.30E+05	3.05E+05	4.26E+05	3.91E+05	3.94E+05	4.16E+05	4.60E+05	4.21E+05	3.66E+05	3.69E+05	3.89E+05	4.41E+05	4.62E+05	3.45E+05	4.18E+05	3.85E+05	4.37E+05	3.90E+05	0.81	0	insig
KMW0286	C8H12N2O	Pyrazine, 2-methoxy-3-(1-methylethyl)-	Heterocyclic compound	25773-40-4	7.33E+05	6.30E+05	6.98E+05	2.98E+05	2.42E+05	2.41E+05	2.35E+05	2.90E+05	2.64E+05	2.83E+05	3.15E+05	2.76E+05	2.49E+05	2.76E+05	2.39E+05	2.74E+05	2.75E+05	2.88E+05	2.86E+05	2.60E+05	2.95E+05	3.39E+05	3.39E+05	3.55E+05	2.88E+05	2.97E+05	3.10E+05	3.09E+05	3.06E+05	3.25E+05	1.44	0	sig
XMW0790	C12H18	6,7-Dimethyl-1,2,3,5,8,8a-hexahydronaphthalene	Terpenoids	107914-92-1	1.83E+04	1.29E+04	1.16E+04	5.22E+03	4.01E+03	4.32E+03	4.42E+03	5.75E+03	5.24E+03	5.55E+03	5.33E+03	6.46E+03	4.68E+03	5.06E+03	4.24E+03	4.61E+03	5.51E+03	5.56E+03	5.30E+03	5.23E+03	5.24E+03	7.24E+03	6.68E+03	4.79E+03	5.59E+03	5.50E+03	6.25E+03	6.68E+03	7.06E+03	5.58E+03	1.44	0	sig
NMW0122	C11H18O2	Geranyl formate	Ester	105-86-2	8.18E+03	1.01E+04	6.71E+03	1.45E+04	1.58E+04	1.41E+04	1.98E+04	2.02E+04	1.99E+04	1.25E+04	1.22E+04	1.33E+04	1.62E+04	1.33E+04	1.55E+04	1.44E+04	1.63E+04	1.68E+04	2.06E+04	1.70E+04	1.57E+04	1.81E+04	1.59E+04	1.74E+04	1.97E+04	1.94E+04	1.88E+04	1.92E+04	1.75E+04	1.65E+04	0.46	0	insig
KMW0199	C10H16	.beta.-Myrcene	Terpenoids	123-35-3	6.30E+05	6.09E+05	7.22E+05	2.16E+05	2.01E+05	2.06E+05	2.18E+05	2.45E+05	2.03E+05	2.67E+05	2.91E+05	2.75E+05	2.35E+05	2.41E+05	2.57E+05	2.57E+05	2.80E+05	2.63E+05	2.83E+05	2.61E+05	2.96E+05	3.21E+05	3.63E+05	3.49E+05	3.21E+05	2.54E+05	2.98E+05	3.43E+05	3.61E+05	3.65E+05	1.75	0	sig
NMW0075	C10H18O	Cyclohexanol, 1-methyl-4-(1-methylethylidene)-	Terpenoids	586-81-2	1.58E+06	1.24E+06	1.17E+06	3.02E+05	2.53E+05	2.15E+05	2.21E+05	2.38E+05	2.30E+05	3.04E+05	3.02E+05	3.09E+05	2.63E+05	3.10E+05	2.52E+05	2.77E+05	2.91E+05	3.12E+05	3.07E+05	2.58E+05	2.56E+05	4.08E+05	3.56E+05	3.07E+05	3.22E+05	2.77E+05	3.14E+05	4.29E+05	4.42E+05	3.26E+05	1.47	0	sig
D152	C12H16O2	Propanoic acid, 2-methyl-, 2-phenylethyl ester	Ester	103-48-0	1.91E+03	3.55E+03	2.49E+03	1.32E+03	1.31E+03	1.66E+03	1.63E+03	1.75E+03	2.15E+03	1.53E+03	1.86E+03	1.89E+03	1.89E+03	2.28E+03	1.98E+03	3.44E+03	2.09E+03	2.41E+03	2.19E+03	2.03E+03	2.82E+03	2.41E+03	2.41E+03	2.01E+03	2.59E+03	1.68E+03	2.31E+03	2.68E+03	2.71E+03	1.61E+03	1.22	0.09	sig
XMW0142	C15H24	3a,7-Methano-3aH-cyclopentacyclooctene, 1,4,5,6,7,8,9,9a-octahydro-1,1,7-trimethyl-, [3aR-(3a.alpha.,7.alpha.,9a.beta.)]-	Terpenoids	469-92-1	4.89E+03	9.80E+03	2.86E+03	8.39E+03	6.25E+03	6.98E+03	1.05E+04	1.02E+04	7.61E+03	8.82E+03	7.80E+03	6.57E+03	9.54E+03	7.97E+03	4.58E+03	8.08E+03	8.68E+03	5.24E+03	1.32E+04	6.90E+03	1.04E+04	1.25E+04	8.37E+03	4.68E+03	9.84E+03	1.06E+04	6.97E+03	8.94E+03	8.96E+03	5.41E+03	0.32	0.62	insig
KMW0254	C10H16O	1,5-Heptadien-4-one, 3,3,6-trimethyl-	Terpenoids	546-49-6	2.91E+05	3.05E+05	2.74E+05	2.22E+05	2.25E+05	2.12E+05	2.09E+05	2.72E+05	2.45E+05	2.14E+05	2.41E+05	2.19E+05	2.25E+05	2.02E+05	1.98E+05	2.15E+05	2.22E+05	2.21E+05	2.24E+05	2.12E+05	2.22E+05	2.17E+05	2.06E+05	2.83E+05	2.05E+05	2.31E+05	2.22E+05	2.04E+05	2.11E+05	2.32E+05	0.65	0	insig
XMW0412	C8H10O2	3-Acetyl-2,5-dimethyl furan	Heterocyclic compound	10599-70-9	3.61E+05	3.92E+05	3.85E+05	2.14E+05	2.05E+05	1.96E+05	1.88E+05	2.44E+05	2.12E+05	2.08E+05	2.16E+05	2.10E+05	1.87E+05	1.95E+05	1.79E+05	1.95E+05	2.02E+05	2.07E+05	2.01E+05	1.94E+05	2.10E+05	2.15E+05	2.09E+05	2.72E+05	1.93E+05	2.03E+05	2.07E+05	1.97E+05	2.03E+05	2.22E+05	1.08	0	sig
XMW1290	C6H10N2O	3-n-Propyl-2-pyrazolin-5-one	Heterocyclic compound	29211-70-9	2.36E+05	1.83E+05	2.00E+05	7.69E+04	6.05E+04	5.99E+04	6.76E+04	8.70E+04	7.26E+04	7.92E+04	8.59E+04	7.21E+04	6.85E+04	8.17E+04	5.97E+04	6.69E+04	7.43E+04	7.86E+04	8.15E+04	7.00E+04	7.78E+04	9.09E+04	8.89E+04	1.03E+05	7.53E+04	9.09E+04	8.74E+04	8.14E+04	8.66E+04	8.49E+04	1.42	0	sig
D385	C8H10N2	5,6,7,8-Tetrahydroquinoxaline	Heterocyclic compound	34413-35-9	3.08E+05	2.85E+05	4.85E+05	1.39E+06	9.69E+05	7.54E+05	8.98E+05	8.26E+05	8.39E+05	9.37E+05	7.63E+05	5.02E+05	1.08E+06	9.38E+05	1.24E+06	9.40E+05	7.91E+05	7.33E+05	7.44E+05	7.28E+05	6.86E+05	9.79E+05	1.04E+06	8.64E+05	8.86E+05	1.23E+06	9.10E+05	1.13E+06	7.28E+05	6.70E+05	0.86	0	insig
NMW0098	C8H13NO2	Arecoline	Heterocyclic compound	63-75-2	5.84E+03	4.62E+03	6.36E+03	4.73E+03	4.19E+03	3.66E+03	3.79E+03	4.90E+03	4.77E+03	3.30E+03	3.63E+03	3.88E+03	3.71E+03	4.13E+03	3.56E+03	4.25E+03	4.05E+03	4.66E+03	4.28E+03	3.65E+03	3.79E+03	4.34E+03	4.11E+03	4.46E+03	4.40E+03	4.52E+03	5.39E+03	4.63E+03	5.02E+03	3.47E+03	1.08	0.01	sig
XMW0597	C10H22	Nonane, 2-methyl-	Hydrocarbons	871-83-0	2.09E+03	5.94E+03	4.61E+03	1.09E+04	1.30E+04	1.19E+04	1.83E+04	1.79E+04	1.65E+04	1.22E+04	1.45E+04	1.26E+04	1.54E+04	1.07E+04	1.67E+04	1.57E+04	1.58E+04	1.56E+04	1.71E+04	1.65E+04	1.36E+04	1.18E+04	1.41E+04	1.71E+04	1.58E+04	1.02E+04	1.48E+04	1.45E+04	1.84E+04	1.64E+04	0.83	0	insig
XMW1120	C4H5NS	Thiocyanic acid, 2-propenyl ester	Others	764-49-8	9.58E+03	3.46E+03	3.23E+03	1.00E+04	9.78E+03	7.26E+03	6.91E+03	1.37E+04	1.01E+04	6.53E+03	1.04E+04	5.06E+03	9.79E+03	6.79E+03	9.74E+03	7.81E+03	8.22E+03	7.42E+03	5.78E+03	6.11E+03	5.68E+03	8.07E+03	7.60E+03	9.55E+03	1.10E+04	1.42E+04	7.89E+03	6.55E+03	6.27E+03	8.07E+03	0.72	0.1	insig
NMW0766	C7H12O2	2-Propenoic acid, butyl ester	Ester	141-32-2	1.79E+04	3.97E+04	4.20E+04	4.16E+04	4.42E+04	4.28E+04	4.76E+04	3.20E+04	3.26E+04	3.56E+04	8.67E+03	3.30E+04	4.99E+04	4.94E+04	4.54E+04	3.32E+04	4.44E+04	4.78E+04	4.20E+04	4.88E+04	4.77E+04	5.66E+04	2.52E+04	4.14E+04	4.53E+04	3.32E+04	4.06E+04	4.26E+04	5.24E+04	3.95E+04	0.14	0.22	insig
NMW0769	C5H11NO	Butanal, 3-methyl-, oxime	Aldehyde	626-90-4	6.83E+04	9.72E+04	9.10E+04	2.00E+04	1.43E+04	1.76E+04	1.33E+04	2.25E+04	1.73E+04	1.33E+04	1.79E+04	1.46E+04	1.31E+04	1.28E+04	1.52E+04	1.18E+04	1.19E+04	1.07E+04	1.26E+04	1.21E+04	1.23E+04	1.31E+04	1.65E+04	2.14E+04	1.18E+04	1.40E+04	1.12E+04	1.20E+04	1.21E+04	1.55E+04	0.81	0	insig
KMW0112	C8H10	o-Xylene	Aromatics	95-47-6	1.05E+05	1.01E+05	1.02E+05	3.86E+05	4.20E+05	2.46E+05	5.68E+05	5.78E+05	5.95E+05	2.70E+05	7.07E+05	2.70E+05	4.72E+05	2.68E+05	4.38E+05	5.08E+05	4.92E+05	3.65E+05	3.53E+05	3.61E+05	3.73E+05	4.01E+05	5.15E+05	6.97E+05	5.68E+05	4.62E+05	4.24E+05	4.44E+05	3.10E+05	3.89E+05	0.84	0	insig
KMW0150	C9H12	Benzene, 1,2,4-trimethyl-	Aromatics	95-63-6	6.80E+05	6.81E+05	8.11E+05	1.39E+06	2.35E+06	1.09E+06	2.07E+06	3.18E+06	2.15E+06	1.39E+06	3.00E+06	1.81E+06	2.65E+06	1.39E+06	2.92E+06	1.83E+06	2.63E+06	2.28E+06	2.17E+06	2.24E+06	2.32E+06	1.88E+06	2.29E+06	2.57E+06	3.16E+06	1.80E+06	1.30E+06	1.78E+06	1.35E+06	1.62E+06	0.86	0.05	insig
XMW0889	C10H14	Bicyclo[3.1.0]hex-2-ene, 4-methylene-1-(1-methylethyl)-	Terpenoids	36262-09-6	5.61E+04	6.09E+04	6.27E+04	1.46E+05	2.47E+05	1.02E+05	2.10E+05	3.13E+05	1.88E+05	1.44E+05	3.15E+05	1.80E+05	2.68E+05	1.24E+05	3.05E+05	1.74E+05	2.67E+05	2.27E+05	2.13E+05	2.37E+05	2.27E+05	1.77E+05	2.41E+05	2.56E+05	3.16E+05	1.71E+05	1.19E+05	1.61E+05	1.50E+05	1.67E+05	0.91	0.08	insig
XMW0289	C7H8O2	2-Acetyl-5-methylfuran	Heterocyclic compound	1193-79-9	8.54E+05	5.96E+05	5.29E+05	4.98E+05	4.68E+05	4.03E+05	3.78E+05	4.91E+05	4.31E+05	4.24E+05	4.86E+05	4.75E+05	4.35E+05	4.05E+05	4.12E+05	4.33E+05	4.60E+05	4.53E+05	4.29E+05	3.97E+05	4.26E+05	4.33E+05	4.72E+05	5.92E+05	4.09E+05	4.58E+05	4.22E+05	4.78E+05	4.66E+05	4.93E+05	0.9	0.01	insig
XMW0724	C12H18	Albene	Hydrocarbons	38451-64-8	2.46E+06	2.77E+06	2.38E+06	1.88E+06	1.97E+06	1.83E+06	1.86E+06	2.20E+06	2.05E+06	1.82E+06	1.96E+06	1.85E+06	1.96E+06	1.74E+06	1.67E+06	1.76E+06	1.86E+06	1.84E+06	1.93E+06	1.82E+06	1.90E+06	1.88E+06	1.67E+06	2.32E+06	1.71E+06	1.81E+06	1.86E+06	1.73E+06	1.81E+06	1.84E+06	0.59	0	insig
XMW0042	C2H3N3O	3H-1,2,4-Triazol-3-one, 1,2-dihydro-	Heterocyclic compound	930-33-6	1.45E+04	4.53E+04	2.84E+04	4.41E+04	5.24E+04	4.91E+04	7.20E+04	6.67E+04	6.58E+04	4.87E+04	5.28E+04	4.66E+04	6.07E+04	4.46E+04	6.28E+04	5.86E+04	5.84E+04	6.00E+04	6.71E+04	6.41E+04	5.37E+04	5.09E+04	5.64E+04	6.49E+04	6.43E+04	4.71E+04	5.97E+04	5.46E+04	6.41E+04	5.72E+04	0.66	0	insig
XMW0898	C8H12N2	4-Isobutylpyrimidine	Heterocyclic compound	98489-37-3	1.07E+04	1.06E+04	1.33E+04	5.86E+03	5.09E+03	6.16E+03	6.18E+03	7.68E+03	5.65E+03	7.11E+03	7.31E+03	6.55E+03	5.46E+03	6.61E+03	6.89E+03	6.72E+03	6.90E+03	7.25E+03	7.54E+03	7.13E+03	8.14E+03	8.71E+03	8.63E+03	7.71E+03	9.09E+03	5.34E+03	7.84E+03	9.31E+03	9.56E+03	9.75E+03	1.72	0	sig
KMW0210	C15H24	1H-Cyclopenta[1,3]cyclopropa[1,2]benzene, octahydro-7-methyl-3-methylene-4-(1-methylethyl)-, [3aS-(3a.alpha.,3b.beta.,4.beta.,7.alpha.,7aS*)]-	Terpenoids	13744-15-5	1.00E+04	2.77E+04	6.02E+03	1.17E+04	1.51E+04	1.04E+04	1.47E+04	1.71E+04	1.57E+04	1.24E+04	1.24E+04	9.34E+03	1.78E+04	1.58E+04	9.50E+03	1.47E+04	1.43E+04	1.05E+04	1.96E+04	1.28E+04	1.77E+04	2.50E+04	1.60E+04	8.63E+03	1.59E+04	1.89E+04	1.17E+04	1.57E+04	1.74E+04	1.06E+04	0.12	0.95	insig
KMW0275	C10H18O2	2-Furanmethanol, 5-ethenyltetrahydro-.alpha.,.alpha.,5-trimethyl-, cis-	Heterocyclic compound	5989-33-3	9.99E+06	8.02E+06	8.50E+06	3.52E+06	2.73E+06	2.70E+06	3.00E+06	3.89E+06	3.23E+06	3.50E+06	3.80E+06	3.19E+06	3.03E+06	3.55E+06	2.59E+06	2.84E+06	3.20E+06	3.40E+06	3.47E+06	3.08E+06	3.43E+06	4.04E+06	3.88E+06	4.24E+06	3.27E+06	4.02E+06	3.80E+06	3.64E+06	3.79E+06	3.75E+06	1.39	0	sig
KMW0259	C10H16	.gamma.-Terpinene	Terpenoids	99-85-4	8.98E+04	8.85E+04	9.91E+04	5.39E+04	5.55E+04	5.53E+04	6.33E+04	7.33E+04	6.94E+04	7.41E+04	8.07E+04	7.76E+04	6.87E+04	6.43E+04	6.73E+04	7.95E+04	8.47E+04	7.62E+04	8.97E+04	8.19E+04	8.67E+04	9.05E+04	1.10E+05	9.68E+04	1.15E+05	8.81E+04	1.00E+05	1.42E+05	1.47E+05	1.43E+05	1.76	0	sig
XMW0404	C6H4O3	2,5-FurandicarboxAldehyde	Aldehyde	823-82-5	2.43E+04	1.94E+04	1.87E+04	7.46E+03	6.36E+03	6.11E+03	6.92E+03	1.02E+04	8.80E+03	8.97E+03	9.23E+03	8.14E+03	7.78E+03	8.91E+03	6.56E+03	7.47E+03	8.45E+03	8.55E+03	8.81E+03	8.06E+03	9.08E+03	1.11E+04	9.91E+03	1.04E+04	8.51E+03	1.03E+04	9.77E+03	9.74E+03	9.71E+03	1.05E+04	1.55	0	sig
D405	C9H12O	Benzene, (2-methoxyethyl)-	Aromatics	3558-60-9	3.22E+05	2.62E+05	2.86E+05	9.24E+04	7.19E+04	6.63E+04	7.95E+04	9.33E+04	8.14E+04	8.71E+04	9.60E+04	8.94E+04	7.70E+04	8.42E+04	7.10E+04	7.57E+04	8.28E+04	9.53E+04	8.65E+04	7.71E+04	8.63E+04	1.01E+05	1.02E+05	1.12E+05	8.50E+04	9.93E+04	9.94E+04	1.02E+05	1.03E+05	9.90E+04	1.41	0	sig
XMW0644	C6H10N2	1H-Imidazole, 2-propyl-	Heterocyclic compound	50995-95-4	3.29E+06	3.43E+06	3.47E+06	1.86E+06	1.71E+06	1.67E+06	1.62E+06	2.05E+06	1.80E+06	1.80E+06	1.90E+06	1.81E+06	1.62E+06	1.71E+06	1.57E+06	1.70E+06	1.75E+06	1.80E+06	1.76E+06	1.67E+06	1.82E+06	1.90E+06	1.88E+06	2.29E+06	1.71E+06	1.78E+06	1.84E+06	1.76E+06	1.80E+06	1.93E+06	1.19	0	sig
KMW0283	C9H18O2	Hexanoic acid, propyl ester	Ester	626-77-7	6.75E+04	5.98E+04	6.64E+04	3.02E+04	2.94E+04	2.99E+04	3.09E+04	3.69E+04	3.21E+04	3.77E+04	4.10E+04	3.76E+04	3.14E+04	3.25E+04	3.31E+04	3.79E+04	3.85E+04	3.61E+04	4.05E+04	3.73E+04	4.02E+04	4.00E+04	5.15E+04	5.58E+04	4.83E+04	4.30E+04	4.38E+04	5.72E+04	5.69E+04	6.08E+04	1.89	0	sig
KMW0282	C9H18O	Nonanal	Aldehyde	124-19-6	1.49E+05	1.29E+05	7.36E+04	1.59E+05	1.60E+05	1.52E+05	1.91E+05	2.42E+05	2.31E+05	1.43E+05	2.06E+05	1.66E+05	1.99E+05	1.34E+05	1.69E+05	1.58E+05	1.61E+05	1.58E+05	1.74E+05	1.31E+05	1.38E+05	1.15E+05	1.48E+05	2.04E+05	1.62E+05	1.57E+05	1.29E+05	1.05E+05	1.05E+05	1.25E+05	1.36	0.01	sig
XMW1127	C9H18O2	Formic acid, octyl ester	Ester	112-32-3	7.30E+03	6.86E+03	6.35E+03	9.87E+03	1.00E+04	9.90E+03	1.06E+04	1.36E+04	1.28E+04	9.50E+03	1.05E+04	9.23E+03	1.16E+04	8.91E+03	1.02E+04	1.19E+04	1.02E+04	1.07E+04	1.18E+04	1.07E+04	9.70E+03	1.04E+04	9.94E+03	1.23E+04	1.18E+04	1.31E+04	1.25E+04	1.33E+04	1.23E+04	1.19E+04	0.35	0	insig
XMW0927	C9H12O2	2,6,6-Trimethyl-2-cyclohexene-1,4-dione	Ketone	1125-21-9	1.17E+04	1.00E+04	9.76E+03	1.26E+04	1.00E+04	1.01E+04	1.13E+04	1.34E+04	1.21E+04	1.08E+04	1.33E+04	1.17E+04	1.15E+04	1.05E+04	1.19E+04	1.35E+04	1.16E+04	1.23E+04	1.27E+04	1.06E+04	1.16E+04	1.35E+04	1.41E+04	1.49E+04	1.28E+04	1.30E+04	1.43E+04	1.64E+04	1.68E+04	1.65E+04	0.76	0	insig
w01	C8H16O	Cyclooctyl Alcohol	Alcohol	696-71-9	1.06E+04	1.11E+04	8.57E+03	1.85E+04	2.19E+04	2.02E+04	2.70E+04	2.74E+04	3.08E+04	1.90E+04	2.11E+04	1.87E+04	2.49E+04	1.90E+04	2.20E+04	2.30E+04	2.20E+04	2.28E+04	2.69E+04	2.09E+04	2.05E+04	2.17E+04	2.15E+04	2.49E+04	2.54E+04	2.32E+04	2.39E+04	2.32E+04	2.22E+04	2.24E+04	0.88	0	insig
NMW0064	C10H14O	Benzofuran, 4,5,6,7-tetrahydro-3,6-dimethyl-	Terpenoids	494-90-6	5.95E+04	5.62E+04	5.35E+04	4.39E+04	4.41E+04	3.60E+04	3.47E+04	4.24E+04	3.49E+04	4.34E+04	3.88E+04	4.67E+04	3.82E+04	4.25E+04	3.97E+04	4.17E+04	5.05E+04	5.27E+04	4.28E+04	4.59E+04	4.90E+04	5.07E+04	4.82E+04	5.32E+04	5.16E+04	4.57E+04	4.80E+04	5.84E+04	5.65E+04	5.61E+04	1.7	0	sig
KMW0408	C10H14O	Benzenemethanol, .alpha.,.alpha.,4-trimethyl-	Terpenoids	1197-01-9	1.26E+04	1.48E+04	1.81E+04	1.01E+04	1.08E+04	1.04E+04	8.97E+03	1.17E+04	9.87E+03	9.93E+03	1.13E+04	1.06E+04	8.03E+03	9.72E+03	8.29E+03	9.58E+03	1.02E+04	1.14E+04	1.02E+04	9.61E+03	1.00E+04	9.56E+03	1.37E+04	1.21E+04	1.14E+04	1.24E+04	1.15E+04	1.31E+04	1.22E+04	1.16E+04	1.38	0	sig
KMW0361	C9H10O	BenzAldehyde, 4-ethyl-	Aldehyde	4748-78-1	7.30E+03	4.84E+03	5.84E+03	1.98E+04	1.96E+04	1.95E+04	2.41E+04	2.32E+04	2.43E+04	2.22E+04	2.38E+04	2.40E+04	2.44E+04	2.11E+04	2.34E+04	3.36E+04	3.22E+04	2.79E+04	3.67E+04	3.39E+04	3.43E+04	2.80E+04	2.81E+04	3.14E+04	4.15E+04	3.44E+04	3.74E+04	6.17E+04	5.99E+04	5.55E+04	0.1	0	insig
XMW0539	C9H12O2	3,4-Dimethoxytoluene	Aromatics	494-99-5	3.67E+04	3.28E+04	3.50E+04	7.52E+04	7.63E+04	7.43E+04	7.20E+04	8.02E+04	7.75E+04	7.15E+04	8.44E+04	7.63E+04	8.33E+04	6.74E+04	7.55E+04	8.89E+04	8.56E+04	7.64E+04	9.67E+04	8.47E+04	8.32E+04	8.20E+04	8.83E+04	8.96E+04	9.37E+04	9.17E+04	9.47E+04	1.27E+05	1.20E+05	1.24E+05	0.27	0	insig
KMW0364	C8H10S	Phenethyl mercaptan	Sulfur compounds	4410-99-5	8.40E+04	4.40E+04	5.36E+04	3.55E+04	3.60E+04	3.22E+04	3.44E+04	3.67E+04	3.29E+04	3.79E+04	3.99E+04	3.97E+04	3.33E+04	3.35E+04	3.01E+04	3.39E+04	3.74E+04	3.72E+04	3.79E+04	3.55E+04	3.63E+04	3.81E+04	4.15E+04	4.42E+04	3.67E+04	3.70E+04	3.90E+04	4.70E+04	4.96E+04	4.27E+04	1.38	0	sig
KMW0368	C7H8O2S	Ethanethioic acid, S-(2-furanylmethyl) ester	Heterocyclic compound	13678-68-7	1.24E+05	6.93E+04	7.83E+04	3.89E+04	3.63E+04	2.99E+04	3.83E+04	4.33E+04	3.69E+04	4.32E+04	4.45E+04	4.37E+04	3.43E+04	3.53E+04	2.97E+04	3.66E+04	4.05E+04	4.52E+04	4.03E+04	3.28E+04	3.66E+04	4.43E+04	4.60E+04	4.47E+04	3.69E+04	4.32E+04	4.43E+04	5.39E+04	5.45E+04	4.23E+04	1.37	0	sig
NMW0072	C10H18O	(1.alpha.,2.beta.,5.alpha.)-2-methyl-5-(1-methylethenyl)-Cyclohexanol	Terpenoids	38049-26-2	2.02E+05	1.76E+05	2.10E+05	1.23E+05	1.11E+05	1.11E+05	1.22E+05	1.33E+05	1.19E+05	1.35E+05	1.42E+05	1.28E+05	1.10E+05	1.47E+05	1.07E+05	1.30E+05	1.38E+05	1.36E+05	1.48E+05	1.46E+05	1.50E+05	1.68E+05	1.63E+05	1.62E+05	1.61E+05	1.53E+05	1.60E+05	1.81E+05	1.80E+05	1.71E+05	1.89	0	sig
XMW0835	C12H18	Benzene, 1-methyl-2-(1-ethylpropyl)-	Aromatics	54410-74-1	2.57E+04	2.53E+04	2.41E+04	1.86E+04	1.62E+04	1.34E+04	1.36E+04	1.73E+04	1.66E+04	1.43E+04	1.53E+04	1.57E+04	1.43E+04	1.50E+04	1.26E+04	1.39E+04	1.47E+04	1.52E+04	1.40E+04	1.42E+04	1.62E+04	1.57E+04	1.39E+04	1.75E+04	1.35E+04	1.50E+04	1.46E+04	1.50E+04	1.44E+04	1.36E+04	0.76	0	insig
w31	C10H18O2	Butanoic acid, 4-hexenyl ester, (Z)-	Ester	69727-41-9	8.20E+04	6.21E+04	5.99E+04	8.36E+03	5.12E+03	5.41E+03	6.62E+03	8.02E+03	8.55E+03	9.04E+03	1.12E+04	8.77E+03	6.34E+03	9.68E+03	5.59E+03	8.62E+03	8.93E+03	1.10E+04	8.99E+03	9.10E+03	9.02E+03	1.53E+04	1.01E+04	9.58E+03	9.14E+03	1.38E+04	1.27E+04	1.56E+04	1.77E+04	1.45E+04	1.61	0	sig
NMW0082	C10H16O	(-)-trans-Isopiperitenol	Terpenoids	74410-00-7	7.72E+03	9.70E+03	7.61E+03	1.73E+04	2.13E+04	1.88E+04	2.76E+04	2.72E+04	2.82E+04	1.70E+04	1.85E+04	1.77E+04	2.43E+04	1.80E+04	2.18E+04	2.18E+04	2.01E+04	2.12E+04	2.56E+04	2.09E+04	1.90E+04	2.01E+04	1.95E+04	2.38E+04	2.51E+04	2.18E+04	2.33E+04	2.23E+04	2.15E+04	2.02E+04	0.89	0	insig
KMW0411	C11H18O2	1,6-Octadien-3-ol, 3,7-dimethyl-, formate	Ester	115-99-1	3.47E+04	2.47E+04	2.83E+04	3.01E+04	2.80E+04	2.36E+04	2.27E+04	2.45E+04	2.31E+04	2.21E+04	2.24E+04	2.40E+04	2.35E+04	2.59E+04	2.10E+04	2.20E+04	2.39E+04	2.48E+04	2.33E+04	2.38E+04	2.46E+04	2.72E+04	2.52E+04	2.57E+04	2.57E+04	2.48E+04	2.64E+04	2.91E+04	2.76E+04	2.31E+04	0.85	0.06	insig
w36	C8H14O2	n-Caproic acid vinyl ester	Ester	3050-69-9	3.63E+02	1.01E+03	5.59E+02	1.77E+03	2.42E+03	2.27E+03	3.74E+03	3.06E+03	2.98E+03	2.40E+03	2.59E+03	2.31E+03	3.01E+03	2.00E+03	3.32E+03	3.04E+03	2.86E+03	2.81E+03	3.35E+03	3.35E+03	2.27E+03	2.66E+03	2.57E+03	3.54E+03	3.06E+03	1.65E+03	3.01E+03	2.66E+03	3.42E+03	2.32E+03	0.89	0	insig
D85	C11H22O2	Butanoic acid, 3-methyl-, hexyl ester	Ester	10032-13-0	3.14E+05	3.56E+05	3.40E+05	2.51E+05	2.62E+05	2.25E+05	2.54E+05	2.98E+05	2.85E+05	2.26E+05	2.40E+05	2.49E+05	2.49E+05	2.35E+05	2.24E+05	2.32E+05	2.46E+05	2.63E+05	2.61E+05	2.39E+05	2.53E+05	2.58E+05	2.37E+05	2.79E+05	2.49E+05	2.56E+05	2.59E+05	2.53E+05	2.59E+05	2.34E+05	0.97	0	insig
KMW0442	C9H12O	3-Phenylpropanol	Alcohol	122-97-4	3.54E+04	2.80E+04	3.21E+04	1.60E+04	1.31E+04	1.29E+04	1.48E+04	1.61E+04	1.50E+04	1.63E+04	1.79E+04	1.71E+04	1.28E+04	1.80E+04	1.21E+04	1.68E+04	1.79E+04	1.81E+04	2.06E+04	1.77E+04	2.05E+04	2.57E+04	1.96E+04	2.18E+04	2.31E+04	2.07E+04	2.30E+04	3.19E+04	3.57E+04	2.68E+04	1.88	0	sig
D422	C11H24O	Undecanol-5	Alcohol	37493-70-2	1.22E+04	1.41E+04	8.50E+03	2.14E+04	2.36E+04	2.10E+04	2.66E+04	2.97E+04	3.19E+04	1.87E+04	1.74E+04	1.82E+04	2.58E+04	1.99E+04	2.33E+04	2.50E+04	2.18E+04	2.54E+04	2.83E+04	2.51E+04	2.20E+04	2.49E+04	2.23E+04	2.50E+04	2.91E+04	2.69E+04	2.64E+04	2.69E+04	2.37E+04	2.30E+04	0.64	0	insig
XMW1324	C10H10O	BenzeneacetAldehyde, .alpha.-ethylidene-	Aldehyde	4411-89-6	2.24E+03	1.75E+03	1.10E+03	6.65E+03	5.14E+03	4.47E+03	5.76E+03	6.26E+03	7.73E+03	5.77E+03	6.62E+03	6.82E+03	7.31E+03	6.21E+03	5.36E+03	7.58E+03	7.81E+03	6.71E+03	8.83E+03	6.83E+03	6.13E+03	8.12E+03	7.36E+03	9.13E+03	1.12E+04	1.06E+04	1.21E+04	1.85E+04	1.58E+04	1.22E+04	0.1	0	insig
XMW0110	C14H30	Dodecane, 4,6-dimethyl-	Hydrocarbons	61141-72-8	9.43E+04	1.17E+05	7.54E+04	1.71E+05	1.84E+05	1.64E+05	2.34E+05	2.51E+05	2.45E+05	1.45E+05	1.36E+05	1.57E+05	2.01E+05	1.66E+05	1.81E+05	1.96E+05	1.91E+05	2.09E+05	2.39E+05	2.04E+05	1.91E+05	2.16E+05	1.84E+05	2.03E+05	2.47E+05	2.41E+05	2.31E+05	2.25E+05	1.98E+05	1.90E+05	0.48	0	insig
KMW0496	C8H16O3	Hexanoic acid, 3-hydroxy-, ethyl ester	Ester	2305-25-1	1.80E+03	2.28E+03	1.74E+03	5.60E+03	9.27E+03	7.71E+03	9.49E+03	9.23E+03	9.65E+03	8.79E+03	1.02E+04	8.62E+03	7.87E+03	5.98E+03	8.03E+03	1.05E+04	1.08E+04	9.73E+03	1.24E+04	9.74E+03	9.62E+03	9.31E+03	1.09E+04	1.10E+04	1.20E+04	1.11E+04	1.32E+04	1.65E+04	1.64E+04	1.66E+04	0.38	0	insig
XMW0503	C8H10O3	2-Acetyl-1,3-cyclohexanedione	Ketone	4056-73-9	4.48E+03	4.28E+03	3.69E+03	9.87E+03	1.15E+04	1.01E+04	1.39E+04	1.45E+04	1.44E+04	9.24E+03	9.74E+03	9.49E+03	1.25E+04	9.61E+03	1.15E+04	1.26E+04	1.08E+04	1.20E+04	1.33E+04	1.20E+04	1.18E+04	1.20E+04	1.01E+04	1.16E+04	1.46E+04	1.37E+04	1.35E+04	1.33E+04	1.18E+04	1.11E+04	0.79	0	insig
KMW0528	C12H22O2	Hexanoic acid, 3-hexenyl ester, (Z)-	Ester	31501-11-8	3.01E+05	5.46E+05	4.46E+05	5.51E+04	6.52E+04	6.73E+04	1.71E+05	1.55E+05	1.75E+05	1.02E+05	7.98E+04	7.81E+04	8.98E+04	6.15E+04	7.26E+04	8.75E+04	1.14E+05	1.18E+05	8.97E+04	7.55E+04	8.62E+04	1.26E+05	1.03E+05	1.37E+05	9.59E+04	5.38E+04	6.77E+04	9.12E+04	8.98E+04	6.57E+04	0.91	0	insig
XMW0470	C10H14N2	1-ButanAmine, N-(2-pyridinylmethylene)-	Heterocyclic compound	7032-24-8	2.11E+03	2.92E+03	2.11E+03	1.54E+03	1.63E+03	1.57E+03	2.25E+03	2.18E+03	1.86E+03	2.03E+03	1.99E+03	1.45E+03	1.67E+03	2.19E+03	1.18E+03	1.44E+03	2.03E+03	1.44E+03	2.14E+03	2.25E+03	1.88E+03	2.46E+03	1.60E+03	1.46E+03	1.96E+03	1.94E+03	1.94E+03	2.15E+03	2.39E+03	1.27E+03	0.7	0.31	insig
XMW1100	C13H20O	2-Buten-1-one, 1-(2,6,6-trimethyl-1-cyclohexen-1-yl)-	Ketone	35044-68-9	1.29E+03	1.63E+03	1.73E+03	2.68E+03	1.93E+03	2.06E+03	2.11E+03	2.05E+03	2.37E+03	1.92E+03	2.21E+03	2.23E+03	2.48E+03	2.79E+03	1.74E+03	2.45E+03	2.43E+03	2.39E+03	2.22E+03	2.58E+03	2.29E+03	2.86E+03	2.56E+03	2.14E+03	2.83E+03	2.66E+03	2.85E+03	3.01E+03	2.87E+03	2.34E+03	0	0	insig
D344	C11H18O	(E,E)-2,4-Undecadienal	Aldehyde	30361-29-6	3.34E+03	6.88E+03	3.15E+03	4.55E+03	3.64E+03	3.32E+03	4.34E+03	5.14E+03	4.73E+03	3.49E+03	3.76E+03	2.92E+03	4.06E+03	3.97E+03	2.67E+03	3.40E+03	3.48E+03	2.34E+03	4.49E+03	3.24E+03	4.38E+03	6.63E+03	3.72E+03	2.50E+03	4.05E+03	4.28E+03	3.28E+03	3.32E+03	3.63E+03	2.34E+03	0.06	0.62	insig
XMW0129	C8H15NO2	1H-Pyrrolizine-1-methanol, hexahydro-7-hydroxy-, [1S-(1.alpha.,7.alpha.,7a.beta.)]-	Heterocyclic compound	520-62-7	3.10E+03	2.04E+03	1.55E+03	3.62E+03	3.25E+03	2.73E+03	3.70E+03	3.61E+03	4.00E+03	2.80E+03	1.87E+03	2.52E+03	3.06E+03	2.91E+03	3.15E+03	3.18E+03	2.69E+03	2.86E+03	3.38E+03	2.93E+03	3.33E+03	2.77E+03	2.63E+03	3.64E+03	3.44E+03	3.61E+03	3.56E+03	3.54E+03	2.99E+03	2.14E+03	0.59	0.02	insig
XMW1091	C10H20O3	1-Pentanol, 5-[(tetrahydro-2H-pyran-2-yl)oxy]-	Heterocyclic compound	76102-74-4	7.15E+04	7.35E+04	6.00E+04	9.80E+04	9.79E+04	8.34E+04	1.13E+05	1.18E+05	1.21E+05	7.19E+04	6.73E+04	8.23E+04	9.37E+04	9.69E+04	8.74E+04	9.77E+04	8.89E+04	9.86E+04	1.00E+05	1.03E+05	1.04E+05	1.03E+05	7.63E+04	7.96E+04	1.17E+05	1.32E+05	1.14E+05	1.05E+05	8.73E+04	7.87E+04	0.39	0	insig
KMW0602	C15H32	Pentadecane	Hydrocarbons	629-62-9	6.70E+04	1.05E+05	7.24E+04	1.32E+05	1.43E+05	1.32E+05	1.80E+05	1.65E+05	1.64E+05	1.34E+05	1.20E+05	1.50E+05	1.17E+05	1.29E+05	1.36E+05	1.48E+05	1.39E+05	1.42E+05	1.48E+05	1.70E+05	1.50E+05	1.27E+05	1.20E+05	1.23E+05	1.91E+05	1.73E+05	2.02E+05	1.78E+05	1.54E+05	1.39E+05	0.52	0	insig
WMW0149	C15H26O	Cedrol	Terpenoids	77-53-2	1.21E+04	6.96E+03	6.64E+03	8.14E+03	8.59E+03	6.63E+03	6.22E+03	6.89E+03	6.86E+03	6.52E+03	5.95E+03	8.25E+03	5.36E+03	6.78E+03	5.16E+03	5.71E+03	6.62E+03	7.67E+03	5.50E+03	6.90E+03	6.64E+03	5.58E+03	5.11E+03	5.42E+03	6.68E+03	7.17E+03	6.26E+03	6.39E+03	5.90E+03	4.14E+03	0.26	0.12	insig
GMW0087	C10H18O	(E)-2-Decenal	Aldehyde	3913-81-3	1.70E+04	1.71E+04	1.50E+04	4.02E+04	4.09E+04	3.54E+04	4.33E+04	4.65E+04	4.92E+04	3.47E+04	3.62E+04	3.82E+04	4.16E+04	3.19E+04	3.90E+04	3.91E+04	3.80E+04	4.09E+04	4.17E+04	3.54E+04	3.35E+04	3.59E+04	3.88E+04	4.23E+04	4.08E+04	4.10E+04	4.12E+04	4.02E+04	3.83E+04	3.47E+04	1.11	0	sig
KMW0182	C9H14O	Furan, 2-pentyl-	Heterocyclic compound	3777-69-3	1.14E+05	8.98E+04	8.89E+04	1.63E+05	1.86E+05	1.72E+05	2.09E+05	2.27E+05	2.25E+05	2.52E+05	3.04E+05	2.73E+05	2.10E+05	1.43E+05	2.07E+05	3.31E+05	3.28E+05	2.69E+05	3.30E+05	2.60E+05	2.63E+05	2.54E+05	3.82E+05	3.52E+05	3.44E+05	3.00E+05	3.76E+05	4.60E+05	4.96E+05	4.83E+05	0.22	0	insig
KMW0481	C11H22O2	Acetic acid, nonyl ester	Ester	143-13-5	1.44E+03	2.25E+03	2.03E+03	4.95E+03	4.96E+03	3.99E+03	5.93E+03	5.87E+03	6.57E+03	3.75E+03	4.14E+03	4.11E+03	5.42E+03	4.35E+03	4.49E+03	5.23E+03	4.94E+03	5.06E+03	6.08E+03	4.49E+03	4.40E+03	4.43E+03	4.77E+03	4.59E+03	5.41E+03	4.67E+03	5.46E+03	4.78E+03	4.82E+03	4.58E+03	0.95	0	insig
XMW1069	C10H18O2	Butanoic acid, 3-hexenyl ester, (E)-	Ester	53398-84-8	2.63E+05	5.75E+05	4.56E+05	3.81E+04	5.58E+04	4.74E+04	1.25E+05	1.54E+05	1.62E+05	7.80E+04	7.96E+04	5.89E+04	8.39E+04	4.47E+04	4.93E+04	6.39E+04	7.78E+04	8.49E+04	6.36E+04	5.27E+04	7.01E+04	1.11E+05	1.02E+05	1.30E+05	7.27E+04	5.52E+04	5.22E+04	8.61E+04	7.93E+04	7.26E+04	1.04	0	sig
KMW0556	C15H24	Naphthalene, decahydro-4a-methyl-1-methylene-7-(1-methylethenyl)-, [4aR-(4a.alpha.,7.alpha.,8a.beta.)]-	Terpenoids	17066-67-0	1.82E+05	2.68E+05	2.41E+05	1.55E+05	1.41E+05	8.18E+04	8.22E+04	2.10E+05	2.14E+05	7.83E+04	1.48E+05	1.15E+05	1.06E+05	1.74E+05	7.23E+04	8.65E+04	1.07E+05	1.35E+05	8.18E+04	1.07E+05	1.14E+05	9.88E+04	8.54E+04	7.67E+04	9.28E+04	2.18E+05	1.01E+05	1.07E+05	8.01E+04	6.35E+04	0.16	0.02	insig
KMW0427	C8H16O2S	3-Mercaptohexyl acetate	Ester	136954-20-6	4.64E+03	4.86E+03	5.11E+03	3.01E+03	3.08E+03	2.44E+03	2.63E+03	3.55E+03	3.15E+03	2.95E+03	2.60E+03	2.88E+03	2.98E+03	2.65E+03	2.40E+03	3.00E+03	3.05E+03	3.71E+03	2.75E+03	2.90E+03	3.25E+03	3.35E+03	2.63E+03	3.47E+03	3.04E+03	3.28E+03	2.94E+03	3.00E+03	2.85E+03	2.84E+03	1.14	0	sig
KMW0067	C6H10O	3-Penten-2-one, 4-methyl-	Ketone	141-79-7	2.53E+04	1.44E+04	1.19E+04	2.34E+04	2.42E+04	2.53E+04	3.05E+04	4.37E+04	3.79E+04	4.67E+04	5.09E+04	4.22E+04	2.71E+04	2.51E+04	3.07E+04	6.94E+04	6.80E+04	6.40E+04	7.44E+04	6.48E+04	7.21E+04	5.35E+04	8.17E+04	8.28E+04	1.14E+05	1.05E+05	9.53E+04	1.57E+05	1.59E+05	1.75E+05	0.7	0	insig
WMW0048	C9H16O	6-Nonenal, (E)-	Aldehyde	2277-20-5	7.66E+04	5.63E+04	5.83E+04	4.40E+04	3.28E+04	3.31E+04	3.55E+04	4.31E+04	3.70E+04	3.51E+04	4.00E+04	3.82E+04	3.47E+04	3.65E+04	3.73E+04	3.89E+04	3.88E+04	4.27E+04	3.84E+04	3.56E+04	3.81E+04	4.30E+04	4.14E+04	4.64E+04	4.52E+04	4.81E+04	4.27E+04	4.71E+04	4.64E+04	3.90E+04	1.52	0	sig
XMW0681	C10H16O	6-Octenal, 7-methyl-3-methylene-	Aldehyde	55050-40-3	4.93E+03	4.89E+03	3.49E+03	7.98E+03	7.43E+03	7.44E+03	9.37E+03	1.03E+04	9.67E+03	1.15E+04	1.46E+04	1.33E+04	9.81E+03	6.92E+03	9.94E+03	1.48E+04	1.52E+04	1.33E+04	1.82E+04	1.36E+04	1.35E+04	1.29E+04	1.84E+04	1.59E+04	1.67E+04	1.70E+04	1.97E+04	2.57E+04	2.55E+04	2.54E+04	0.35	0	insig
KMW0435	C10H18O	2-Decenal, (Z)-	Aldehyde	2497-25-8	2.08E+06	1.90E+06	2.15E+06	8.98E+05	8.03E+05	7.00E+05	6.71E+05	6.67E+05	6.16E+05	7.61E+05	7.00E+05	8.24E+05	6.19E+05	6.97E+05	6.84E+05	7.04E+05	8.42E+05	8.28E+05	7.67E+05	7.13E+05	7.47E+05	8.20E+05	8.07E+05	7.70E+05	8.81E+05	6.86E+05	8.40E+05	1.05E+06	9.61E+05	7.84E+05	1.37	0	sig
KMW0217	C10H16	D-Limonene	Terpenoids	5989-27-5	3.49E+05	3.23E+05	4.22E+05	1.47E+05	1.33E+05	1.50E+05	1.63E+05	1.88E+05	1.61E+05	2.05E+05	2.17E+05	2.01E+05	1.64E+05	1.73E+05	1.79E+05	1.85E+05	1.96E+05	1.91E+05	2.18E+05	2.01E+05	2.43E+05	2.50E+05	2.80E+05	2.72E+05	2.80E+05	2.16E+05	2.49E+05	3.54E+05	3.63E+05	3.70E+05	1.94	0	sig
XMW0914	C5H6N2O	Ethanone, 1-(1H-pyrazol-4-yl)-	Heterocyclic compound	25016-16-4	1.46E+04	9.83E+03	8.45E+03	5.00E+03	4.21E+03	3.89E+03	3.78E+03	4.21E+03	3.86E+03	4.36E+03	4.80E+03	4.17E+03	3.53E+03	4.03E+03	3.82E+03	4.29E+03	3.94E+03	3.59E+03	3.46E+03	3.00E+03	3.08E+03	4.32E+03	4.29E+03	5.82E+03	3.59E+03	4.51E+03	4.42E+03	4.34E+03	3.75E+03	4.02E+03	0.93	0	insig
NMW0270	C13H10O	Benzophenone	Ketone	119-61-9	1.98E+04	1.62E+04	1.42E+04	1.73E+04	1.62E+04	1.27E+04	1.29E+04	1.70E+04	1.67E+04	1.33E+04	1.07E+04	1.36E+04	1.04E+04	1.49E+04	9.80E+03	1.13E+04	1.31E+04	1.60E+04	1.02E+04	1.43E+04	1.49E+04	1.29E+04	1.24E+04	1.03E+04	1.41E+04	1.47E+04	1.30E+04	1.30E+04	1.31E+04	8.80E+03	0.1	0.11	insig
KMW0070	C8H10	Benzene, 1,3-dimethyl-	Aromatics	108-38-3	1.20E+05	1.09E+05	9.71E+04	4.42E+05	4.79E+05	2.94E+05	6.24E+05	6.57E+05	5.84E+05	3.22E+05	7.95E+05	3.19E+05	4.97E+05	2.88E+05	5.13E+05	5.59E+05	5.53E+05	4.19E+05	4.18E+05	4.42E+05	3.81E+05	4.23E+05	5.89E+05	7.60E+05	6.05E+05	4.79E+05	4.47E+05	4.45E+05	3.94E+05	4.62E+05	0.92	0	insig
KMW0244	C8H12N2	Pyrazine, 2-methyl-5-(1-methylethyl)-	Heterocyclic compound	13925-05-8	3.29E+04	3.07E+04	3.70E+04	1.35E+04	1.24E+04	1.27E+04	1.69E+04	1.60E+04	1.66E+04	1.98E+04	1.80E+04	1.76E+04	1.73E+04	1.67E+04	1.62E+04	1.88E+04	1.91E+04	2.04E+04	2.34E+04	2.16E+04	2.46E+04	2.16E+04	2.57E+04	2.30E+04	2.83E+04	2.35E+04	2.70E+04	3.78E+04	3.60E+04	3.50E+04	2	0	sig
XMW1218	C10H20O2	2-Nonanone, 3-(hydroxymethyl)-	Ketone	67801-33-6	5.62E+05	4.51E+05	5.10E+05	1.59E+05	1.23E+05	1.16E+05	1.36E+05	1.60E+05	1.40E+05	1.53E+05	1.67E+05	1.53E+05	1.33E+05	1.45E+05	1.23E+05	1.33E+05	1.44E+05	1.63E+05	1.52E+05	1.34E+05	1.48E+05	1.72E+05	1.77E+05	2.01E+05	1.49E+05	1.73E+05	1.74E+05	1.78E+05	1.80E+05	1.74E+05	1.43	0	sig
XMW1295	C10H24N2	1,6-HexanediAmine, N,N,N',N'-tetramethyl-	Amine	111-18-2	1.07E+04	8.19E+03	7.28E+03	6.32E+03	6.55E+03	5.87E+03	8.01E+03	7.37E+03	7.90E+03	5.69E+03	5.92E+03	5.30E+03	7.29E+03	5.57E+03	6.44E+03	6.53E+03	6.36E+03	6.65E+03	7.29E+03	6.03E+03	6.34E+03	7.58E+03	6.44E+03	6.80E+03	7.15E+03	7.32E+03	6.83E+03	8.04E+03	7.69E+03	6.91E+03	1.16	0	sig
D383	C18H34O2	11-Hexadecen-1-ol, acetate, (Z)-	Ester	34010-21-4	4.97E+03	5.61E+03	5.71E+03	4.43E+03	4.58E+03	2.80E+03	3.24E+03	2.91E+03	4.77E+03	2.72E+03	4.11E+03	2.74E+03	4.21E+03	4.83E+03	2.66E+03	5.27E+03	4.35E+03	6.11E+03	5.21E+03	3.87E+03	3.78E+03	4.63E+03	4.00E+03	3.32E+03	4.68E+03	5.75E+03	4.89E+03	2.68E+03	3.14E+03	1.98E+03	0.41	0.01	insig
XMW0894	C9H20	Hexane, 3-ethyl-2-methyl-	Hydrocarbons	16789-46-1	4.69E+05	1.27E+05	7.47E+04	8.76E+04	7.08E+04	5.38E+04	4.19E+04	7.63E+04	6.04E+04	4.92E+04	6.74E+04	5.71E+04	6.14E+04	3.53E+04	6.06E+04	5.46E+04	4.26E+04	5.32E+04	3.62E+04	3.65E+04	4.27E+04	4.74E+04	7.41E+04	7.39E+04	4.98E+04	7.33E+04	7.29E+04	4.80E+04	4.93E+04	7.37E+04	0.64	0.13	insig
KMW0577	C10H16O2	2H-Pyran-2-one, 5,6-dihydro-6-pentyl-	Heterocyclic compound	54814-64-1	6.17E+03	9.76E+03	6.90E+03	1.00E+04	1.20E+04	1.03E+04	1.39E+04	1.26E+04	1.27E+04	1.05E+04	1.11E+04	1.24E+04	9.53E+03	1.02E+04	1.03E+04	1.20E+04	1.11E+04	1.11E+04	1.16E+04	1.37E+04	1.17E+04	9.76E+03	1.00E+04	9.83E+03	1.58E+04	1.34E+04	1.73E+04	1.53E+04	1.30E+04	1.25E+04	0.21	0	insig
NMW0208	C9H16O3	9-Oxononanoic Acid	Acid	2553-17-5	2.14E+04	3.20E+04	3.01E+04	1.70E+04	1.54E+04	8.71E+03	8.18E+03	2.43E+04	2.38E+04	8.81E+03	1.78E+04	1.31E+04	1.20E+04	2.10E+04	8.31E+03	8.97E+03	1.16E+04	1.51E+04	7.85E+03	1.21E+04	1.24E+04	1.11E+04	9.45E+03	8.40E+03	1.06E+04	2.44E+04	1.09E+04	1.15E+04	8.85E+03	6.51E+03	0.19	0.01	insig
NMW0747	C4H5N	Pyrrole	Heterocyclic compound	109-97-7	1.16E+05	9.22E+04	8.24E+04	8.46E+04	7.55E+04	9.09E+04	7.11E+04	1.10E+05	8.90E+04	6.78E+04	8.87E+04	8.11E+04	6.27E+04	6.51E+04	7.23E+04	7.11E+04	7.20E+04	6.20E+04	6.62E+04	6.51E+04	6.48E+04	5.72E+04	7.09E+04	9.45E+04	5.76E+04	6.70E+04	5.48E+04	6.66E+04	5.87E+04	8.60E+04	0.31	0.03	insig
XMW0026	C7H14O2	Heptanoic Acid	Acid	111-14-8	5.99E+05	4.51E+05	5.17E+05	1.78E+05	1.43E+05	1.47E+05	1.61E+05	2.15E+05	1.83E+05	2.03E+05	2.23E+05	1.88E+05	1.73E+05	2.03E+05	1.53E+05	1.72E+05	1.92E+05	2.00E+05	2.07E+05	1.76E+05	1.97E+05	2.26E+05	2.20E+05	2.66E+05	1.88E+05	2.31E+05	2.24E+05	2.09E+05	2.23E+05	2.18E+05	1.47	0	sig
XMW0659	C10H14	Benzene, n-butyl-	Aromatics	104-51-8	5.01E+05	4.28E+05	4.73E+05	2.13E+05	1.69E+05	1.87E+05	1.97E+05	2.46E+05	2.08E+05	2.34E+05	2.54E+05	2.37E+05	2.13E+05	2.37E+05	2.25E+05	2.38E+05	2.87E+05	2.28E+05	2.95E+05	2.39E+05	3.12E+05	3.27E+05	3.47E+05	3.12E+05	3.31E+05	2.77E+05	3.06E+05	3.52E+05	3.63E+05	3.80E+05	1.94	0	sig
XMW0532	C6H10N4	1H-Pyrazole-1-carboximidamide, 3,5-dimethyl-	Heterocyclic compound	22906-75-8	6.98E+06	7.75E+06	7.55E+06	4.30E+06	4.13E+06	3.98E+06	3.84E+06	5.01E+06	4.33E+06	4.22E+06	4.38E+06	4.25E+06	3.82E+06	3.96E+06	3.67E+06	3.95E+06	4.11E+06	4.19E+06	4.10E+06	3.93E+06	4.25E+06	4.30E+06	4.20E+06	5.40E+06	3.90E+06	4.13E+06	4.23E+06	3.95E+06	4.11E+06	4.47E+06	1.06	0	sig
KMW0453	C12H20O2	Linalyl acetate	Terpenoids	115-95-7	1.69E+06	1.50E+06	1.69E+06	7.48E+05	6.88E+05	6.23E+05	6.02E+05	6.06E+05	5.61E+05	7.05E+05	6.44E+05	7.60E+05	5.81E+05	6.49E+05	6.36E+05	6.59E+05	7.80E+05	7.65E+05	6.95E+05	6.96E+05	7.03E+05	7.61E+05	7.46E+05	6.74E+05	8.06E+05	6.28E+05	7.62E+05	9.21E+05	8.61E+05	7.16E+05	1.44	0	sig
KMW0456	C10H22O	1-Decanol	Alcohol	112-30-1	1.91E+04	1.26E+04	1.03E+04	1.68E+04	1.40E+04	8.36E+03	6.47E+03	1.68E+04	1.67E+04	8.17E+03	8.73E+03	1.06E+04	9.74E+03	9.97E+03	7.01E+03	8.49E+03	9.51E+03	1.21E+04	7.61E+03	7.14E+03	8.35E+03	7.73E+03	9.33E+03	8.17E+03	9.56E+03	1.59E+04	9.01E+03	1.01E+04	9.15E+03	6.31E+03	0.12	0.19	insig
XMW0372	C15H32	Tridecane, 4,8-dimethyl-	Hydrocarbons	55030-62-1	1.19E+04	2.95E+04	2.54E+04	5.28E+03	5.96E+03	5.72E+03	9.52E+03	7.95E+03	8.86E+03	7.08E+03	4.83E+03	6.03E+03	7.16E+03	5.84E+03	6.31E+03	8.02E+03	6.08E+03	6.92E+03	7.88E+03	6.27E+03	6.86E+03	6.78E+03	5.30E+03	5.60E+03	8.11E+03	7.20E+03	7.87E+03	7.37E+03	5.70E+03	5.44E+03	1.04	0	sig
XMW1256	C13H20O	2-Butanone, 4-(2,6,6-trimethyl-1,3-cyclohexadien-1-yl)-	Ketone	20483-36-7	2.06E+04	2.28E+04	1.82E+04	1.93E+04	2.29E+04	1.96E+04	2.11E+04	1.93E+04	1.89E+04	1.72E+04	1.77E+04	1.94E+04	1.99E+04	1.73E+04	2.00E+04	1.96E+04	2.10E+04	1.92E+04	2.06E+04	2.03E+04	1.94E+04	1.81E+04	1.82E+04	2.06E+04	1.83E+04	1.46E+04	1.72E+04	1.92E+04	1.89E+04	1.55E+04	0.47	0.11	insig
NMW0243	C10H10O2	4-MethoxycinnamAldehyde	Aldehyde	1963-36-6	4.49E+03	3.20E+03	2.07E+03	1.10E+03	1.27E+03	1.08E+03	9.84E+02	1.16E+03	7.81E+02	9.83E+02	6.78E+02	1.12E+03	5.16E+02	1.14E+03	7.65E+02	9.48E+02	1.10E+03	1.50E+03	8.90E+02	1.25E+03	1.03E+03	1.12E+03	8.85E+02	1.17E+03	1.13E+03	1.04E+03	1.19E+03	1.30E+03	1.07E+03	5.31E+02	0.89	0	insig
KMW0060	C7H8	Toluene	Aromatics	108-88-3	2.91E+04	2.95E+04	2.10E+04	4.93E+04	5.56E+04	3.98E+04	6.57E+04	7.15E+04	7.61E+04	4.50E+04	1.11E+05	4.38E+04	7.02E+04	4.32E+04	4.43E+04	8.17E+04	8.18E+04	5.02E+04	8.54E+04	5.60E+04	5.68E+04	5.81E+04	8.36E+04	9.86E+04	8.83E+04	8.15E+04	8.01E+04	1.00E+05	1.01E+05	1.15E+05	0	0	insig
WMW0213	C9H20	Heptane, 2,4-dimethyl-	Hydrocarbons	2213-23-2	7.83E+03	1.66E+04	1.20E+04	2.26E+04	2.39E+04	2.77E+04	3.82E+04	3.60E+04	2.91E+04	2.20E+04	3.03E+04	3.15E+04	2.80E+04	2.82E+04	3.83E+04	3.51E+04	4.01E+04	3.42E+04	4.32E+04	4.57E+04	3.13E+04	2.21E+04	3.15E+04	3.89E+04	3.21E+04	1.62E+04	3.34E+04	2.85E+04	4.51E+04	3.82E+04	0.65	0	insig
KMW0175	C6H6O	Phenol	Phenol	108-95-2	1.99E+06	1.92E+06	1.62E+06	1.58E+06	1.61E+06	1.43E+06	1.38E+06	1.77E+06	1.61E+06	1.39E+06	1.52E+06	1.51E+06	1.39E+06	1.34E+06	1.27E+06	1.35E+06	1.44E+06	1.49E+06	1.41E+06	1.35E+06	1.46E+06	1.41E+06	1.40E+06	1.76E+06	1.32E+06	1.52E+06	1.42E+06	1.37E+06	1.40E+06	1.45E+06	0.34	0.01	insig
XMW0403	C11H24	Nonane, 2,5-dimethyl-	Hydrocarbons	17302-27-1	4.41E+04	7.93E+04	5.29E+04	1.21E+05	1.44E+05	1.29E+05	1.93E+05	1.83E+05	1.80E+05	1.32E+05	1.57E+05	1.35E+05	1.69E+05	1.21E+05	1.75E+05	1.55E+05	1.60E+05	1.69E+05	1.83E+05	1.72E+05	1.51E+05	1.45E+05	1.65E+05	1.93E+05	1.84E+05	1.42E+05	1.69E+05	1.71E+05	1.91E+05	1.74E+05	0.71	0	insig
KMW0404	C10H8	Naphthalene	Aromatics	91-20-3	1.63E+05	1.39E+05	1.73E+05	2.21E+05	2.24E+05	1.64E+05	2.46E+05	2.15E+05	1.95E+05	1.70E+05	2.08E+05	1.78E+05	2.43E+05	1.73E+05	2.03E+05	2.11E+05	1.77E+05	1.89E+05	1.97E+05	1.84E+05	2.04E+05	1.85E+05	1.95E+05	2.20E+05	2.20E+05	2.22E+05	2.16E+05	2.32E+05	2.09E+05	1.92E+05	0.4	0.09	insig
KMW0469	C9H12O2	Phenol, 4-ethyl-2-methoxy-	Phenol	2785-89-9	4.51E+04	2.71E+04	2.23E+04	2.22E+04	1.79E+04	1.34E+04	1.36E+04	1.62E+04	1.44E+04	1.70E+04	1.70E+04	2.04E+04	1.67E+04	1.47E+04	1.58E+04	1.47E+04	1.75E+04	1.79E+04	1.61E+04	1.48E+04	1.55E+04	1.53E+04	1.75E+04	1.79E+04	1.78E+04	1.77E+04	1.65E+04	2.05E+04	1.87E+04	1.53E+04	0.96	0.01	insig
XMW1234	C5H8N2O3	(2E)-2-(Acetylhydrazono)propanoic acid	Acid	64096-81-7	3.92E+03	4.15E+03	2.81E+03	8.41E+03	9.07E+03	7.91E+03	1.23E+04	1.00E+04	1.11E+04	6.48E+03	6.06E+03	7.40E+03	8.76E+03	8.50E+03	8.28E+03	9.66E+03	7.57E+03	9.01E+03	9.66E+03	9.59E+03	9.24E+03	9.36E+03	6.90E+03	7.10E+03	1.06E+04	1.09E+04	1.09E+04	9.73E+03	7.97E+03	7.73E+03	0.82	0	insig
XMW0850	C13H10O2	Dibenzofuran, 2-methoxy-	Heterocyclic compound	20357-70-4	1.24E+04	1.18E+04	9.60E+03	1.20E+04	1.06E+04	9.90E+03	1.11E+04	1.28E+04	1.29E+04	1.22E+04	1.10E+04	1.23E+04	9.07E+03	1.21E+04	8.55E+03	1.10E+04	1.35E+04	1.39E+04	1.28E+04	1.38E+04	1.39E+04	1.43E+04	1.24E+04	1.22E+04	1.53E+04	1.41E+04	1.43E+04	1.69E+04	1.82E+04	1.24E+04	0.88	0	insig
D207	C2H5NO	Acetamide	Amine	60-35-5	1.42E+04	1.03E+04	1.16E+04	3.89E+04	3.86E+04	3.04E+04	3.20E+04	6.00E+04	4.68E+04	2.68E+04	3.97E+04	2.12E+04	3.98E+04	2.85E+04	4.46E+04	3.20E+04	3.23E+04	3.02E+04	2.50E+04	2.72E+04	2.70E+04	3.48E+04	3.09E+04	3.88E+04	4.85E+04	6.13E+04	3.07E+04	2.66E+04	2.39E+04	3.21E+04	1.01	0	sig
XMW1308	C10H17F3O2	1-Octyl trifluoroacetate	Ester	2561-21-9	3.24E+04	4.08E+04	3.10E+04	5.99E+04	6.32E+04	6.03E+04	8.22E+04	8.15E+04	8.04E+04	6.07E+04	6.69E+04	5.99E+04	7.25E+04	5.24E+04	7.18E+04	7.34E+04	7.09E+04	7.02E+04	7.64E+04	6.86E+04	6.22E+04	6.55E+04	7.17E+04	7.86E+04	7.53E+04	6.46E+04	7.34E+04	6.94E+04	7.55E+04	7.20E+04	0.77	0	insig
XMW1448	C10H16O	3,6-Dimethyl-2,3,3a,4,5,7a-hexahydrobenzofuran	Heterocyclic compound	70786-44-6	2.49E+04	2.07E+04	2.57E+04	1.50E+04	1.15E+04	1.37E+04	1.45E+04	1.70E+04	1.44E+04	1.58E+04	1.76E+04	1.59E+04	1.35E+04	1.67E+04	1.30E+04	1.48E+04	1.52E+04	1.52E+04	1.51E+04	1.56E+04	1.64E+04	1.76E+04	1.83E+04	1.81E+04	1.79E+04	1.57E+04	1.78E+04	1.92E+04	1.90E+04	1.84E+04	1.66	0	sig
KMW0537	C15H24	Cyclohexane, 1-ethenyl-1-methyl-2,4-bis(1-methylethenyl)-, (1.alpha.,2.beta.,4.beta.)-	Terpenoids	33880-83-0	3.46E+03	3.07E+03	2.40E+03	8.10E+03	8.42E+03	8.60E+03	1.11E+04	9.17E+03	9.23E+03	8.02E+03	6.63E+03	8.97E+03	7.59E+03	7.63E+03	8.87E+03	9.32E+03	1.09E+04	7.91E+03	1.27E+04	9.93E+03	1.03E+04	1.25E+04	1.07E+04	6.97E+03	1.16E+04	9.32E+03	9.27E+03	1.21E+04	1.20E+04	1.07E+04	0.57	0	insig
NMW0174	C11H17NO	Mexiletine	Amine	31828-71-4	2.62E+03	2.03E+03	1.90E+03	7.68E+03	8.04E+03	7.98E+03	1.23E+04	1.11E+04	1.40E+04	8.42E+03	9.06E+03	1.02E+04	8.77E+03	7.48E+03	7.69E+03	1.33E+04	1.06E+04	1.00E+04	1.26E+04	1.11E+04	1.24E+04	9.55E+03	9.86E+03	8.60E+03	1.16E+04	8.82E+03	1.45E+04	1.46E+04	1.06E+04	1.12E+04	0.73	0	insig
XMW0197	C15H24	(1S,4S,4aS)-1-Isopropyl-4,7-dimethyl-1,2,3,4,4a,5-hexahydronaphthalene	Terpenoids	267665-20-3	4.56E+04	4.87E+04	4.53E+04	5.29E+04	5.95E+04	5.01E+04	6.47E+04	6.44E+04	6.03E+04	5.84E+04	5.76E+04	6.22E+04	4.66E+04	6.74E+04	4.75E+04	5.77E+04	6.77E+04	6.76E+04	7.51E+04	7.12E+04	6.98E+04	7.03E+04	6.32E+04	5.43E+04	8.39E+04	7.15E+04	7.32E+04	8.70E+04	8.27E+04	5.81E+04	0.37	0	insig
KMW0137	C9H20	Nonane	Hydrocarbons	111-84-2	1.20E+04	1.17E+04	1.05E+04	1.63E+04	1.78E+04	1.73E+04	2.05E+04	2.38E+04	2.49E+04	1.66E+04	2.95E+04	1.72E+04	2.27E+04	1.34E+04	1.81E+04	1.66E+04	1.72E+04	1.50E+04	1.99E+04	1.26E+04	1.35E+04	1.41E+04	1.39E+04	1.76E+04	1.29E+04	1.51E+04	1.27E+04	1.00E+04	1.12E+04	1.30E+04	1.57	0	sig
KMW0306	C11H24	Undecane	Hydrocarbons	1120-21-4	8.04E+05	8.15E+05	8.30E+05	5.55E+05	5.31E+05	5.17E+05	5.63E+05	6.41E+05	6.17E+05	5.46E+05	5.79E+05	5.45E+05	5.55E+05	5.30E+05	5.27E+05	5.57E+05	5.63E+05	5.82E+05	6.06E+05	5.55E+05	5.71E+05	6.23E+05	6.03E+05	6.89E+05	5.94E+05	5.86E+05	6.15E+05	6.07E+05	6.03E+05	5.97E+05	1.48	0	sig
KMW0355	C9H16O	trans,cis-2,6-Nonadien-1-ol	Alcohol	28069-72-9	9.63E+04	6.01E+04	6.55E+04	3.25E+04	3.14E+04	2.89E+04	3.50E+04	3.97E+04	3.55E+04	3.67E+04	3.86E+04	3.76E+04	3.40E+04	3.34E+04	3.11E+04	3.44E+04	3.80E+04	4.03E+04	3.85E+04	3.44E+04	3.60E+04	3.97E+04	4.12E+04	4.26E+04	3.73E+04	4.23E+04	4.18E+04	5.44E+04	5.37E+04	3.94E+04	1.6	0	sig
KMW0509	C15H24	Cyclohexene, 4-ethenyl-4-methyl-3-(1-methylethenyl)-1-(1-methylethyl)-, (3R-trans)-	Terpenoids	20307-84-0	1.26E+03	1.41E+03	9.00E+00	1.46E+03	1.24E+03	1.12E+03	1.85E+03	1.20E+03	1.27E+03	1.32E+03	1.23E+03	1.12E+03	1.19E+03	1.01E+03	9.16E+02	1.26E+03	1.37E+03	9.05E+02	1.38E+03	8.26E+02	1.51E+03	1.20E+03	9.28E+02	9.88E+02	9.06E+02	1.20E+03	1.12E+03	1.06E+03	1.04E+03	7.05E+02	0.84	0.62	insig
KMW0672	C12H12	Naphthalene, 2,6-dimethyl-	Aromatics	581-42-0	5.08E+03	4.21E+03	2.94E+03	6.31E+03	6.00E+03	5.38E+03	5.82E+03	4.60E+03	4.47E+03	4.10E+03	4.64E+03	6.59E+03	5.22E+03	5.80E+03	5.51E+03	6.45E+03	6.66E+03	6.00E+03	6.98E+03	7.58E+03	7.85E+03	6.49E+03	6.48E+03	5.34E+03	9.07E+03	6.97E+03	7.52E+03	1.16E+04	1.16E+04	8.83E+03	0.52	0	insig
KMW0231	C6H8O3	Furaneol	Heterocyclic compound	3658-77-3	2.40E+06	2.47E+06	2.28E+06	1.76E+06	1.77E+06	1.68E+06	1.66E+06	2.14E+06	1.93E+06	1.68E+06	1.91E+06	1.75E+06	1.78E+06	1.62E+06	1.56E+06	1.68E+06	1.75E+06	1.74E+06	1.74E+06	1.64E+06	1.73E+06	1.69E+06	1.61E+06	2.24E+06	1.59E+06	1.81E+06	1.73E+06	1.58E+06	1.63E+06	1.80E+06	0.63	0	insig
XMW1286	C4H6N2O	1H-Imidazole-4-methanol	Heterocyclic compound	822-55-9	1.73E+06	1.36E+06	1.46E+06	5.86E+05	4.55E+05	4.50E+05	5.06E+05	6.51E+05	5.39E+05	5.87E+05	6.32E+05	5.30E+05	5.02E+05	5.97E+05	4.33E+05	4.79E+05	5.35E+05	5.75E+05	5.82E+05	5.17E+05	5.76E+05	6.78E+05	6.58E+05	7.20E+05	5.46E+05	6.71E+05	6.34E+05	6.07E+05	6.33E+05	6.28E+05	1.39	0	sig
NMW0035	C8H11N	BenzenAmine, N,N-dimethyl-	Amine	121-69-7	4.59E+05	4.01E+05	4.34E+05	1.87E+05	1.56E+05	1.55E+05	1.51E+05	1.85E+05	1.67E+05	1.81E+05	1.99E+05	1.76E+05	1.58E+05	1.76E+05	1.51E+05	1.73E+05	1.76E+05	1.82E+05	1.79E+05	1.64E+05	1.83E+05	2.10E+05	2.12E+05	2.27E+05	1.80E+05	1.85E+05	1.92E+05	1.92E+05	1.90E+05	2.04E+05	1.4	0	sig
XMW0941	C11H16	exo-7-(trans-1-Propenyl)bicyclo[4.2.0]oct-1(2)-ene	Hydrocarbons	107983-42-6	9.84E+03	1.15E+04	1.01E+04	4.97E+03	4.05E+03	4.34E+03	3.22E+03	5.62E+03	4.97E+03	5.13E+03	5.40E+03	4.76E+03	3.95E+03	5.10E+03	3.87E+03	4.74E+03	5.87E+03	4.46E+03	7.05E+03	5.17E+03	5.74E+03	5.01E+03	5.08E+03	6.65E+03	6.16E+03	5.08E+03	5.60E+03	8.58E+03	8.99E+03	7.81E+03	1.65	0	sig
XMW0170	C9H10O	BenzAldehyde, 3-ethyl-	Aldehyde	34246-54-3	7.97E+03	6.04E+03	7.00E+03	8.78E+03	9.50E+03	9.45E+03	9.65E+03	1.09E+04	1.01E+04	8.85E+03	1.05E+04	1.05E+04	9.68E+03	7.90E+03	9.05E+03	1.02E+04	1.09E+04	8.67E+03	1.12E+04	8.85E+03	1.03E+04	8.88E+03	1.06E+04	1.21E+04	1.05E+04	1.14E+04	1.19E+04	1.70E+04	1.54E+04	1.60E+04	0.32	0	insig
XMW0296	C10H20O2	Acetic acid, octyl ester	Ester	112-14-1	1.23E+04	1.60E+04	1.19E+04	3.36E+04	3.93E+04	3.68E+04	5.20E+04	5.13E+04	5.49E+04	3.33E+04	3.54E+04	3.47E+04	4.76E+04	3.50E+04	4.25E+04	4.35E+04	3.87E+04	4.13E+04	5.07E+04	4.02E+04	3.78E+04	3.98E+04	3.78E+04	4.36E+04	4.92E+04	4.27E+04	4.54E+04	4.26E+04	4.15E+04	3.95E+04	0.92	0	insig
XMW1092	C10H12O2	spiro[3-oxatricyclo[3.3.1.02,4]nonane-8,1'-cyclopropane]-6-one	Ketone	109637-57-2	6.85E+04	6.62E+04	6.30E+04	2.60E+04	2.59E+04	2.38E+04	2.40E+04	2.64E+04	2.80E+04	2.56E+04	2.68E+04	2.73E+04	2.57E+04	2.73E+04	2.33E+04	2.52E+04	2.73E+04	2.88E+04	2.87E+04	2.65E+04	2.76E+04	3.15E+04	2.80E+04	3.10E+04	2.73E+04	2.55E+04	2.92E+04	3.12E+04	3.43E+04	2.87E+04	1.42	0	sig
NMW0089	C10H20O	6-Octen-1-ol, 3,7-dimethyl-, (R)-	Terpenoids	1117-61-9	7.35E+04	6.15E+04	7.13E+04	4.85E+04	4.46E+04	4.13E+04	4.71E+04	5.82E+04	5.28E+04	4.19E+04	4.18E+04	4.21E+04	4.32E+04	4.81E+04	3.96E+04	4.37E+04	4.17E+04	4.89E+04	4.67E+04	4.22E+04	4.31E+04	4.83E+04	4.44E+04	5.23E+04	4.86E+04	4.87E+04	4.95E+04	5.04E+04	4.64E+04	4.58E+04	1.14	0	sig
XMW1158	C10H15NO2	Tricyclo[3.3.1.1(3,7)]decane, 2-nitro-	Nitrogen compounds	54564-31-7	3.21E+04	2.75E+04	4.82E+04	1.36E+05	9.49E+04	7.28E+04	8.65E+04	8.19E+04	8.10E+04	9.14E+04	7.42E+04	4.82E+04	1.04E+05	9.22E+04	1.20E+05	9.11E+04	7.65E+04	7.21E+04	7.31E+04	7.07E+04	6.68E+04	9.55E+04	1.02E+05	8.33E+04	8.67E+04	1.20E+05	8.86E+04	1.11E+05	7.21E+04	6.60E+04	0.84	0	insig
KMW0097	C5H6OS	2-Methyl-3-furanthiol	Heterocyclic compound	28588-74-1	1.41E+06	2.91E+06	3.08E+06	2.52E+06	2.49E+06	2.50E+06	2.70E+06	1.91E+06	1.91E+06	1.95E+06	4.53E+05	1.88E+06	2.58E+06	2.63E+06	2.47E+06	1.72E+06	2.37E+06	2.54E+06	2.21E+06	2.80E+06	2.60E+06	3.04E+06	1.58E+06	2.45E+06	2.45E+06	1.92E+06	2.22E+06	2.42E+06	2.71E+06	2.33E+06	0.4	0.32	insig
XMW1065	C11H24	Octane, 2,6,6-trimethyl-	Hydrocarbons	54166-32-4	3.46E+03	1.08E+04	6.92E+03	1.65E+04	2.03E+04	2.00E+04	2.94E+04	2.81E+04	2.62E+04	1.92E+04	2.33E+04	2.00E+04	2.46E+04	1.76E+04	2.65E+04	2.43E+04	2.54E+04	2.58E+04	2.80E+04	2.75E+04	2.17E+04	1.91E+04	2.27E+04	2.84E+04	2.60E+04	1.62E+04	2.34E+04	2.06E+04	2.75E+04	2.45E+04	0.86	0	insig
NMW0790	C5H8O2	2H-Pyran-2-one, tetrahydro-	Heterocyclic compound	542-28-9	6.83E+04	6.23E+04	4.76E+04	6.16E+04	5.86E+04	5.56E+04	5.33E+04	7.41E+04	6.63E+04	5.26E+04	6.15E+04	5.51E+04	5.84E+04	4.96E+04	5.14E+04	5.26E+04	5.24E+04	5.20E+04	5.15E+04	4.83E+04	5.01E+04	4.85E+04	5.09E+04	7.67E+04	4.63E+04	5.73E+04	5.12E+04	4.41E+04	4.82E+04	5.73E+04	0.58	0.36	insig
WMW0103	C7H14O	2-Cyclopentylethanol	Alcohol	766-00-7	5.69E+05	1.01E+06	9.00E+05	4.45E+04	6.28E+04	6.63E+04	1.71E+05	1.43E+05	1.42E+05	8.98E+04	1.19E+05	7.29E+04	9.94E+04	4.96E+04	6.08E+04	8.30E+04	6.98E+04	8.53E+04	6.76E+04	7.62E+04	9.04E+04	1.31E+05	1.53E+05	2.42E+05	8.72E+04	9.13E+04	1.01E+05	1.13E+05	1.11E+05	1.45E+05	1.29	0	sig
KMW0205	C7H12O	Cyclohexene, 1-methoxy-	Aromatics	931-57-7	2.12E+03	5.13E+03	3.42E+03	7.09E+03	8.26E+03	8.21E+03	1.14E+04	1.09E+04	1.10E+04	8.09E+03	8.69E+03	8.12E+03	1.05E+04	7.62E+03	1.08E+04	9.68E+03	9.67E+03	1.04E+04	1.13E+04	1.04E+04	8.86E+03	9.56E+03	9.73E+03	1.01E+04	1.10E+04	8.15E+03	1.01E+04	9.51E+03	1.08E+04	9.34E+03	0.76	0	insig
XMW1221	C6H12O2S	Acetic acid, (propylthio)-, methyl ester	Ester	20600-65-1	1.21E+05	7.70E+04	7.32E+04	6.73E+04	5.91E+04	5.28E+04	4.65E+04	5.61E+04	4.87E+04	5.37E+04	6.09E+04	6.40E+04	5.66E+04	5.19E+04	5.37E+04	5.46E+04	5.82E+04	5.59E+04	5.30E+04	4.97E+04	5.30E+04	5.49E+04	6.27E+04	7.47E+04	5.25E+04	5.61E+04	5.26E+04	6.12E+04	6.08E+04	6.21E+04	0.93	0	insig
XMW0076	C5H4N2	1H-Pyrrole-3-carbonitrile	Heterocyclic compound	7126-38-7	5.51E+05	2.84E+05	1.50E+05	8.76E+05	5.46E+05	5.76E+05	6.17E+05	9.82E+05	8.19E+05	6.10E+05	7.31E+05	6.57E+05	6.88E+05	7.76E+05	6.95E+05	6.76E+05	6.71E+05	6.31E+05	6.59E+05	6.52E+05	7.17E+05	7.34E+05	6.60E+05	9.04E+05	6.74E+05	6.94E+05	6.33E+05	6.11E+05	6.10E+05	7.13E+05	1	0.01	sig
KMW0276	C8H18O	1-Octanol	Alcohol	111-87-5	3.27E+05	2.60E+05	2.76E+05	1.18E+05	9.43E+04	9.35E+04	1.03E+05	1.33E+05	1.13E+05	1.19E+05	1.33E+05	1.10E+05	1.07E+05	1.19E+05	9.30E+04	9.91E+04	1.12E+05	1.17E+05	1.21E+05	1.08E+05	1.20E+05	1.36E+05	1.36E+05	1.43E+05	1.14E+05	1.38E+05	1.33E+05	1.29E+05	1.33E+05	1.34E+05	1.45	0	sig
XMW1227	C9H14O2	(E)-2-Methylbut-2-en-1-yl methacrylate	Ester	88142-95-4	2.83E+06	2.26E+06	2.48E+06	7.99E+05	6.24E+05	5.69E+05	6.57E+05	8.11E+05	6.78E+05	7.57E+05	8.19E+05	7.59E+05	6.63E+05	7.23E+05	5.99E+05	6.53E+05	7.07E+05	8.13E+05	7.41E+05	6.58E+05	7.34E+05	8.57E+05	8.73E+05	9.52E+05	7.29E+05	8.57E+05	8.58E+05	8.74E+05	8.81E+05	8.52E+05	1.41	0	sig
D407	C10H18O	7-Octen-4-ol, 2-methyl-6-methylene-, (S)-	Terpenoids	35628-05-8	4.68E+06	4.29E+06	4.62E+06	2.28E+06	1.92E+06	1.90E+06	1.86E+06	2.25E+06	2.05E+06	2.17E+06	2.37E+06	2.13E+06	1.93E+06	2.10E+06	1.86E+06	2.08E+06	2.11E+06	2.20E+06	2.17E+06	2.02E+06	2.22E+06	2.48E+06	2.49E+06	2.69E+06	2.17E+06	2.24E+06	2.31E+06	2.31E+06	2.29E+06	2.41E+06	1.41	0	sig
WMW0056	C9H16O	4-Nonenal, (E)-	Aldehyde	2277-16-9	1.08E+05	1.01E+05	8.20E+04	1.08E+05	1.13E+05	1.10E+05	1.37E+05	1.68E+05	1.56E+05	1.25E+05	1.60E+05	1.34E+05	1.32E+05	1.09E+05	1.15E+05	1.31E+05	1.37E+05	1.26E+05	1.52E+05	1.19E+05	1.30E+05	1.30E+05	1.47E+05	1.58E+05	1.71E+05	1.64E+05	1.50E+05	1.95E+05	2.05E+05	2.03E+05	0.37	0	insig
KMW0301	C10H18O	Bicyclo[3.1.0]hexan-2-ol, 2-methyl-5-(1-methylethyl)-, (1.alpha.,2.alpha.,5.alpha.)-	Terpenoids	17699-16-0	6.89E+06	5.43E+06	5.81E+06	2.33E+06	1.80E+06	1.79E+06	2.01E+06	2.61E+06	2.16E+06	2.34E+06	2.54E+06	2.12E+06	2.01E+06	2.39E+06	1.73E+06	1.92E+06	2.14E+06	2.29E+06	2.34E+06	2.06E+06	2.31E+06	2.71E+06	2.60E+06	2.88E+06	2.18E+06	2.70E+06	2.54E+06	2.43E+06	2.55E+06	2.51E+06	1.4	0	sig
KMW0343	C9H16O	2-Nonenal	Aldehyde	2463-53-8	5.87E+04	7.46E+04	5.99E+04	5.64E+04	6.37E+04	5.95E+04	7.10E+04	7.51E+04	7.25E+04	5.90E+04	6.39E+04	5.97E+04	6.98E+04	5.51E+04	6.08E+04	6.26E+04	6.24E+04	6.37E+04	7.11E+04	6.37E+04	6.10E+04	6.39E+04	5.74E+04	7.36E+04	6.50E+04	5.90E+04	6.52E+04	6.09E+04	6.41E+04	6.31E+04	0.03	0.23	insig
XMW0358	C9H12O2	1-Pentanone, 1-(2-furanyl)-	Heterocyclic compound	3194-17-0	4.25E+04	2.43E+04	2.90E+04	2.06E+04	2.04E+04	1.86E+04	2.06E+04	2.03E+04	1.98E+04	2.18E+04	2.17E+04	2.25E+04	1.90E+04	2.05E+04	1.82E+04	1.98E+04	2.15E+04	2.28E+04	2.03E+04	1.84E+04	2.11E+04	2.16E+04	2.41E+04	2.40E+04	2.01E+04	2.12E+04	2.24E+04	2.44E+04	2.46E+04	2.08E+04	1.23	0.01	sig
KMW0374	C10H18O	4-Hexen-1-ol, 5-methyl-2-(1-methylethenyl)-, (R)-	Terpenoids	498-16-8	1.66E+05	9.84E+04	1.16E+05	6.82E+04	6.19E+04	5.52E+04	6.18E+04	8.02E+04	6.12E+04	7.07E+04	7.87E+04	7.29E+04	6.20E+04	6.81E+04	5.63E+04	6.63E+04	7.33E+04	8.04E+04	7.17E+04	6.35E+04	6.95E+04	7.64E+04	8.14E+04	7.10E+04	6.74E+04	8.70E+04	8.14E+04	8.83E+04	8.99E+04	7.59E+04	1.48	0	sig
XMW0725	C10H16O	(-)-cis-Isopiperitenol	Terpenoids	96555-02-1	6.68E+04	6.07E+04	7.03E+04	2.54E+04	2.15E+04	2.13E+04	2.24E+04	1.90E+04	2.22E+04	2.13E+04	2.14E+04	2.16E+04	1.87E+04	1.95E+04	1.98E+04	2.20E+04	2.52E+04	2.15E+04	2.43E+04	2.06E+04	2.13E+04	2.36E+04	2.53E+04	2.72E+04	2.59E+04	2.21E+04	2.76E+04	2.74E+04	2.77E+04	2.43E+04	1.41	0	sig
XMW1064	C8H12N2	1,4-Methano-1H-Cyclopropa[d]pyridazine, 4,4a,5,5a-tetrahydro-6,6-dimethyl-, (1.alpha.,4.alpha.,4a.alpha.,5a.alpha.)-	Heterocyclic compound	109746-10-3	9.11E+03	6.27E+03	6.48E+03	1.10E+04	1.15E+04	1.12E+04	1.13E+04	1.31E+04	1.25E+04	1.08E+04	1.34E+04	1.17E+04	1.28E+04	1.16E+04	1.17E+04	1.37E+04	1.35E+04	1.18E+04	1.45E+04	1.33E+04	1.32E+04	1.31E+04	1.40E+04	1.35E+04	1.52E+04	1.40E+04	1.45E+04	1.98E+04	1.93E+04	1.93E+04	0.07	0	insig
XMW0762	C2H5N3O2	Imidodicarbonic diamide	Nitrogen compounds	108-19-0	1.88E+05	2.11E+05	2.09E+05	1.19E+05	1.24E+05	1.02E+05	1.06E+05	1.39E+05	1.27E+05	1.07E+05	1.11E+05	1.19E+05	1.09E+05	1.10E+05	9.42E+04	9.94E+04	1.11E+05	1.21E+05	1.08E+05	1.10E+05	1.19E+05	1.14E+05	1.02E+05	1.30E+05	1.01E+05	1.15E+05	1.12E+05	1.06E+05	1.09E+05	1.02E+05	0.83	0	insig
XMW1464	C11H16O	Benzene, (butoxymethyl)-	Others	588-67-0	9.84E+03	7.43E+03	7.70E+03	1.44E+04	1.44E+04	1.35E+04	1.35E+04	1.57E+04	1.49E+04	1.37E+04	1.52E+04	1.49E+04	1.57E+04	1.21E+04	1.35E+04	1.40E+04	1.50E+04	1.51E+04	1.52E+04	1.61E+04	1.48E+04	1.28E+04	1.47E+04	1.39E+04	1.56E+04	1.42E+04	1.58E+04	1.85E+04	1.69E+04	1.60E+04	0.66	0	insig
KMW0429	C11H18O2	Isobornyl formate	Ester	1200-67-5	3.07E+04	2.25E+04	3.01E+04	9.39E+03	6.74E+03	7.20E+03	7.49E+03	6.47E+03	6.43E+03	8.40E+03	8.47E+03	8.08E+03	6.56E+03	8.71E+03	6.21E+03	7.53E+03	9.01E+03	8.84E+03	8.50E+03	7.97E+03	8.34E+03	1.04E+04	8.18E+03	1.14E+04	8.98E+03	7.48E+03	1.02E+04	1.03E+04	1.08E+04	7.93E+03	1.41	0	sig
XMW0364	C11H24O	6-Undecanol	Alcohol	23708-56-7	2.12E+04	2.37E+04	1.70E+04	4.47E+04	4.89E+04	4.46E+04	6.24E+04	6.20E+04	6.43E+04	3.90E+04	3.85E+04	3.96E+04	5.45E+04	4.29E+04	4.98E+04	4.99E+04	5.16E+04	5.43E+04	6.12E+04	5.24E+04	5.15E+04	5.60E+04	4.74E+04	5.42E+04	6.38E+04	5.86E+04	5.91E+04	5.56E+04	5.05E+04	5.05E+04	0.7	0	insig
XMW1244	C11H22O2	Hexanoic acid, pentyl ester	Ester	540-07-8	1.30E+04	1.64E+04	1.15E+04	2.79E+04	3.08E+04	2.92E+04	3.97E+04	3.84E+04	4.16E+04	2.46E+04	2.39E+04	2.65E+04	3.38E+04	2.69E+04	3.21E+04	3.24E+04	3.09E+04	3.28E+04	4.01E+04	3.24E+04	3.06E+04	3.39E+04	3.03E+04	3.42E+04	3.99E+04	3.68E+04	3.70E+04	3.82E+04	3.40E+04	3.17E+04	0.65	0	insig
KMW0488	C13H28	Tridecane	Hydrocarbons	629-50-5	4.06E+04	4.64E+04	3.26E+04	7.29E+04	9.10E+04	8.35E+04	1.08E+05	1.11E+05	1.21E+05	7.20E+04	6.95E+04	7.84E+04	1.03E+05	7.81E+04	9.52E+04	8.57E+04	9.23E+04	1.01E+05	1.07E+05	9.09E+04	8.53E+04	1.05E+05	9.16E+04	1.03E+05	1.23E+05	1.16E+05	1.13E+05	1.07E+05	9.78E+04	9.31E+04	0.57	0	insig
NMW0133	C4H4N2O3	1-Methyl-2,4,5-trioxoimidazolidine	Heterocyclic compound	3659-97-0	2.66E+03	2.68E+03	2.09E+03	3.71E+03	4.11E+03	3.44E+03	5.12E+03	5.08E+03	4.77E+03	3.80E+03	3.64E+03	3.64E+03	4.09E+03	4.01E+03	3.85E+03	4.69E+03	4.06E+03	4.80E+03	5.29E+03	4.45E+03	4.29E+03	4.70E+03	4.13E+03	4.63E+03	5.40E+03	5.33E+03	4.76E+03	5.49E+03	4.83E+03	4.44E+03	0.29	0	insig
w18	C10H18O2	2,7-Octadiene-1,6-diol, 2,6-dimethyl-, (Z)-	Alcohol	103619-06-3	2.11E+04	1.88E+04	1.60E+04	4.46E+04	5.01E+04	4.42E+04	6.19E+04	6.28E+04	6.22E+04	4.02E+04	4.14E+04	4.27E+04	5.24E+04	4.28E+04	4.89E+04	5.65E+04	4.72E+04	5.17E+04	6.09E+04	5.25E+04	5.18E+04	5.24E+04	4.46E+04	5.09E+04	6.13E+04	5.63E+04	5.90E+04	5.78E+04	5.12E+04	4.86E+04	0.81	0	insig
KMW0530	C12H20O2	Geranyl acetate	Terpenoids	105-87-3	5.10E+03	9.77E+03	9.26E+03	3.24E+02	1.14E+03	1.14E+03	2.24E+03	2.98E+03	2.72E+03	1.80E+03	1.50E+03	1.03E+03	1.46E+03	7.54E+02	9.77E+02	1.29E+03	1.98E+03	2.41E+03	1.47E+03	9.77E+02	1.52E+03	2.35E+03	1.51E+03	2.11E+03	1.85E+03	8.06E+02	8.70E+02	1.56E+03	1.32E+03	9.77E+02	0.95	0	insig
XMW0743	C15H24	(-)-Aristolene	Terpenoids	6831-16-9	3.61E+03	6.49E+03	4.73E+03	1.67E+03	1.26E+03	1.33E+03	1.85E+03	1.88E+03	1.39E+03	1.82E+03	1.51E+03	9.61E+02	1.71E+03	1.20E+03	1.14E+03	1.63E+03	1.39E+03	1.63E+03	1.34E+03	1.54E+03	1.72E+03	1.85E+03	1.59E+03	1.64E+03	1.36E+03	1.48E+03	1.81E+03	1.60E+03	1.96E+03	8.77E+02	1.04	0	sig
XMW0379	C15H24	Bicyclo[5.2.0]nonane, 2-methylene-4,8,8-trimethyl-4-vinyl-	Terpenoids	242794-76-9	1.43E+04	2.22E+04	1.50E+04	1.11E+04	1.06E+04	9.35E+03	1.00E+04	9.89E+03	8.82E+03	1.08E+04	9.50E+03	1.12E+04	8.65E+03	1.23E+04	9.12E+03	8.54E+03	9.95E+03	9.91E+03	1.06E+04	1.18E+04	1.03E+04	1.07E+04	1.00E+04	9.21E+03	9.56E+03	8.89E+03	9.89E+03	1.23E+04	1.38E+04	8.12E+03	0.92	0	insig
XMW0380	C15H24	1H-Cyclopropa[a]naphthalene, 1a,2,3,5,6,7,7a,7b-octahydro-1,1,7,7a-tetramethyl-, [1aR-(1a.alpha.,7.alpha.,7a.alpha.,7b.alpha.)]-	Terpenoids	17334-55-3	5.08E+03	1.33E+04	3.93E+03	8.18E+03	6.17E+03	6.91E+03	9.68E+03	9.13E+03	8.21E+03	7.53E+03	6.10E+03	5.12E+03	9.11E+03	8.47E+03	3.91E+03	8.18E+03	6.70E+03	4.29E+03	1.15E+04	6.57E+03	8.40E+03	1.38E+04	7.93E+03	4.21E+03	9.08E+03	8.87E+03	5.35E+03	6.85E+03	7.12E+03	4.73E+03	0.16	0.9	insig
WMW0007	C15H24	[1S-(1.alpha.,7.alpha.,8a.beta.)]-1,2,3,5,6,7,8,8a-octahydro-1,4-dimethyl-7-(1-methylethenyl)-Azulene	Terpenoids	3691-11-0	4.89E+03	2.20E+04	7.32E+02	3.41E+04	2.65E+03	3.26E+03	3.01E+03	1.57E+03	1.29E+03	4.80E+03	2.91E+03	6.19E+03	1.47E+03	3.76E+03	4.28E+03	4.07E+03	3.96E+03	3.02E+03	3.22E+03	3.20E+03	3.82E+03	1.39E+03	1.87E+03	1.89E+03	2.50E+03	9.66E+02	2.14E+03	3.40E+03	3.65E+03	2.50E+03	0.39	0.53	insig
KMW0609	C14H26O2	Citronellyl butyrate	Ester	141-16-2	5.79E+04	6.28E+04	4.60E+04	7.62E+04	7.53E+04	7.01E+04	8.74E+04	1.01E+05	9.06E+04	8.28E+04	7.73E+04	7.87E+04	7.01E+04	9.46E+04	6.00E+04	7.17E+04	8.07E+04	8.44E+04	9.46E+04	8.70E+04	8.83E+04	1.04E+05	8.61E+04	6.74E+04	9.79E+04	8.70E+04	8.46E+04	9.82E+04	9.70E+04	6.64E+04	0.37	0.02	insig
NMW0234	C7H6O4	Patulin	Heterocyclic compound	149-29-1	9.44E+03	1.23E+04	8.82E+03	1.27E+04	1.14E+04	9.36E+03	1.21E+04	1.49E+04	1.29E+04	8.68E+03	8.17E+03	1.01E+04	1.00E+04	1.17E+04	9.67E+03	1.14E+04	1.18E+04	1.29E+04	1.21E+04	1.38E+04	1.34E+04	1.28E+04	1.07E+04	9.34E+03	1.42E+04	1.66E+04	1.38E+04	1.47E+04	1.23E+04	1.04E+04	0.37	0	insig
XMW1417	C14H26O2	Octanoic acid, 3-hexenyl ester, (Z)-	Ester	61444-41-5	1.10E+03	2.16E+03	2.02E+03	2.77E+03	3.23E+03	2.57E+03	3.08E+03	2.98E+03	3.44E+03	2.50E+03	2.34E+03	3.21E+03	1.75E+03	2.93E+03	2.50E+03	2.52E+03	2.49E+03	3.01E+03	2.47E+03	3.01E+03	2.56E+03	1.91E+03	2.03E+03	1.56E+03	3.62E+03	4.42E+03	4.57E+03	3.74E+03	3.20E+03	2.63E+03	0.32	0	insig
KMW0641	C6H10O2	2-Hexenoic Acid, (E)-	Acid	13419-69-7	6.76E+05	2.05E+05	1.32E+05	3.33E+05	2.37E+05	2.04E+05	1.47E+05	1.85E+05	1.74E+05	2.10E+05	2.78E+05	2.50E+05	1.63E+05	1.46E+05	1.85E+05	1.95E+05	1.95E+05	2.16E+05	1.63E+05	1.55E+05	1.61E+05	1.92E+05	3.83E+05	3.48E+05	1.95E+05	2.44E+05	2.35E+05	3.03E+05	2.80E+05	4.12E+05	0.55	0.31	insig
NMW0375	C11H13NO4	Dioxacarb	Heterocyclic compound	6988-21-2	4.60E+03	3.91E+03	4.39E+03	8.98E+03	7.10E+03	4.52E+03	3.07E+03	5.66E+03	4.96E+03	2.90E+03	3.34E+03	3.88E+03	3.68E+03	4.32E+03	2.79E+03	4.18E+03	3.89E+03	5.41E+03	3.70E+03	4.12E+03	3.38E+03	3.56E+03	2.95E+03	5.00E+03	3.74E+03	4.31E+03	4.31E+03	3.80E+03	3.21E+03	2.86E+03	0.67	0.01	insig
XMW1056	C6H10O2	2-Butenoic acid, ethyl ester, (Z)-	Ester	6776-19-8	1.99E+03	1.82E+03	1.31E+03	3.25E+03	2.99E+03	2.85E+03	2.83E+03	4.17E+03	4.03E+03	4.85E+03	6.36E+03	5.43E+03	2.76E+03	2.20E+03	2.70E+03	4.66E+03	4.55E+03	4.06E+03	4.44E+03	3.35E+03	3.78E+03	3.27E+03	5.19E+03	5.91E+03	4.94E+03	5.29E+03	5.21E+03	7.57E+03	7.26E+03	9.72E+03	0.11	0	insig
XMW1463	C12H20O3	2-Oxabicyclo[2.2.2]octan-6-ol, 1,3,3-trimethyl-, acetate	Ester	57709-95-2	4.97E+03	5.06E+03	3.77E+03	1.77E+03	1.47E+03	1.33E+03	1.62E+03	1.24E+03	1.20E+03	1.68E+03	1.58E+03	1.75E+03	1.49E+03	1.43E+03	1.26E+03	1.47E+03	1.51E+03	1.55E+03	1.38E+03	1.33E+03	1.54E+03	2.10E+03	1.58E+03	1.95E+03	1.46E+03	1.94E+03	1.65E+03	2.52E+03	2.21E+03	1.64E+03	1.41	0	sig
XMW0573	C4H8N2	1,5-Diazabicyclo[3.1.0]hexane	Heterocyclic compound	13090-31-8	2.09E+05	1.82E+05	1.43E+05	1.73E+05	1.60E+05	1.57E+05	1.53E+05	2.17E+05	1.91E+05	1.49E+05	1.77E+05	1.52E+05	1.66E+05	1.40E+05	1.49E+05	1.50E+05	1.50E+05	1.50E+05	1.50E+05	1.37E+05	1.46E+05	1.39E+05	1.45E+05	2.19E+05	1.34E+05	1.63E+05	1.46E+05	1.27E+05	1.37E+05	1.62E+05	0.39	0.3	insig
XMW1400	C6H14FO2P	n-Pentyl methylphosphonofluoridate	Others	13454-59-6	5.92E+04	4.55E+04	4.96E+04	2.17E+04	1.74E+04	1.64E+04	1.85E+04	2.44E+04	1.97E+04	2.22E+04	2.38E+04	2.03E+04	1.97E+04	2.23E+04	1.72E+04	1.94E+04	2.11E+04	2.20E+04	2.25E+04	1.94E+04	2.23E+04	2.53E+04	2.50E+04	2.71E+04	2.19E+04	2.69E+04	2.57E+04	2.53E+04	2.62E+04	2.64E+04	1.56	0	sig
XMW0735	C10H12O	Benzenemethanol, .alpha.-2-propenyl-	Alcohol	936-58-3	8.99E+05	1.02E+06	9.93E+05	5.61E+05	5.91E+05	4.90E+05	4.99E+05	6.63E+05	6.04E+05	5.04E+05	5.30E+05	5.67E+05	5.16E+05	5.27E+05	4.55E+05	4.76E+05	5.33E+05	5.73E+05	5.17E+05	5.26E+05	5.67E+05	5.46E+05	4.86E+05	6.29E+05	4.82E+05	5.49E+05	5.37E+05	5.02E+05	5.17E+05	4.84E+05	0.84	0	insig
NMW0093	C10H14O	D-Verbenone	Terpenoids	18309-32-5	2.41E+04	2.13E+04	2.47E+04	9.85E+03	9.14E+03	8.31E+03	8.93E+03	9.21E+03	8.82E+03	9.11E+03	9.94E+03	1.02E+04	8.67E+03	9.22E+03	8.99E+03	8.95E+03	1.10E+04	9.30E+03	1.00E+04	9.29E+03	9.94E+03	1.09E+04	1.12E+04	1.25E+04	1.18E+04	1.04E+04	1.12E+04	1.24E+04	1.18E+04	1.01E+04	1.55	0	sig
KMW0606	C15H24	.alpha.-Muurolene	Terpenoids	10208-80-7	3.52E+04	3.14E+04	3.33E+04	3.96E+04	4.62E+04	4.05E+04	4.95E+04	4.66E+04	4.50E+04	4.61E+04	4.00E+04	4.68E+04	3.24E+04	4.81E+04	3.64E+04	4.05E+04	4.69E+04	4.66E+04	4.66E+04	5.14E+04	4.90E+04	4.66E+04	4.24E+04	3.57E+04	5.23E+04	4.60E+04	4.93E+04	5.46E+04	5.13E+04	3.81E+04	0.25	0.01	insig
NMW0302	C15H26O	2,6,10-Dodecatrien-1-ol, 3,7,11-trimethyl-, (Z,E)-	Terpenoids	3790-71-4	4.59E+03	8.42E+03	6.77E+03	1.11E+04	1.32E+04	9.29E+03	1.18E+04	1.44E+04	1.49E+04	1.07E+04	8.72E+03	9.90E+03	7.32E+03	1.13E+04	9.19E+03	1.05E+04	8.85E+03	1.24E+04	9.98E+03	1.32E+04	1.10E+04	8.33E+03	7.54E+03	7.62E+03	1.81E+04	1.81E+04	1.99E+04	1.55E+04	1.19E+04	1.00E+04	0.25	0	insig
XMW1401	C11H20O2	n-Valeric acid cis-3-hexenyl ester	Ester	35852-46-1	1.81E+05	1.40E+05	1.16E+05	1.62E+05	7.85E+04	1.35E+05	1.08E+05	8.80E+04	1.18E+05	1.82E+05	1.76E+05	1.40E+05	8.80E+04	1.39E+05	1.10E+05	1.06E+05	1.28E+05	1.69E+05	1.51E+05	1.24E+05	1.41E+05	1.46E+05	1.69E+05	1.76E+05	1.26E+05	1.19E+05	1.62E+05	1.85E+05	2.60E+05	1.49E+05	0.8	0.05	insig
D442	C9H16O2	2(3H)-Furanone, 5-butyldihydro-4-methyl-	Heterocyclic compound	39212-23-2	7.86E+03	9.23E+03	6.15E+03	1.51E+04	1.66E+04	1.51E+04	2.11E+04	2.37E+04	2.22E+04	1.36E+04	1.30E+04	1.42E+04	1.80E+04	1.53E+04	1.64E+04	1.78E+04	1.67E+04	1.89E+04	2.14E+04	1.85E+04	1.75E+04	1.89E+04	1.66E+04	1.82E+04	2.19E+04	2.12E+04	2.01E+04	1.96E+04	1.75E+04	1.76E+04	0.63	0	insig
KMW0637	C11H20O2	2H-Pyran-2-one, 6-hexyltetrahydro-	Ester	710-04-3	6.98E+03	1.55E+04	1.15E+04	1.84E+04	2.06E+04	1.73E+04	2.54E+04	2.36E+04	2.79E+04	2.04E+04	1.65E+04	2.16E+04	1.25E+04	1.95E+04	1.70E+04	2.29E+04	2.13E+04	2.24E+04	2.16E+04	2.58E+04	2.29E+04	1.56E+04	1.67E+04	1.57E+04	2.99E+04	2.78E+04	3.74E+04	3.06E+04	2.51E+04	2.17E+04	0.22	0	insig
XMW0569	C6H14O	2-Hexanol, (R)-	Alcohol	26549-24-6	9.03E+05	9.80E+05	8.77E+05	1.04E+06	1.01E+06	9.94E+05	1.01E+06	1.22E+06	1.07E+06	9.68E+05	9.82E+05	9.72E+05	1.01E+06	9.31E+05	9.59E+05	9.32E+05	9.59E+05	1.01E+06	9.79E+05	9.97E+05	9.94E+05	9.95E+05	9.41E+05	1.26E+06	9.41E+05	9.20E+05	9.98E+05	9.05E+05	9.98E+05	1.08E+06	0.66	0.2	insig
KMW0079	C8H18	Octane	Hydrocarbons	111-65-9	4.04E+04	1.35E+04	1.19E+04	2.13E+04	1.79E+04	1.33E+04	1.55E+04	2.24E+04	1.90E+04	1.95E+04	2.20E+04	2.04E+04	1.84E+04	1.15E+04	1.56E+04	2.11E+04	1.90E+04	1.70E+04	1.71E+04	1.56E+04	1.59E+04	1.52E+04	2.64E+04	2.24E+04	1.72E+04	1.79E+04	2.44E+04	2.10E+04	2.38E+04	2.33E+04	0.34	0.85	insig
XMW0411	C8H16O	Cyclohexanol, 2,6-dimethyl-	Alcohol	5337-72-4	4.35E+05	4.53E+05	4.05E+05	3.75E+05	4.24E+05	4.19E+05	5.23E+05	6.90E+05	5.94E+05	6.27E+05	6.66E+05	6.01E+05	4.16E+05	4.94E+05	3.81E+05	7.09E+05	7.07E+05	6.18E+05	8.86E+05	6.54E+05	7.20E+05	7.34E+05	8.72E+05	6.93E+05	1.34E+06	1.30E+06	1.06E+06	2.05E+06	2.21E+06	2.10E+06	1.09	0	sig
XMW1392	C11H16	2-Methyl-7-exo-vinylbicyclo[4.2.0]oct-1(2)-ene	Hydrocarbons	107914-89-6	1.81E+07	1.11E+07	1.26E+07	7.46E+06	6.01E+06	6.13E+06	5.89E+06	6.90E+06	5.85E+06	6.91E+06	7.07E+06	7.38E+06	6.29E+06	6.58E+06	6.49E+06	6.86E+06	7.13E+06	7.40E+06	6.88E+06	6.40E+06	6.67E+06	7.77E+06	8.20E+06	8.43E+06	8.08E+06	6.47E+06	7.64E+06	8.71E+06	8.46E+06	7.21E+06	1.46	0	sig
D188	C5H5N3O	Pyrazinamide	Heterocyclic compound	98-96-4	5.69E+05	5.28E+05	5.90E+05	2.42E+05	2.17E+05	1.89E+05	1.78E+05	1.84E+05	1.70E+05	2.11E+05	1.96E+05	2.29E+05	1.70E+05	1.96E+05	1.88E+05	1.94E+05	2.33E+05	2.31E+05	2.08E+05	2.01E+05	2.06E+05	2.27E+05	2.24E+05	2.05E+05	2.43E+05	1.88E+05	2.30E+05	2.86E+05	2.66E+05	2.14E+05	1.38	0	sig
WMW0126	C9H16	1,3-Hexadiene, 3-ethyl-2-methyl-	Hydrocarbons	61142-36-7	3.02E+05	2.86E+05	3.31E+05	1.33E+05	1.27E+05	1.31E+05	1.43E+05	1.70E+05	1.49E+05	1.75E+05	1.94E+05	1.78E+05	1.50E+05	1.54E+05	1.53E+05	1.84E+05	1.91E+05	1.78E+05	2.04E+05	1.83E+05	2.04E+05	2.10E+05	2.42E+05	2.46E+05	2.52E+05	1.99E+05	2.27E+05	2.99E+05	3.13E+05	3.22E+05	1.96	0	sig
XMW0952	C12H24O2	4-Methylhexyl 3-methylbutanoate	Ester	1215127-80-2	1.33E+04	1.78E+04	1.15E+04	3.04E+04	3.36E+04	3.00E+04	4.05E+04	4.01E+04	4.36E+04	2.60E+04	2.61E+04	2.79E+04	3.67E+04	2.87E+04	3.31E+04	3.49E+04	3.08E+04	3.41E+04	3.87E+04	3.21E+04	3.08E+04	3.38E+04	3.01E+04	3.39E+04	3.89E+04	3.67E+04	3.64E+04	3.66E+04	3.22E+04	3.09E+04	0.86	0	insig
XMW0553	C10H10O3	2-Acetoxyacetophenone	Ketone	7250-94-4	1.08E+04	1.60E+04	9.92E+03	8.16E+03	7.82E+03	6.39E+03	6.92E+03	7.42E+03	6.65E+03	7.42E+03	6.98E+03	8.60E+03	6.29E+03	8.46E+03	6.53E+03	5.73E+03	7.18E+03	6.42E+03	7.57E+03	8.20E+03	7.35E+03	7.52E+03	7.15E+03	5.86E+03	6.06E+03	6.08E+03	7.04E+03	8.58E+03	9.36E+03	5.84E+03	0.73	0	insig
XMW0979	C15H24	(4R,4aS,6S)-4,4a-Dimethyl-6-(prop-1-en-2-yl)-1,2,3,4,4a,5,6,7-octahydronaphthalene	Terpenoids	823810-22-6	4.36E+03	8.07E+03	3.48E+03	5.91E+03	5.26E+03	5.48E+03	7.76E+03	8.83E+03	6.59E+03	7.35E+03	5.79E+03	5.58E+03	6.45E+03	6.96E+03	4.45E+03	6.33E+03	6.53E+03	5.04E+03	9.54E+03	6.25E+03	7.65E+03	1.05E+04	5.93E+03	5.10E+03	8.12E+03	8.39E+03	5.85E+03	6.47E+03	7.38E+03	4.53E+03	0.14	0.48	insig
XMW0388	C15H24	(4aR,8aR)-5,8a-dimethyl-3-propan-2-ylidene-1,2,4,4a,7,8-hexahydronaphthalene?	Terpenoids	6813-21-4	2.85E+04	3.12E+04	2.78E+04	3.22E+04	3.62E+04	3.32E+04	4.06E+04	3.93E+04	3.70E+04	3.81E+04	3.43E+04	3.85E+04	2.84E+04	3.93E+04	2.98E+04	3.44E+04	4.09E+04	4.10E+04	4.33E+04	4.51E+04	4.25E+04	4.31E+04	3.96E+04	3.23E+04	4.86E+04	3.83E+04	4.31E+04	5.19E+04	5.10E+04	3.61E+04	0.29	0	insig
XMW0150	C13H18N2S	2-Amino-6-t-butyl-3-cyano-4,5,6,7-tetrahydrothianaphthene	Heterocyclic compound	42159-76-2	6.45E+04	7.37E+04	7.46E+04	3.29E+04	3.87E+04	2.70E+04	2.97E+04	2.86E+04	4.48E+04	2.86E+04	4.43E+04	3.05E+04	3.75E+04	4.23E+04	2.90E+04	4.89E+04	4.05E+04	5.37E+04	5.54E+04	4.18E+04	4.32E+04	4.92E+04	3.90E+04	4.37E+04	4.16E+04	4.86E+04	3.64E+04	3.30E+04	2.70E+04	2.34E+04	0.9	0	insig
XMW0522	C8H11N	Pyridine, 3-propyl-	Heterocyclic compound	4673-31-8	3.32E+05	2.98E+05	3.64E+05	1.17E+05	1.14E+05	1.10E+05	1.26E+05	1.46E+05	1.18E+05	1.44E+05	1.68E+05	1.47E+05	1.38E+05	1.32E+05	1.50E+05	1.42E+05	1.61E+05	1.47E+05	1.63E+05	1.49E+05	1.65E+05	1.78E+05	2.05E+05	1.92E+05	1.88E+05	1.39E+05	1.62E+05	1.93E+05	1.91E+05	1.99E+05	1.77	0	sig
NMW0033	C5H5NO	2(1H)-Pyridinone	Heterocyclic compound	142-08-5	2.76E+06	2.16E+06	2.39E+06	7.07E+05	5.33E+05	5.03E+05	5.93E+05	7.19E+05	6.15E+05	6.74E+05	7.26E+05	6.73E+05	5.82E+05	6.48E+05	5.35E+05	5.78E+05	6.27E+05	7.29E+05	6.55E+05	5.78E+05	6.51E+05	7.77E+05	7.85E+05	8.52E+05	6.49E+05	7.62E+05	7.66E+05	7.91E+05	7.96E+05	7.64E+05	1.41	0	sig
XMW1389	C9H12O	2,3-Dimethylanisole	Others	2944-49-2	2.70E+04	2.10E+04	2.72E+04	9.49E+03	7.72E+03	8.95E+03	8.35E+03	1.08E+04	8.86E+03	1.06E+04	1.18E+04	1.12E+04	8.70E+03	9.27E+03	9.74E+03	1.08E+04	1.11E+04	1.10E+04	1.19E+04	9.70E+03	1.18E+04	1.24E+04	1.57E+04	1.48E+04	1.30E+04	1.11E+04	1.29E+04	1.67E+04	1.64E+04	1.83E+04	1.81	0	sig
XMW1094	C13H20	Megastigma-4,6(Z),8(E)-triene	Hydrocarbons	51468-85-0	2.13E+04	3.85E+04	1.88E+04	3.36E+04	3.37E+04	3.84E+04	4.97E+04	4.91E+04	3.93E+04	4.41E+04	4.08E+04	3.51E+04	4.12E+04	3.77E+04	2.57E+04	3.48E+04	4.25E+04	3.26E+04	5.66E+04	3.46E+04	4.48E+04	5.20E+04	4.00E+04	3.03E+04	4.36E+04	4.21E+04	3.30E+04	3.60E+04	3.96E+04	2.73E+04	0.69	0.14	insig
XMW1337	C13H28	Nonane, 3-methyl-5-propyl-	Hydrocarbons	31081-18-2	1.03E+04	9.14E+03	7.95E+03	8.81E+03	7.83E+03	8.87E+03	1.00E+04	1.01E+04	8.38E+03	1.08E+04	1.23E+04	9.03E+03	8.01E+03	1.01E+04	6.77E+03	9.77E+03	9.51E+03	8.42E+03	1.17E+04	9.57E+03	1.08E+04	1.18E+04	9.23E+03	1.08E+04	8.66E+03	8.33E+03	9.53E+03	1.10E+04	1.16E+04	1.10E+04	0.42	0.03	insig
XMW0658	C7H12O2	2-Heptenoic Acid	Acid	18999-28-5	9.94E+05	7.81E+05	8.47E+05	3.51E+05	2.76E+05	2.74E+05	3.06E+05	3.96E+05	3.29E+05	3.56E+05	3.83E+05	3.22E+05	3.10E+05	3.61E+05	2.65E+05	2.92E+05	3.26E+05	3.45E+05	3.53E+05	3.14E+05	3.53E+05	4.12E+05	3.94E+05	4.35E+05	3.34E+05	4.07E+05	3.88E+05	3.69E+05	3.83E+05	3.84E+05	1.41	0	sig
XMW1332	C8H14O2	2,2'-Bifuran, octahydro-	Heterocyclic compound	1592-33-2	5.21E+02	3.19E+03	1.59E+03	7.58E+03	8.41E+03	7.48E+03	9.99E+03	8.86E+03	1.03E+04	7.04E+03	6.24E+03	6.66E+03	9.09E+03	7.20E+03	9.51E+03	7.72E+03	8.34E+03	9.06E+03	9.57E+03	9.70E+03	8.10E+03	7.83E+03	9.08E+03	8.33E+03	9.38E+03	7.48E+03	8.73E+03	8.88E+03	8.98E+03	7.84E+03	0.91	0	insig
XMW0180	C6H10O3	2-Propenoic acid, 2-methoxyethyl ester	Ester	3121-61-7	2.21E+06	1.81E+06	1.98E+06	5.75E+05	4.80E+05	5.23E+05	4.98E+05	7.64E+05	6.46E+05	4.97E+05	5.97E+05	5.15E+05	4.61E+05	4.19E+05	4.71E+05	4.20E+05	4.31E+05	4.20E+05	4.18E+05	4.27E+05	4.41E+05	4.77E+05	5.80E+05	7.10E+05	4.16E+05	4.87E+05	4.10E+05	4.21E+05	4.07E+05	5.36E+05	0.8	0	insig
D372	C7H14O	2-Hepten-1-ol, (E)-	Alcohol	33467-76-4	3.12E+05	2.46E+05	3.41E+05	1.80E+05	1.48E+05	1.47E+05	1.12E+05	2.02E+05	1.60E+05	1.72E+05	2.32E+05	1.87E+05	1.36E+05	1.28E+05	1.36E+05	1.73E+05	1.71E+05	1.75E+05	1.80E+05	1.32E+05	1.49E+05	1.52E+05	2.55E+05	2.17E+05	1.79E+05	2.26E+05	2.00E+05	2.42E+05	2.28E+05	3.10E+05	1.44	0	sig
XMW0099	C13H28	Decane, 2,3,5-trimethyl-	Hydrocarbons	62238-11-3	7.35E+04	6.81E+04	5.31E+04	1.48E+05	1.61E+05	1.41E+05	2.02E+05	1.91E+05	1.98E+05	1.24E+05	1.15E+05	1.34E+05	1.67E+05	1.43E+05	1.58E+05	1.72E+05	1.46E+05	1.62E+05	1.83E+05	1.69E+05	1.62E+05	1.68E+05	1.32E+05	1.49E+05	1.99E+05	1.90E+05	1.91E+05	1.78E+05	1.54E+05	1.43E+05	0.8	0	insig
XMW0089	C10H18O	4-Decenal, (E)-	Aldehyde	65405-70-1	2.66E+04	3.63E+04	3.12E+04	8.08E+04	9.52E+04	9.96E+04	1.05E+05	1.25E+05	1.42E+05	9.48E+04	1.06E+05	9.59E+04	1.16E+05	8.50E+04	1.04E+05	1.33E+05	1.11E+05	1.13E+05	1.40E+05	1.10E+05	1.16E+05	1.10E+05	1.09E+05	1.30E+05	1.23E+05	1.08E+05	1.26E+05	1.20E+05	1.13E+05	1.14E+05	0.79	0	insig
w02	C10H18O	2,4-Decadien-1-ol	Alcohol	14507-02-9	1.03E+05	6.75E+04	5.74E+04	5.36E+04	4.46E+04	3.35E+04	3.47E+04	4.17E+04	3.84E+04	3.92E+04	4.09E+04	4.93E+04	4.24E+04	3.75E+04	3.73E+04	3.78E+04	4.16E+04	4.27E+04	4.29E+04	3.74E+04	3.79E+04	4.13E+04	4.35E+04	3.92E+04	4.67E+04	4.15E+04	4.23E+04	5.10E+04	4.71E+04	3.89E+04	1.05	0	sig
KMW0736	C9H10O3	Apocynin	Ketone	498-02-2	7.39E+04	1.11E+05	1.03E+05	6.03E+04	5.51E+04	3.10E+04	2.89E+04	8.48E+04	8.63E+04	3.03E+04	6.17E+04	4.62E+04	4.12E+04	7.20E+04	2.83E+04	3.24E+04	4.18E+04	5.36E+04	2.98E+04	4.18E+04	4.48E+04	3.82E+04	3.33E+04	2.84E+04	3.51E+04	8.71E+04	3.81E+04	4.05E+04	3.00E+04	2.34E+04	0.16	0.02	insig
KMW0582	C15H24	.beta.-Guaiene	Terpenoids	88-84-6	1.40E+05	2.07E+05	1.90E+05	1.18E+05	1.04E+05	6.36E+04	6.34E+04	1.64E+05	1.63E+05	6.39E+04	1.18E+05	8.85E+04	8.04E+04	1.36E+05	5.33E+04	6.37E+04	8.27E+04	1.01E+05	6.41E+04	8.01E+04	8.94E+04	7.47E+04	6.57E+04	5.67E+04	6.76E+04	1.66E+05	7.18E+04	7.70E+04	6.01E+04	4.57E+04	0.1	0.02	insig
XMW0552	C13H16O2	2,2'-Isopropylidenebis(5-methylfuran)	Heterocyclic compound	59212-75-8	4.76E+03	5.48E+03	4.66E+03	3.74E+03	4.23E+03	2.51E+03	3.15E+03	4.48E+03	5.63E+03	3.03E+03	3.70E+03	2.94E+03	3.20E+03	4.37E+03	2.38E+03	3.00E+03	2.89E+03	4.02E+03	3.46E+03	3.07E+03	2.60E+03	2.80E+03	2.62E+03	1.65E+03	3.36E+03	5.93E+03	3.09E+03	2.99E+03	2.66E+03	2.19E+03	0.04	0.03	insig
KMW0669	C6H10O3	Pantolactone	Ester	599-04-2	9.32E+03	2.92E+04	1.49E+04	5.55E+03	6.17E+03	5.98E+03	9.60E+03	9.20E+03	1.00E+04	7.03E+03	8.48E+03	6.68E+03	7.85E+03	5.40E+03	7.76E+03	1.13E+04	8.47E+03	7.81E+03	8.97E+03	7.06E+03	8.25E+03	8.72E+03	1.02E+04	9.54E+03	9.21E+03	8.45E+03	9.70E+03	1.11E+04	1.05E+04	9.66E+03	1.42	0.03	sig
WMW0205	C8H14O2	2,5-Octanedione	Ketone	3214-41-3	4.17E+04	2.82E+04	2.53E+04	1.24E+05	1.01E+05	1.11E+05	1.18E+05	2.73E+05	1.92E+05	1.27E+05	1.29E+05	1.28E+05	1.06E+05	1.53E+05	1.05E+05	1.26E+05	9.81E+04	1.22E+05	1.07E+05	1.04E+05	1.16E+05	1.15E+05	1.14E+05	1.32E+05	1.24E+05	1.41E+05	1.27E+05	1.30E+05	1.14E+05	1.87E+05	1.01	0	sig
KMW0056	C5H12O	1-Pentanol	Alcohol	71-41-0	9.21E+04	1.14E+05	9.83E+04	2.08E+05	1.93E+05	2.31E+05	1.75E+05	3.26E+05	2.64E+05	2.15E+05	2.29E+05	2.24E+05	1.56E+05	2.08E+05	1.83E+05	1.80E+05	1.71E+05	1.94E+05	1.93E+05	1.84E+05	1.73E+05	1.73E+05	2.06E+05	2.12E+05	1.97E+05	2.42E+05	1.86E+05	1.95E+05	1.66E+05	2.53E+05	1.13	0	sig
XMW0534	C10H14O	Bicyclo[3.1.1]hept-3-en-2-one, 4,6,6-trimethyl-, (1S)-	Terpenoids	1196-01-6	1.13E+05	8.97E+04	8.92E+04	2.68E+04	2.16E+04	2.06E+04	2.52E+04	3.06E+04	2.89E+04	3.08E+04	3.69E+04	3.06E+04	2.49E+04	2.90E+04	2.22E+04	3.72E+04	3.62E+04	3.84E+04	3.83E+04	3.42E+04	3.65E+04	4.64E+04	3.88E+04	3.99E+04	4.73E+04	5.03E+04	4.71E+04	7.04E+04	7.13E+04	6.71E+04	1.93	0	sig
KMW0508	C10H14O	p-Cymen-7-ol	Alcohol	536-60-7	2.61E+04	2.16E+04	2.73E+04	1.83E+04	1.67E+04	1.40E+04	1.32E+04	1.46E+04	1.25E+04	1.58E+04	1.48E+04	1.56E+04	1.31E+04	1.51E+04	1.20E+04	1.33E+04	1.52E+04	1.63E+04	1.43E+04	1.35E+04	1.55E+04	1.40E+04	1.71E+04	1.83E+04	1.71E+04	1.43E+04	1.68E+04	1.98E+04	1.77E+04	1.45E+04	1.24	0	sig
XMW0461	C12H20O2	cis-3-Hexenyl cis-3-hexenoate	Ester	61444-38-0	4.49E+04	1.21E+05	1.02E+05	8.24E+03	9.68E+03	8.46E+03	2.09E+04	1.64E+04	1.87E+04	1.08E+04	9.40E+03	1.13E+04	1.23E+04	8.42E+03	1.25E+04	1.36E+04	1.57E+04	1.42E+04	9.89E+03	1.15E+04	1.02E+04	1.08E+04	1.19E+04	1.20E+04	6.45E+03	6.39E+03	8.66E+03	9.11E+03	8.78E+03	6.57E+03	0.72	0	insig
KMW0551	C14H30	Tetradecane	Hydrocarbons	629-59-4	1.18E+05	1.75E+05	1.45E+05	4.32E+05	4.73E+05	4.78E+05	6.66E+05	6.03E+05	7.02E+05	4.77E+05	4.47E+05	4.97E+05	4.28E+05	4.37E+05	4.68E+05	7.11E+05	5.93E+05	5.97E+05	7.05E+05	6.57E+05	6.63E+05	5.38E+05	5.51E+05	5.72E+05	6.25E+05	5.12E+05	7.91E+05	7.22E+05	6.45E+05	6.21E+05	0.65	0	insig
KMW0598	C13H26O	Tridecanal	Aldehyde	10486-19-8	2.19E+04	3.12E+04	2.65E+04	4.01E+04	3.10E+04	2.13E+04	3.33E+04	3.63E+04	3.18E+04	2.26E+04	1.71E+04	2.09E+04	2.57E+04	2.57E+04	2.54E+04	2.51E+04	2.60E+04	3.12E+04	2.52E+04	3.08E+04	2.96E+04	3.22E+04	2.38E+04	2.38E+04	3.45E+04	4.24E+04	3.04E+04	2.84E+04	2.44E+04	2.14E+04	0.05	0.02	insig
w43	C6H10O2	2-Oxepanone	Ester	502-44-3	6.61E+04	7.08E+04	6.33E+04	5.47E+04	5.66E+04	5.48E+04	5.68E+04	7.03E+04	6.41E+04	5.36E+04	6.33E+04	5.69E+04	5.90E+04	5.12E+04	5.35E+04	5.64E+04	5.87E+04	5.83E+04	6.11E+04	5.62E+04	6.05E+04	5.82E+04	5.53E+04	7.14E+04	5.74E+04	5.99E+04	6.02E+04	5.55E+04	5.76E+04	6.09E+04	0.72	0.08	insig
KMW0271	C7H8O	Phenol, 3-methyl-	Phenol	108-39-4	8.01E+04	5.77E+04	6.30E+04	2.92E+04	2.56E+04	2.43E+04	2.90E+04	3.42E+04	2.93E+04	3.07E+04	3.39E+04	2.83E+04	2.98E+04	3.12E+04	2.47E+04	2.83E+04	2.90E+04	3.02E+04	3.35E+04	2.77E+04	3.02E+04	3.55E+04	3.49E+04	3.63E+04	3.32E+04	3.57E+04	3.52E+04	3.61E+04	3.62E+04	3.35E+04	1.53	0	sig
NMW0036	C6H9NO	1-ethenyl-2-Pyrrolidinone	Heterocyclic compound	88-12-0	2.40E+06	2.30E+06	2.42E+06	1.30E+06	1.15E+06	1.12E+06	1.10E+06	1.34E+06	1.22E+06	1.24E+06	1.34E+06	1.23E+06	1.13E+06	1.20E+06	1.09E+06	1.19E+06	1.22E+06	1.26E+06	1.24E+06	1.16E+06	1.27E+06	1.38E+06	1.38E+06	1.55E+06	1.24E+06	1.27E+06	1.31E+06	1.29E+06	1.30E+06	1.36E+06	1.35	0	sig
XMW0726	C10H14O	Benzene, (1-methoxypropyl)-	Aromatics	59588-12-4	1.32E+07	1.13E+07	1.24E+07	5.65E+06	4.58E+06	4.58E+06	4.44E+06	5.40E+06	4.94E+06	5.35E+06	5.93E+06	5.23E+06	4.71E+06	5.23E+06	4.51E+06	5.13E+06	5.19E+06	5.42E+06	5.37E+06	4.93E+06	5.48E+06	6.28E+06	6.34E+06	6.67E+06	5.46E+06	5.56E+06	5.80E+06	5.84E+06	5.75E+06	6.09E+06	1.44	0	sig
XMW0531	C10H16O	Bicyclo[3.1.1]heptan-3-one, 2,6,6-trimethyl-, (1.alpha.,2.beta.,5.alpha.)-	Terpenoids	15358-88-0	1.73E+05	1.07E+05	1.16E+05	6.54E+04	5.94E+04	5.36E+04	6.16E+04	7.48E+04	6.74E+04	6.85E+04	7.32E+04	7.03E+04	6.12E+04	6.20E+04	5.64E+04	6.23E+04	6.99E+04	7.52E+04	7.13E+04	6.05E+04	6.54E+04	7.33E+04	7.69E+04	7.98E+04	6.51E+04	7.93E+04	7.67E+04	8.60E+04	8.79E+04	7.38E+04	1.48	0	sig
KMW0313	C10H18O	Cyclohexanone, 5-methyl-2-(1-methylethyl)-, trans-	Terpenoids	89-80-5	1.68E+03	2.61E+03	1.97E+03	2.22E+03	3.00E+03	2.51E+03	3.30E+03	3.18E+03	3.51E+03	3.05E+03	2.72E+03	2.73E+03	3.47E+03	2.30E+03	2.55E+03	3.57E+03	2.61E+03	3.07E+03	2.92E+03	2.63E+03	2.89E+03	2.90E+03	2.69E+03	3.35E+03	2.87E+03	2.48E+03	2.95E+03	2.93E+03	2.82E+03	2.81E+03	0.63	0.04	insig
D141	C10H20O2	Acetic acid, 2-ethylhexyl ester	Ester	103-09-3	1.50E+03	1.92E+03	1.85E+03	2.85E+03	2.71E+03	2.37E+03	3.73E+03	3.72E+03	4.09E+03	2.84E+03	3.15E+03	2.53E+03	3.49E+03	2.25E+03	3.45E+03	3.64E+03	3.17E+03	3.26E+03	3.75E+03	3.01E+03	3.26E+03	3.11E+03	3.76E+03	4.04E+03	3.89E+03	3.43E+03	3.65E+03	4.18E+03	4.10E+03	4.28E+03	0.13	0	insig
KMW0354	C9H16O	2,6-Nonadien-1-ol	Alcohol	7786-44-9	2.18E+05	3.56E+05	3.19E+05	1.35E+05	1.28E+05	1.03E+05	9.52E+04	2.02E+05	1.72E+05	9.55E+04	1.52E+05	1.08E+05	9.85E+04	1.20E+05	8.29E+04	9.17E+04	9.84E+04	1.15E+05	9.39E+04	9.30E+04	1.08E+05	9.45E+04	9.45E+04	1.16E+05	8.55E+04	1.53E+05	1.00E+05	7.79E+04	7.76E+04	8.48E+04	0.37	0	insig
NMW0070	C9H8O2	1,2-Propanedione, 1-phenyl-	Ketone	579-07-7	4.08E+03	3.87E+03	3.73E+03	6.89E+03	5.68E+03	4.37E+03	5.33E+03	8.23E+03	6.47E+03	5.39E+03	5.32E+03	4.39E+03	6.34E+03	5.88E+03	5.20E+03	5.15E+03	5.96E+03	6.09E+03	5.79E+03	4.78E+03	5.50E+03	6.24E+03	7.15E+03	5.77E+03	6.61E+03	9.24E+03	7.18E+03	8.00E+03	7.05E+03	6.85E+03	0.03	0	insig
KMW0123	C7H12O	4-Heptenal, (Z)-	Aldehyde	6728-31-0	7.93E+03	7.44E+03	7.47E+03	1.16E+04	1.33E+04	1.21E+04	1.41E+04	1.88E+04	1.77E+04	1.10E+04	2.08E+04	1.36E+04	1.73E+04	1.02E+04	1.32E+04	1.24E+04	1.14E+04	1.07E+04	1.50E+04	9.13E+03	1.00E+04	9.15E+03	1.08E+04	1.26E+04	9.74E+03	1.04E+04	1.12E+04	8.23E+03	8.10E+03	9.46E+03	1.54	0.01	sig
XMW1471	C8H17N	1-ButanAmine, N-methyl-N-2-propenyl-	Amine	24209-62-9	2.32E+05	4.87E+05	5.10E+05	4.15E+05	4.16E+05	4.18E+05	4.53E+05	3.22E+05	3.20E+05	3.28E+05	8.31E+04	3.16E+05	4.35E+05	4.36E+05	4.11E+05	2.88E+05	3.94E+05	4.22E+05	3.68E+05	4.63E+05	4.32E+05	5.06E+05	2.67E+05	4.09E+05	4.07E+05	3.20E+05	3.70E+05	4.02E+05	4.55E+05	3.89E+05	0.39	0.34	insig
XMW0444	C2H3N5	1,2,4,5-Tetrazin-3-Amine	Heterocyclic compound	79329-74-1	2.54E+03	5.16E+03	3.45E+03	6.15E+03	7.56E+03	8.71E+03	1.16E+04	1.13E+04	1.15E+04	8.86E+03	8.91E+03	7.41E+03	9.01E+03	7.21E+03	1.08E+04	9.73E+03	9.74E+03	1.01E+04	1.12E+04	1.03E+04	9.58E+03	8.55E+03	9.16E+03	1.09E+04	1.02E+04	6.31E+03	9.63E+03	7.61E+03	1.10E+04	9.48E+03	0.81	0	insig
D308	C6H12S	Allyl Sulfur compounds	Sulfur compounds	27817-67-0	1.30E+06	1.59E+06	1.33E+06	2.01E+05	1.25E+05	1.29E+05	1.14E+05	2.42E+05	2.03E+05	1.51E+05	1.94E+05	1.46E+05	1.17E+05	1.08E+05	1.32E+05	1.65E+05	1.26E+05	1.25E+05	1.19E+05	9.92E+04	1.11E+05	1.54E+05	2.14E+05	2.56E+05	1.09E+05	1.81E+05	1.22E+05	1.36E+05	1.49E+05	1.85E+05	1.04	0	sig
WMW0186	C7H14O2	Acetic acid, pentyl ester	Ester	628-63-7	2.05E+03	1.31E+03	1.47E+03	5.77E+03	6.71E+03	4.46E+03	4.66E+03	8.63E+03	6.65E+03	3.70E+03	5.28E+03	3.00E+03	6.14E+03	4.33E+03	6.70E+03	4.49E+03	4.47E+03	4.63E+03	3.44E+03	3.65E+03	3.81E+03	5.22E+03	4.52E+03	5.75E+03	7.23E+03	9.31E+03	4.62E+03	4.15E+03	3.38E+03	4.88E+03	1	0	insig
XMW0642	C8H16O	Cyclohexanol, 3,5-dimethyl-	Alcohol	5441-52-1	1.18E+04	1.05E+04	1.00E+04	7.05E+03	6.50E+03	6.14E+03	6.81E+03	7.97E+03	7.98E+03	6.82E+03	6.45E+03	6.81E+03	7.13E+03	6.39E+03	6.58E+03	7.84E+03	7.93E+03	6.43E+03	8.94E+03	8.02E+03	8.73E+03	8.59E+03	8.94E+03	1.30E+04	9.42E+03	9.74E+03	1.04E+04	1.50E+04	1.45E+04	1.49E+04	1.74	0	sig
XMW0434	C8H14O2	4-Hexen-1-ol, acetate	Alcohol	72237-36-6	5.31E+04	2.07E+05	1.43E+05	1.07E+04	1.05E+04	8.91E+03	1.11E+04	1.26E+04	1.26E+04	8.05E+03	1.07E+04	1.06E+04	9.44E+03	7.18E+03	7.96E+03	8.10E+03	9.68E+03	7.17E+03	9.64E+03	7.60E+03	1.05E+04	1.03E+04	1.16E+04	1.28E+04	1.06E+04	9.47E+03	9.72E+03	1.05E+04	1.09E+04	1.00E+04	1.11	0	sig
XMW0177	C8H12O	Ethanone, 1-(2-methyl-1-cyclopenten-1-yl)-	Ketone	3168-90-9	5.25E+03	1.98E+03	1.21E+03	2.75E+03	1.73E+03	1.43E+03	1.37E+03	2.23E+03	1.80E+03	1.59E+03	1.97E+03	1.99E+03	2.20E+03	1.45E+03	1.72E+03	1.49E+03	1.54E+03	1.47E+03	1.46E+03	1.22E+03	9.91E+02	1.25E+03	1.84E+03	1.80E+03	1.58E+03	1.89E+03	1.56E+03	1.76E+03	1.38E+03	1.81E+03	0.01	0.54	insig
D417	C8H14O2	3-Hexen-1-ol, acetate, (E)-	Ester	3681-82-1	3.90E+05	7.04E+05	6.14E+05	2.37E+04	3.68E+04	3.86E+04	1.11E+05	8.82E+04	8.98E+04	5.50E+04	7.50E+04	4.40E+04	6.34E+04	2.69E+04	3.51E+04	4.87E+04	4.22E+04	5.04E+04	3.92E+04	4.56E+04	5.30E+04	8.11E+04	9.60E+04	1.60E+05	5.29E+04	5.28E+04	6.17E+04	6.60E+04	6.56E+04	9.01E+04	1.28	0	sig
XMW0649	C11H24	Nonane, 2,6-dimethyl-	Hydrocarbons	17302-28-2	1.44E+04	2.30E+04	1.46E+04	3.79E+04	4.43E+04	3.94E+04	6.08E+04	5.90E+04	5.74E+04	4.27E+04	4.96E+04	4.23E+04	5.32E+04	3.70E+04	5.50E+04	4.81E+04	5.14E+04	5.39E+04	5.80E+04	5.53E+04	4.92E+04	4.64E+04	5.25E+04	6.20E+04	5.84E+04	4.59E+04	5.39E+04	5.38E+04	6.22E+04	5.67E+04	0.69	0	insig
XMW0011	C10H14	Benzene, 1,4-diethyl-	Aromatics	105-05-5	1.34E+04	6.49E+03	3.76E+03	2.18E+04	1.38E+04	1.42E+04	1.54E+04	2.45E+04	2.00E+04	1.55E+04	1.77E+04	1.58E+04	1.75E+04	1.94E+04	1.69E+04	1.70E+04	1.69E+04	1.54E+04	1.60E+04	1.52E+04	1.71E+04	1.76E+04	1.54E+04	2.22E+04	1.61E+04	1.71E+04	1.61E+04	1.47E+04	1.48E+04	1.67E+04	1.06	0.01	sig
XMW0281	C11H24	Decane, 5-methyl-	Hydrocarbons	13151-35-4	1.33E+05	2.16E+05	1.57E+05	3.36E+05	3.86E+05	3.56E+05	5.13E+05	4.85E+05	4.89E+05	3.52E+05	3.79E+05	3.43E+05	4.55E+05	3.26E+05	4.47E+05	4.13E+05	4.18E+05	4.37E+05	4.84E+05	4.49E+05	3.92E+05	3.95E+05	4.19E+05	4.70E+05	4.80E+05	3.69E+05	4.44E+05	4.21E+05	4.69E+05	4.24E+05	0.78	0	insig
NMW0023	C8H8O	BenzAldehyde, 2-methyl-	Aldehyde	529-20-4	4.26E+04	4.30E+04	4.52E+04	4.47E+04	5.18E+04	5.02E+04	6.23E+04	6.87E+04	6.63E+04	6.65E+04	7.55E+04	7.68E+04	6.26E+04	5.15E+04	6.14E+04	7.26E+04	7.64E+04	7.06E+04	7.87E+04	7.08E+04	7.37E+04	7.29E+04	1.04E+05	8.38E+04	9.48E+04	7.72E+04	9.25E+04	1.09E+05	1.12E+05	1.11E+05	0.63	0	insig
XMW1067	C9H16O2	Butanoic acid, 2-pentenyl ester, (Z)-	Ester	42125-13-3	2.39E+06	1.91E+06	2.10E+06	6.25E+05	4.77E+05	4.44E+05	5.21E+05	6.27E+05	5.38E+05	5.92E+05	6.42E+05	5.90E+05	5.13E+05	5.68E+05	4.66E+05	5.05E+05	5.48E+05	6.35E+05	5.78E+05	5.09E+05	5.75E+05	6.78E+05	6.96E+05	7.50E+05	5.71E+05	6.72E+05	6.75E+05	6.96E+05	6.98E+05	6.76E+05	1.41	0	sig
XMW0969	C9H16O2	2-Butenoic acid, 2-methyl-, 2-methylpropyl ester	Ester	66917-61-1	7.34E+06	7.17E+06	7.45E+06	3.84E+06	3.39E+06	3.31E+06	3.21E+06	4.01E+06	3.57E+06	3.68E+06	3.95E+06	3.65E+06	3.28E+06	3.52E+06	3.16E+06	3.48E+06	3.56E+06	3.70E+06	3.62E+06	3.39E+06	3.74E+06	4.03E+06	4.01E+06	4.63E+06	3.55E+06	3.72E+06	3.84E+06	3.72E+06	3.76E+06	4.02E+06	1.3	0	sig
KMW0288	C9H18O2	Heptanoic acid, ethyl ester	Ester	106-30-9	2.69E+04	3.19E+04	3.00E+04	1.84E+04	1.85E+04	1.74E+04	1.64E+04	2.18E+04	2.01E+04	1.88E+04	1.86E+04	1.79E+04	1.64E+04	1.71E+04	1.61E+04	1.66E+04	1.79E+04	1.76E+04	1.67E+04	1.68E+04	1.75E+04	1.75E+04	1.71E+04	2.36E+04	1.63E+04	1.73E+04	1.75E+04	1.57E+04	1.77E+04	1.85E+04	0.79	0	insig
NMW0059	C5H6N2	4-Aminopyridine	Heterocyclic compound	504-24-5	5.27E+05	5.94E+05	5.14E+05	4.01E+05	4.22E+05	3.90E+05	3.97E+05	4.67E+05	4.36E+05	3.86E+05	4.16E+05	3.96E+05	4.18E+05	3.69E+05	3.57E+05	3.75E+05	3.98E+05	3.91E+05	4.13E+05	3.89E+05	4.01E+05	4.00E+05	3.54E+05	5.00E+05	3.61E+05	3.90E+05	3.98E+05	3.68E+05	3.88E+05	3.92E+05	0.6	0	insig
XMW0542	C10H16O	1-Cyclohexene-1-carboxaldehyde, 4-(1-methylethyl)-	Terpenoids	21391-98-0	4.78E+04	3.00E+04	2.49E+04	2.26E+04	1.86E+04	1.55E+04	1.44E+04	1.75E+04	1.52E+04	1.81E+04	1.74E+04	2.12E+04	1.72E+04	1.56E+04	1.76E+04	1.58E+04	1.85E+04	1.74E+04	1.66E+04	1.51E+04	1.69E+04	1.66E+04	1.86E+04	1.86E+04	1.89E+04	1.85E+04	1.82E+04	2.10E+04	1.99E+04	1.56E+04	0.98	0	insig
WMW0011	C10H16O	Cyclohexanone, 5-methyl-2-(1-methylethenyl)-	Terpenoids	529-00-0	4.83E+05	2.45E+05	3.01E+05	1.76E+05	1.84E+05	1.64E+05	1.70E+05	1.80E+05	1.64E+05	1.93E+05	1.95E+05	2.04E+05	1.60E+05	1.62E+05	1.48E+05	1.63E+05	1.82E+05	1.89E+05	1.79E+05	1.68E+05	1.77E+05	1.83E+05	2.14E+05	2.12E+05	1.71E+05	1.78E+05	1.91E+05	2.32E+05	2.31E+05	1.95E+05	1.26	0	sig
w17	C10H18O2	3,7-Octadiene-2,6-diol, 2,6-dimethyl-	Alcohol	13741-21-4	4.59E+04	1.58E+05	1.28E+05	8.12E+03	7.17E+03	6.07E+03	1.14E+04	1.16E+04	1.31E+04	8.18E+03	1.05E+04	8.91E+03	1.05E+04	7.67E+03	1.02E+04	1.03E+04	1.12E+04	1.01E+04	1.09E+04	8.97E+03	9.84E+03	1.04E+04	1.32E+04	1.44E+04	9.38E+03	8.44E+03	1.02E+04	1.24E+04	1.23E+04	1.19E+04	1.29	0	sig
XMW1079	C11H22O2	Butanoic acid, 1-methylhexyl ester	Ester	39026-94-3	6.84E+04	8.92E+04	7.27E+04	2.53E+05	2.68E+05	2.42E+05	3.08E+05	4.08E+05	3.79E+05	2.29E+05	2.30E+05	2.38E+05	2.81E+05	2.91E+05	2.44E+05	2.71E+05	2.35E+05	2.79E+05	2.93E+05	2.57E+05	2.51E+05	2.72E+05	2.25E+05	2.74E+05	3.13E+05	2.98E+05	2.98E+05	2.94E+05	2.52E+05	2.81E+05	1.01	0	sig
KMW0388	C10H16O	Carveol	Terpenoids	99-48-9	7.60E+03	5.27E+03	7.30E+03	1.97E+04	1.57E+04	1.22E+04	1.44E+04	1.42E+04	1.37E+04	1.44E+04	1.27E+04	1.03E+04	1.44E+04	1.34E+04	1.59E+04	1.52E+04	1.38E+04	1.36E+04	1.41E+04	1.41E+04	1.39E+04	1.60E+04	1.69E+04	1.71E+04	2.09E+04	2.15E+04	1.95E+04	2.90E+04	2.69E+04	1.98E+04	0.06	0	insig
XMW0217	C10H18O	cis-7-Decen-1-al	Aldehyde	21661-97-2	1.19E+04	1.39E+04	1.12E+04	3.25E+04	3.92E+04	3.44E+04	5.10E+04	4.91E+04	5.46E+04	3.24E+04	3.52E+04	3.39E+04	4.52E+04	3.56E+04	3.88E+04	4.30E+04	3.76E+04	4.05E+04	4.92E+04	3.83E+04	3.57E+04	3.84E+04	3.79E+04	4.28E+04	4.77E+04	4.09E+04	4.41E+04	4.19E+04	3.96E+04	3.88E+04	0.94	0	insig
NMW0092	C10H18O	(+)-neodihydrocarveol	Terpenoids	18675-33-7	1.09E+05	8.84E+04	1.13E+05	4.05E+04	3.32E+04	2.75E+04	2.52E+04	2.56E+04	2.52E+04	2.89E+04	3.32E+04	3.07E+04	2.40E+04	2.70E+04	2.51E+04	2.63E+04	3.08E+04	3.06E+04	2.97E+04	2.85E+04	3.34E+04	3.56E+04	3.30E+04	3.61E+04	3.33E+04	3.33E+04	3.53E+04	4.36E+04	3.85E+04	3.43E+04	1.39	0	sig
XMW0935	C10H14O	(E)-2,6-Dimethylocta-2,5,7-trien-4-one	Ketone	33746-72-4	3.58E+04	4.09E+04	3.81E+04	2.39E+04	2.49E+04	2.07E+04	2.02E+04	2.74E+04	2.38E+04	2.08E+04	2.23E+04	2.40E+04	2.20E+04	2.23E+04	1.90E+04	2.07E+04	2.16E+04	2.35E+04	2.08E+04	2.17E+04	2.38E+04	2.31E+04	2.08E+04	2.62E+04	2.09E+04	2.37E+04	2.32E+04	2.27E+04	2.37E+04	2.16E+04	0.98	0	insig
XMW0776	C10H10O2	Benzoic acid, 2-propenyl ester	Ester	583-04-0	1.25E+05	1.13E+05	1.25E+05	5.76E+04	5.50E+04	5.05E+04	4.65E+04	4.96E+04	4.50E+04	5.51E+04	5.05E+04	6.08E+04	4.64E+04	5.15E+04	5.19E+04	5.20E+04	6.24E+04	6.09E+04	5.39E+04	5.79E+04	5.71E+04	5.90E+04	5.74E+04	5.51E+04	6.29E+04	4.85E+04	5.85E+04	7.16E+04	6.67E+04	5.59E+04	1.42	0	sig
XMW0454	C10H18O2	(3R,6S)-2,2,6-Trimethyl-6-vinyltetrahydro-2H-pyran-3-ol	Heterocyclic compound	39028-58-5	1.12E+06	6.53E+05	7.24E+05	3.98E+05	3.53E+05	3.14E+05	3.68E+05	4.30E+05	3.73E+05	4.17E+05	4.37E+05	4.17E+05	3.37E+05	3.58E+05	2.96E+05	3.57E+05	4.03E+05	4.38E+05	4.06E+05	3.25E+05	3.68E+05	4.33E+05	4.49E+05	4.37E+05	3.65E+05	4.51E+05	4.44E+05	5.20E+05	5.24E+05	4.27E+05	1.39	0	sig
D222	C11H20O2	Hexanoic acid, 3-methyl-2-butenyl ester	Ester	76649-22-4	8.41E+03	8.55E+03	7.29E+03	1.66E+04	1.84E+04	1.67E+04	2.35E+04	2.35E+04	2.41E+04	1.42E+04	1.41E+04	1.52E+04	2.06E+04	1.63E+04	1.87E+04	1.94E+04	2.02E+04	1.96E+04	2.23E+04	1.95E+04	1.93E+04	2.05E+04	1.77E+04	2.03E+04	2.57E+04	2.22E+04	2.14E+04	2.13E+04	1.80E+04	1.82E+04	0.68	0	insig
XMW1089	C11H20O2	Hexanoic acid, cyclopentyl ester	Ester	5413-59-2	2.33E+04	2.52E+04	1.79E+04	3.72E+04	4.01E+04	3.60E+04	5.12E+04	5.58E+04	5.47E+04	3.32E+04	3.17E+04	3.58E+04	4.43E+04	3.76E+04	4.01E+04	4.39E+04	4.23E+04	4.70E+04	5.31E+04	4.58E+04	4.28E+04	4.85E+04	4.07E+04	4.52E+04	5.39E+04	5.24E+04	5.10E+04	5.01E+04	4.43E+04	4.20E+04	0.46	0	insig
KMW0523	C11H24O	1-Undecanol	Alcohol	112-42-5	8.63E+03	6.37E+03	8.03E+03	1.38E+04	1.28E+04	1.28E+04	1.50E+04	1.52E+04	1.71E+04	1.00E+04	1.07E+04	1.14E+04	1.25E+04	1.02E+04	1.22E+04	1.55E+04	1.29E+04	1.40E+04	1.70E+04	1.41E+04	1.43E+04	1.30E+04	1.18E+04	1.49E+04	1.57E+04	1.40E+04	1.69E+04	1.71E+04	1.46E+04	1.36E+04	0.41	0	insig
NMW0172	C9H13NO2	Ethinamate	Ester	126-52-3	1.48E+04	1.69E+04	1.17E+04	1.46E+04	1.44E+04	1.34E+04	1.56E+04	1.58E+04	1.51E+04	1.57E+04	1.37E+04	1.53E+04	1.07E+04	1.52E+04	1.21E+04	1.44E+04	1.63E+04	1.62E+04	1.71E+04	1.56E+04	1.64E+04	1.57E+04	1.57E+04	1.35E+04	1.67E+04	1.57E+04	1.65E+04	1.80E+04	1.80E+04	1.35E+04	0.48	0.14	insig
NMW0184	C13H20O	Ionone	Terpenoids	8013-90-9	4.05E+03	5.22E+03	3.08E+03	3.61E+03	3.97E+03	3.52E+03	3.34E+03	3.16E+03	3.20E+03	2.93E+03	2.91E+03	3.23E+03	3.54E+03	2.69E+03	3.37E+03	3.17E+03	3.27E+03	3.38E+03	3.25E+03	3.76E+03	3.13E+03	3.15E+03	3.26E+03	3.52E+03	3.01E+03	2.77E+03	3.07E+03	3.47E+03	3.16E+03	2.91E+03	0.15	0.09	insig
XMW0802	C8H8N2O	2-Hydroxymethylbenzimidazole	Heterocyclic compound	22128-99-0	3.41E+03	7.82E+03	2.87E+03	4.57E+03	3.87E+03	3.97E+03	5.76E+03	5.28E+03	4.18E+03	4.27E+03	3.98E+03	3.39E+03	4.91E+03	4.60E+03	2.39E+03	4.02E+03	4.23E+03	3.28E+03	5.58E+03	4.00E+03	4.72E+03	7.23E+03	4.27E+03	3.52E+03	4.15E+03	5.15E+03	3.39E+03	3.86E+03	4.51E+03	2.92E+03	0.06	0.88	insig
D154	C12H16O2	.beta.-Phenylethyl butyrate	Ester	103-52-6	1.52E+04	3.20E+04	2.86E+04	2.53E+03	2.09E+03	2.09E+03	2.73E+03	2.97E+03	3.25E+03	2.89E+03	2.41E+03	2.58E+03	3.21E+03	3.44E+03	4.23E+03	4.21E+03	3.38E+03	2.70E+03	2.95E+03	2.84E+03	2.77E+03	3.37E+03	3.30E+03	3.08E+03	3.30E+03	1.98E+03	2.94E+03	3.65E+03	3.70E+03	2.28E+03	1.21	0	sig
XMW0548	C15H24	Bicyclo[7.2.0]undecane, 10,10-dimethyl-2,6-bis(methylene)-, [1S-(1R*,9S*)]-	Terpenoids	136296-38-3	1.20E+05	1.85E+05	1.66E+05	1.03E+05	9.38E+04	5.20E+04	4.82E+04	1.44E+05	1.44E+05	5.08E+04	9.87E+04	7.26E+04	6.87E+04	1.20E+05	4.38E+04	5.34E+04	6.85E+04	8.35E+04	4.97E+04	6.70E+04	7.41E+04	6.23E+04	5.44E+04	4.67E+04	5.68E+04	1.44E+05	5.83E+04	6.64E+04	4.88E+04	3.65E+04	0.1	0.02	insig
WMW0052	C15H24	(E)-1-Methyl-4-(6-methylhept-5-en-2-ylidene)cyclohex-1-ene	Terpenoids	53585-13-0	3.44E+04	3.77E+04	2.73E+04	4.30E+04	4.20E+04	4.03E+04	5.34E+04	5.44E+04	4.96E+04	4.94E+04	4.66E+04	4.57E+04	4.00E+04	4.98E+04	3.40E+04	4.22E+04	4.87E+04	4.65E+04	5.65E+04	5.11E+04	5.16E+04	6.04E+04	5.08E+04	4.08E+04	5.43E+04	4.54E+04	4.85E+04	5.59E+04	5.76E+04	3.79E+04	0.31	0.01	insig
XMW0471	C13H16O2	3-Hexen-1-ol, benzoate, (Z)-	Ester	25152-85-6	1.19E+04	5.68E+03	4.00E+03	3.63E+03	3.25E+03	2.50E+03	2.46E+03	1.83E+03	2.14E+03	3.00E+03	2.10E+03	3.28E+03	1.82E+03	2.97E+03	2.12E+03	2.70E+03	2.55E+03	3.44E+03	2.62E+03	3.56E+03	2.91E+03	3.40E+03	2.78E+03	3.02E+03	2.96E+03	2.29E+03	2.84E+03	3.77E+03	3.34E+03	2.32E+03	1	0.02	insig
KMW0667	C15H26O	.tau.-Muurolol	Terpenoids	19912-62-0	8.60E+03	7.04E+03	5.06E+03	7.58E+03	6.92E+03	5.68E+03	5.24E+03	7.51E+03	7.52E+03	5.00E+03	4.58E+03	5.17E+03	4.74E+03	5.73E+03	4.61E+03	4.61E+03	4.95E+03	6.77E+03	4.53E+03	5.37E+03	5.82E+03	5.01E+03	5.01E+03	4.47E+03	5.12E+03	5.52E+03	4.57E+03	5.02E+03	4.86E+03	3.33E+03	0.49	0.03	insig
D319	C15H26O	.beta.-Acorenol	Terpenoids	28400-11-5	7.32E+04	6.82E+04	3.69E+04	4.88E+04	5.13E+04	3.29E+04	3.21E+04	5.42E+04	6.53E+04	3.38E+04	3.53E+04	3.62E+04	2.75E+04	4.41E+04	2.00E+04	3.02E+04	3.45E+04	5.27E+04	2.42E+04	3.19E+04	4.09E+04	3.40E+04	3.13E+04	2.77E+04	2.91E+04	4.85E+04	2.93E+04	2.94E+04	2.87E+04	1.67E+04	0.25	0.04	insig
XMW0053	C16H22O4	1,2-Benzenedicarboxylic acid, bis(2-methylpropyl) ester	Ester	84-69-5	1.10E+04	9.26E+03	1.02E+04	2.18E+04	1.64E+04	1.10E+04	6.58E+03	1.27E+04	1.20E+04	5.44E+03	7.56E+03	9.28E+03	9.41E+03	9.88E+03	7.15E+03	9.94E+03	8.75E+03	1.30E+04	6.98E+03	8.62E+03	7.28E+03	7.74E+03	5.91E+03	1.25E+04	8.04E+03	1.03E+04	9.44E+03	8.97E+03	7.61E+03	6.53E+03	0.61	0.02	insig
XMW3734	C7H6O2	2-hydroxy-BenzAldehyde	Aldehyde	1990-02-08	2.06E+04	1.92E+04	2.15E+04	6.43E+03	5.18E+03	6.39E+03	6.03E+03	7.99E+03	6.11E+03	8.10E+03	9.86E+03	8.76E+03	6.95E+03	8.19E+03	7.44E+03	7.98E+03	8.35E+03	8.00E+03	8.78E+03	7.74E+03	8.95E+03	1.06E+04	1.17E+04	9.54E+03	1.08E+04	8.17E+03	1.05E+04	1.21E+04	1.11E+04	1.19E+04	1.8	0	sig
XMW1309	C8H12N2	Pyrazine, tetramethyl-	Heterocyclic compound	1124-11-4	3.30E+05	2.80E+05	2.91E+05	1.32E+05	1.18E+05	1.08E+05	1.15E+05	1.42E+05	1.28E+05	1.24E+05	1.37E+05	1.29E+05	1.19E+05	1.19E+05	1.06E+05	1.13E+05	1.22E+05	1.30E+05	1.24E+05	1.15E+05	1.25E+05	1.33E+05	1.33E+05	1.62E+05	1.18E+05	1.37E+05	1.33E+05	1.33E+05	1.34E+05	1.34E+05	1.26	0	sig
XMW0544	C15H24	Azulene, 1,2,3,3a,4,5,6,7-octahydro-1,4-dimethyl-7-(1-methylethenyl)-, [1R-(1.alpha.,3a.beta.,4.alpha.,7.beta.)]-	Terpenoids	22567-17-5	7.83E+03	1.40E+04	6.29E+03	1.19E+04	1.00E+04	1.11E+04	1.53E+04	1.70E+04	1.32E+04	1.34E+04	1.17E+04	1.11E+04	1.19E+04	1.32E+04	7.31E+03	1.10E+04	1.24E+04	9.41E+03	1.73E+04	1.04E+04	1.54E+04	1.76E+04	1.21E+04	8.73E+03	1.28E+04	1.55E+04	1.14E+04	1.13E+04	1.26E+04	7.71E+03	0.46	0.31	insig
NMW0016	C8H14O2	Acetic acid, cyclohexyl ester	Ester	622-45-7	1.55E+04	1.98E+04	1.88E+04	8.66E+03	9.03E+03	1.02E+04	9.97E+03	1.41E+04	1.04E+04	1.23E+04	1.24E+04	1.30E+04	1.01E+04	1.04E+04	1.18E+04	1.09E+04	1.12E+04	1.06E+04	1.16E+04	1.01E+04	1.21E+04	1.18E+04	1.35E+04	1.59E+04	1.18E+04	1.13E+04	1.19E+04	1.09E+04	1.14E+04	1.38E+04	1.31	0	sig
KMW0708	C15H26O	2-[(2S,4aR,8aR)-4a,8-dimethyl-2,3,4,5,6,8a-hexahydro-1H-naphthalen-2-yl]propan-2-ol??	Terpenoids	123123-38-6	2.49E+05	2.39E+05	1.20E+05	1.71E+05	1.79E+05	9.90E+04	9.91E+04	1.93E+05	2.41E+05	1.05E+05	1.08E+05	1.12E+05	8.89E+04	1.41E+05	6.12E+04	9.16E+04	1.02E+05	1.75E+05	7.10E+04	1.01E+05	1.31E+05	1.01E+05	9.92E+04	8.45E+04	9.30E+04	1.65E+05	9.09E+04	9.17E+04	8.80E+04	4.73E+04	0.26	0.04	insig
NMW0101	C10H16O2	Ascaridole	Terpenoids	512-85-6	5.05E+04	4.96E+04	5.23E+04	2.67E+04	2.57E+04	2.14E+04	2.36E+04	2.95E+04	2.65E+04	2.39E+04	2.54E+04	2.42E+04	2.37E+04	2.36E+04	2.08E+04	2.18E+04	2.37E+04	2.64E+04	2.32E+04	2.43E+04	2.65E+04	2.36E+04	2.28E+04	2.76E+04	2.36E+04	2.62E+04	2.49E+04	2.68E+04	2.64E+04	2.42E+04	1.12	0	sig
D415	C11H14O2	Isobutyric acid, 2-methylphenyl ester	Ester	36438-54-7	1.11E+04	7.45E+03	5.88E+03	5.63E+03	5.15E+03	3.52E+03	3.27E+03	4.81E+03	4.33E+03	3.43E+03	4.19E+03	4.58E+03	4.35E+03	3.68E+03	3.38E+03	3.76E+03	4.33E+03	4.07E+03	3.33E+03	4.07E+03	3.56E+03	4.27E+03	4.44E+03	3.95E+03	3.89E+03	4.55E+03	4.03E+03	4.66E+03	3.90E+03	3.75E+03	0.74	0	insig
XMW0256	C6H10O	3-Methylpenta-1,3-diene-5-ol, (E)-	Alcohol	1572-08-3	3.18E+04	2.52E+04	1.41E+04	3.15E+04	3.19E+04	2.92E+04	2.71E+04	4.10E+04	3.67E+04	2.76E+04	3.34E+04	3.33E+04	3.16E+04	2.48E+04	2.56E+04	2.96E+04	2.85E+04	2.48E+04	2.67E+04	2.41E+04	2.18E+04	2.64E+04	2.65E+04	3.75E+04	2.49E+04	3.19E+04	2.76E+04	3.21E+04	3.04E+04	3.16E+04	0.79	0.18	insig
XMW0237	C13H28	Decane, 5-ethyl-5-methyl-	Hydrocarbons	17312-74-2	6.51E+03	8.03E+03	7.30E+03	4.99E+03	6.52E+03	4.68E+03	5.10E+03	6.61E+03	7.97E+03	4.62E+03	4.66E+03	4.81E+03	5.40E+03	4.94E+03	4.61E+03	5.07E+03	5.57E+03	4.34E+03	5.04E+03	4.82E+03	5.15E+03	5.29E+03	6.03E+03	5.95E+03	7.35E+03	6.40E+03	7.12E+03	8.05E+03	6.84E+03	6.23E+03	1.23	0	sig
NMW0124	C10H16O2	2-Cyclohexen-1-one, 2-hydroxy-3-methyl-6-(1-methylethyl)-	Terpenoids	490-03-9	2.98E+03	3.87E+03	2.56E+03	6.54E+03	6.59E+03	6.03E+03	9.48E+03	9.32E+03	8.83E+03	5.32E+03	5.39E+03	5.87E+03	7.73E+03	6.05E+03	6.59E+03	7.06E+03	6.95E+03	7.82E+03	9.33E+03	7.73E+03	6.75E+03	7.52E+03	6.86E+03	7.51E+03	9.21E+03	8.84E+03	8.48E+03	8.24E+03	6.94E+03	7.00E+03	0.62	0	insig
WMW0021	C15H22	trans-Calamenene	Terpenoids	73209-42-4	4.18E+05	3.74E+05	3.35E+05	4.27E+05	4.37E+05	4.41E+05	5.24E+05	5.10E+05	4.69E+05	5.38E+05	4.82E+05	5.02E+05	3.95E+05	5.02E+05	3.88E+05	4.52E+05	5.26E+05	5.28E+05	5.74E+05	5.55E+05	5.39E+05	6.07E+05	5.50E+05	5.05E+05	5.87E+05	4.43E+05	5.32E+05	6.23E+05	6.52E+05	4.72E+05	0.14	0	insig
XMW0085	C6H10O	1-Propanone, 1-cyclopropyl-	Ketone	6704-19-4	5.77E+03	8.17E+03	5.99E+03	1.72E+04	1.61E+04	1.86E+04	1.54E+04	2.74E+04	2.15E+04	1.77E+04	1.88E+04	1.97E+04	1.31E+04	1.74E+04	1.61E+04	1.57E+04	1.54E+04	1.62E+04	1.65E+04	1.49E+04	1.42E+04	1.42E+04	1.70E+04	1.68E+04	1.62E+04	1.92E+04	1.64E+04	1.53E+04	1.47E+04	2.20E+04	1.17	0	sig
XMW0276	C7H12O	4-Hexen-3-one, 5-methyl-	Ketone	13905-10-7	2.02E+06	1.59E+06	1.67E+06	6.84E+05	5.33E+05	5.29E+05	5.89E+05	7.63E+05	6.31E+05	6.88E+05	7.47E+05	6.23E+05	5.93E+05	7.00E+05	5.03E+05	5.65E+05	6.29E+05	6.69E+05	6.85E+05	6.03E+05	6.73E+05	7.91E+05	7.69E+05	8.37E+05	6.44E+05	7.88E+05	7.43E+05	7.16E+05	7.44E+05	7.35E+05	1.39	0	sig
KMW0176	C8H14O	5-Hepten-2-one, 6-methyl-	Ketone	110-93-0	4.47E+04	3.91E+04	3.69E+04	8.72E+04	5.68E+04	6.49E+04	4.71E+04	8.37E+04	6.36E+04	5.95E+04	7.95E+04	6.36E+04	6.36E+04	5.36E+04	5.47E+04	6.64E+04	6.60E+04	7.04E+04	7.24E+04	5.55E+04	5.90E+04	6.24E+04	8.66E+04	7.96E+04	8.58E+04	8.95E+04	7.60E+04	1.05E+05	9.76E+04	1.22E+05	0.1	0	insig
XMW0136	C15H20	4-Isopropyl-6-methyl-1-methylene-1,2,3,4-tetrahydronaphthalene	Terpenoids	50277-34-4	6.24E+04	6.43E+04	4.85E+04	5.91E+04	5.98E+04	5.86E+04	6.90E+04	7.24E+04	7.77E+04	7.26E+04	6.37E+04	6.81E+04	5.06E+04	6.70E+04	4.77E+04	6.29E+04	7.42E+04	7.43E+04	8.15E+04	8.45E+04	7.95E+04	9.07E+04	7.48E+04	6.29E+04	9.84E+04	8.07E+04	8.14E+04	1.10E+05	1.26E+05	7.59E+04	0.77	0	insig
D325	C15H22O	(3R,3aR,7S,8aS)-3,6,8,8-Tetramethyl-4,7,8,8a-tetrahydro-1H-3a,7-methanoazulen-2(3H)-one	Terpenoids	288249-25-2	8.23E+03	6.35E+03	5.00E+03	6.57E+03	5.70E+03	4.60E+03	5.09E+03	6.87E+03	6.23E+03	5.43E+03	4.90E+03	5.34E+03	4.23E+03	5.94E+03	4.15E+03	3.82E+03	5.01E+03	6.07E+03	4.13E+03	5.06E+03	4.97E+03	4.72E+03	4.32E+03	4.45E+03	4.96E+03	4.86E+03	4.21E+03	5.06E+03	4.67E+03	3.19E+03	0.35	0.11	insig
XMW0441	C2H2ClN3	1H-1,2,4-Triazole, 3-chloro-	Heterocyclic compound	6818-99-1	6.46E+03	7.16E+03	5.34E+03	4.97E+03	3.76E+03	4.39E+03	4.05E+03	3.70E+03	4.16E+03	6.13E+03	5.80E+03	4.94E+03	3.85E+03	4.31E+03	3.91E+03	4.89E+03	4.30E+03	5.15E+03	5.37E+03	4.45E+03	5.22E+03	5.29E+03	6.57E+03	6.23E+03	5.10E+03	3.57E+03	5.53E+03	6.98E+03	8.22E+03	5.13E+03	1.21	0	sig
XMW1465	C10H16O2	7-Oxabicyclo[4.1.0]heptan-2-one, 6-methyl-3-(1-methylethyl)-	Ketone	5286-38-4	5.95E+06	5.39E+06	6.20E+06	2.44E+06	2.15E+06	1.84E+06	1.72E+06	1.71E+06	1.58E+06	2.02E+06	1.84E+06	2.20E+06	1.58E+06	1.82E+06	1.77E+06	1.83E+06	2.24E+06	2.21E+06	1.99E+06	1.87E+06	1.94E+06	2.16E+06	2.14E+06	2.02E+06	2.34E+06	1.79E+06	2.25E+06	2.81E+06	2.58E+06	2.09E+06	1.36	0	sig
NMW0137	C6H6O4	4H-Pyran-4-one, 5-hydroxy-2-(hydroxymethyl)-	Heterocyclic compound	501-30-4	5.19E+03	5.91E+03	5.31E+03	7.57E+03	7.06E+03	6.23E+03	7.39E+03	9.58E+03	1.07E+04	4.82E+03	5.92E+03	6.00E+03	7.64E+03	8.23E+03	5.63E+03	7.23E+03	7.01E+03	8.25E+03	8.31E+03	6.94E+03	6.60E+03	8.74E+03	5.94E+03	3.94E+03	7.86E+03	1.19E+04	7.99E+03	6.55E+03	4.88E+03	5.21E+03	0.48	0.02	insig
NMW0162	C10H18O2	8-Methyl-6-nonenoic Acid	Acid	21382-25-2	2.41E+04	1.72E+04	3.15E+04	1.57E+04	1.65E+04	1.50E+04	1.73E+04	1.71E+04	1.59E+04	1.08E+04	1.00E+04	1.12E+04	1.18E+04	1.11E+04	1.23E+04	1.44E+04	1.17E+04	1.35E+04	1.43E+04	1.36E+04	1.31E+04	1.38E+04	1.06E+04	1.95E+04	1.53E+04	1.31E+04	1.49E+04	1.37E+04	1.23E+04	1.10E+04	0.64	0	insig
XMW0159	C16H34	2,6,10-Trimethyltridecane	Hydrocarbons	3891-99-4	1.08E+04	8.89E+03	8.35E+03	2.09E+04	2.36E+04	2.08E+04	2.87E+04	2.68E+04	2.81E+04	1.83E+04	1.74E+04	2.02E+04	2.34E+04	2.17E+04	2.32E+04	2.66E+04	2.11E+04	2.42E+04	2.69E+04	2.57E+04	2.66E+04	2.18E+04	1.97E+04	2.17E+04	2.54E+04	2.46E+04	3.09E+04	2.52E+04	2.20E+04	1.92E+04	0.89	0	insig
KMW0642	C16H34	Hexadecane	Hydrocarbons	544-76-3	3.77E+04	8.21E+04	6.11E+04	9.96E+04	1.09E+05	9.34E+04	1.32E+05	1.26E+05	1.44E+05	1.06E+05	8.83E+04	1.14E+05	6.62E+04	1.03E+05	8.98E+04	1.21E+05	1.12E+05	1.18E+05	1.16E+05	1.38E+05	1.23E+05	8.44E+04	9.02E+04	8.14E+04	1.60E+05	1.49E+05	1.97E+05	1.65E+05	1.34E+05	1.14E+05	0.2	0	insig
KMW0366	C10H18O2	Butanoic acid, 3-hexenyl ester, (Z)-	Ester	16491-36-4	2.35E+05	5.02E+05	3.97E+05	2.49E+04	4.35E+04	3.91E+04	1.09E+05	1.21E+05	1.35E+05	6.38E+04	6.59E+04	4.74E+04	8.19E+04	3.08E+04	4.62E+04	5.05E+04	6.17E+04	6.98E+04	4.95E+04	4.12E+04	5.64E+04	9.75E+04	8.57E+04	1.16E+05	5.77E+04	3.49E+04	4.35E+04	6.81E+04	6.17E+04	5.76E+04	1	0	sig
D356	C8H10O2	3-Methoxy-5-methylphenol	Phenol	3209-13-0	9.88E+03	1.90E+04	1.34E+04	2.69E+04	2.67E+04	2.68E+04	2.93E+04	2.85E+04	2.90E+04	2.79E+04	2.96E+04	3.02E+04	3.12E+04	3.51E+04	3.18E+04	3.42E+04	3.59E+04	3.38E+04	3.50E+04	3.54E+04	3.37E+04	4.03E+04	4.05E+04	3.24E+04	3.83E+04	3.56E+04	3.76E+04	4.53E+04	4.34E+04	4.12E+04	0.21	0	insig
w38	C15H24	1H-3a,7-Methanoazulene, octahydro-3,8,8-trimethyl-6-methylene-, [3R-(3.alpha.,3a.beta.,7.beta.,8a.alpha.)]-	Terpenoids	546-28-1	8.61E+03	9.07E+03	7.30E+03	1.26E+04	1.52E+04	1.33E+04	1.43E+04	1.21E+04	1.27E+04	1.17E+04	1.10E+04	1.20E+04	1.40E+04	1.10E+04	1.28E+04	1.26E+04	1.38E+04	1.22E+04	1.38E+04	1.28E+04	1.29E+04	1.18E+04	1.28E+04	1.28E+04	1.03E+04	8.89E+03	1.08E+04	1.12E+04	1.19E+04	9.22E+03	1.48	0	sig
KMW0102	C6H14O	1-Hexanol	Alcohol	111-27-3	5.41E+06	6.65E+06	5.51E+06	8.64E+05	5.75E+05	6.05E+05	5.87E+05	9.02E+05	7.47E+05	6.36E+05	7.62E+05	6.49E+05	5.58E+05	4.87E+05	6.08E+05	6.51E+05	5.76E+05	5.34E+05	5.12E+05	4.99E+05	5.22E+05	6.65E+05	9.07E+05	1.05E+06	5.51E+05	6.75E+05	5.57E+05	6.64E+05	6.20E+05	7.85E+05	1.07	0	sig
XMW1468	C11H20O	(2,2,6-Trimethyl-bicyclo[4.1.0]hept-1-yl)-methanol	Alcohol	78996-11-9	4.65E+04	5.20E+04	4.09E+04	8.61E+04	9.58E+04	8.29E+04	1.03E+05	1.15E+05	1.21E+05	8.18E+04	8.43E+04	8.75E+04	9.75E+04	8.36E+04	9.19E+04	1.02E+05	9.19E+04	1.07E+05	1.05E+05	9.66E+04	8.77E+04	9.44E+04	8.94E+04	9.69E+04	1.12E+05	1.08E+05	1.10E+05	1.06E+05	9.67E+04	9.56E+04	0.77	0	insig
XMW1182	C15H24	Di-epi-.alpha.-cedrene-(I)	Terpenoids	21996-77-0	2.32E+04	4.45E+04	2.14E+04	4.00E+04	3.90E+04	4.36E+04	5.80E+04	5.77E+04	4.58E+04	5.10E+04	4.89E+04	4.13E+04	4.74E+04	4.29E+04	3.00E+04	4.03E+04	4.97E+04	3.75E+04	6.59E+04	4.00E+04	5.32E+04	6.04E+04	4.64E+04	3.54E+04	5.12E+04	4.86E+04	3.75E+04	4.19E+04	4.49E+04	3.18E+04	0.72	0.11	insig
KMW0088	C6H10O	2-Hexenal, (E)-	Aldehyde	6728-26-3	3.39E+06	2.83E+06	3.09E+06	9.07E+05	7.35E+05	8.34E+05	8.00E+05	1.18E+06	1.00E+06	7.75E+05	9.17E+05	8.37E+05	7.65E+05	7.09E+05	7.74E+05	6.99E+05	7.19E+05	7.94E+05	7.60E+05	6.77E+05	7.50E+05	7.50E+05	8.89E+05	1.12E+06	6.92E+05	8.00E+05	6.48E+05	6.81E+05	7.55E+05	8.54E+05	0.87	0	insig
KMW0251	C9H16O	5-Heptenal, 2,6-dimethyl-	Aldehyde	106-72-9	2.99E+03	2.85E+03	2.20E+03	5.41E+03	5.62E+03	4.91E+03	5.92E+03	7.43E+03	7.32E+03	5.85E+03	6.36E+03	6.10E+03	6.16E+03	5.15E+03	6.43E+03	6.19E+03	6.74E+03	5.99E+03	7.04E+03	5.76E+03	7.28E+03	5.40E+03	6.57E+03	6.59E+03	7.38E+03	6.71E+03	6.80E+03	7.98E+03	7.69E+03	8.08E+03	0.55	0	insig
KMW0533	C9H9N	Indole, 3-methyl-	Heterocyclic compound	83-34-1	3.39E+03	2.83E+03	3.31E+03	3.96E+03	3.31E+03	2.85E+03	3.08E+03	3.83E+03	3.40E+03	2.94E+03	3.00E+03	2.41E+03	2.98E+03	3.74E+03	2.38E+03	3.86E+03	2.77E+03	3.30E+03	4.35E+03	2.90E+03	3.50E+03	4.15E+03	2.99E+03	2.91E+03	5.80E+03	4.21E+03	5.14E+03	7.53E+03	6.54E+03	4.21E+03	0.98	0	insig
WMW0177	C13H22O2	3-Cyclohexene-1-methanol, .alpha.,.alpha.,4-trimethyl-, propanoate	Terpenoids	80-27-3	1.59E+04	1.07E+04	9.98E+03	1.65E+04	1.69E+04	1.39E+04	1.59E+04	1.52E+04	1.56E+04	1.40E+04	1.45E+04	1.59E+04	1.54E+04	1.50E+04	1.46E+04	1.66E+04	1.64E+04	1.68E+04	1.78E+04	1.67E+04	1.62E+04	1.76E+04	1.70E+04	1.54E+04	1.89E+04	1.90E+04	2.11E+04	2.80E+04	2.60E+04	2.17E+04	0.47	0	insig
XMW0151	C15H24	Epizonarene	Terpenoids	41702-63-0	1.16E+05	1.20E+05	1.09E+05	1.35E+05	1.55E+05	1.33E+05	1.60E+05	1.57E+05	1.49E+05	1.54E+05	1.40E+05	1.54E+05	1.11E+05	1.62E+05	1.20E+05	1.37E+05	1.61E+05	1.61E+05	1.68E+05	1.73E+05	1.69E+05	1.62E+05	1.51E+05	1.27E+05	1.85E+05	1.59E+05	1.70E+05	1.97E+05	1.85E+05	1.35E+05	0.02	0.01	insig
D210	C6H5NO2	Benzene, nitro-	Aromatics	98-95-3	7.17E+05	5.82E+05	6.08E+05	2.42E+05	1.95E+05	1.90E+05	2.25E+05	2.90E+05	2.36E+05	2.55E+05	2.82E+05	2.36E+05	2.18E+05	2.58E+05	1.92E+05	2.07E+05	2.28E+05	2.49E+05	2.49E+05	2.24E+05	2.47E+05	2.89E+05	2.82E+05	3.40E+05	2.36E+05	2.76E+05	2.77E+05	2.70E+05	2.93E+05	2.78E+05	1.41	0	sig
XMW0448	C2H4N6	1,2,4,5-Tetrazine-3,6-diAmine	Heterocyclic compound	19617-90-4	1.44E+04	1.53E+04	1.09E+04	2.70E+04	3.08E+04	2.78E+04	3.87E+04	3.82E+04	3.96E+04	2.34E+04	2.26E+04	2.62E+04	3.48E+04	2.81E+04	3.11E+04	3.13E+04	3.07E+04	3.29E+04	3.83E+04	3.30E+04	3.07E+04	3.40E+04	3.08E+04	3.30E+04	4.00E+04	3.85E+04	3.56E+04	3.54E+04	3.09E+04	3.08E+04	0.66	0	insig
D204	C13H26O2	Pentyl octanoate	Ester	638-25-5	4.11E+04	5.33E+04	4.38E+04	4.52E+04	4.38E+04	3.32E+04	4.15E+04	5.68E+04	5.84E+04	2.95E+04	3.64E+04	3.62E+04	3.92E+04	4.69E+04	3.29E+04	3.78E+04	3.74E+04	4.33E+04	3.80E+04	4.23E+04	4.30E+04	4.03E+04	3.05E+04	2.98E+04	4.39E+04	6.09E+04	4.44E+04	4.07E+04	3.42E+04	3.06E+04	0.06	0.02	insig
D193	C10H16O	p-Mentha-1,8-dien-7-ol	Terpenoids	536-59-4	3.91E+03	3.91E+03	3.24E+03	3.91E+03	4.35E+03	3.66E+03	5.33E+03	5.27E+03	5.61E+03	3.27E+03	3.05E+03	3.64E+03	4.26E+03	3.25E+03	4.05E+03	4.13E+03	3.94E+03	4.54E+03	4.77E+03	4.08E+03	3.73E+03	4.57E+03	4.19E+03	4.55E+03	4.86E+03	5.23E+03	5.40E+03	4.72E+03	4.05E+03	3.77E+03	0.14	0	insig
XMW0629	C15H24	3H-3a,7-Methanoazulene, 2,4,5,6,7,8-hexahydro-1,4,9,9-tetramethyl-, [3aR-(3a.alpha.,4.beta.,7.alpha.)]-	Terpenoids	2387-78-2	7.55E+03	9.22E+03	7.73E+03	8.43E+03	8.29E+03	8.02E+03	1.05E+04	9.53E+03	8.63E+03	8.84E+03	8.24E+03	9.46E+03	7.35E+03	9.55E+03	8.38E+03	8.70E+03	9.15E+03	9.36E+03	9.82E+03	9.15E+03	1.06E+04	1.01E+04	8.48E+03	7.69E+03	1.12E+04	8.91E+03	1.00E+04	1.25E+04	1.16E+04	7.97E+03	0.47	0.15	insig
XMW0837	C15H24	1-(3-Methylbutyl)-2,3,5,6-tetramethylbenzene	Aromatics	116761-73-0	3.53E+04	1.00E+05	3.82E+04	3.95E+03	3.27E+03	2.88E+03	3.01E+03	3.24E+03	3.35E+03	3.64E+03	2.17E+03	3.30E+03	2.01E+03	3.59E+03	2.48E+03	2.61E+03	3.15E+03	3.55E+03	2.55E+03	3.50E+03	3.69E+03	2.79E+03	3.09E+03	3.65E+03	3.51E+03	3.26E+03	4.07E+03	3.11E+03	2.64E+03	2.51E+03	1.07	0	sig
KMW0255	C7H10N2O	3-Methoxy-2,5-dimethylpyrazine	Heterocyclic compound	19846-22-1	6.62E+03	6.53E+03	5.32E+03	8.25E+03	7.12E+03	6.61E+03	7.43E+03	8.29E+03	7.64E+03	7.14E+03	9.64E+03	7.06E+03	9.30E+03	6.65E+03	6.80E+03	8.36E+03	8.25E+03	7.30E+03	9.86E+03	7.66E+03	7.69E+03	8.13E+03	1.06E+04	9.28E+03	9.30E+03	1.02E+04	9.58E+03	1.35E+04	1.12E+04	1.41E+04	0.62	0	insig
XMW0486	C9H16O	Cyclohexanone, 2,2,6-trimethyl-	Ketone	2408-37-9	4.66E+04	5.31E+04	5.56E+04	8.35E+04	9.58E+04	9.70E+04	9.11E+04	1.08E+05	1.01E+05	9.33E+04	1.13E+05	1.02E+05	9.90E+04	8.71E+04	9.37E+04	1.09E+05	1.07E+05	9.56E+04	1.21E+05	1.09E+05	1.07E+05	9.72E+04	1.11E+05	1.17E+05	1.10E+05	1.06E+05	1.04E+05	1.30E+05	1.26E+05	1.44E+05	0.38	0	insig
KMW0267	C8H8O2	Benzoic acid, methyl ester	Ester	93-58-3	6.69E+04	5.79E+04	6.54E+04	2.57E+04	2.51E+04	2.42E+04	2.85E+04	3.25E+04	2.88E+04	3.27E+04	3.45E+04	3.31E+04	2.80E+04	3.09E+04	2.74E+04	3.23E+04	3.44E+04	3.15E+04	3.63E+04	3.35E+04	3.80E+04	3.79E+04	4.20E+04	4.22E+04	4.34E+04	3.63E+04	3.98E+04	5.01E+04	5.21E+04	5.12E+04	1.94	0	sig
WMW0194	C10H16O	Thujone	Terpenoids	546-80-5	7.48E+05	7.62E+05	7.79E+05	3.96E+05	3.66E+05	3.57E+05	3.44E+05	4.39E+05	3.87E+05	3.88E+05	4.11E+05	3.90E+05	3.48E+05	3.68E+05	3.34E+05	3.65E+05	3.79E+05	3.88E+05	3.81E+05	3.57E+05	3.94E+05	4.10E+05	4.03E+05	5.01E+05	3.68E+05	3.86E+05	3.96E+05	3.78E+05	3.89E+05	4.18E+05	1.21	0	sig
D329	C10H16O	Myroxide	Terpenoids	28977-57-3	1.20E+04	9.87E+03	1.25E+04	3.78E+03	3.66E+03	3.49E+03	3.79E+03	5.00E+03	4.16E+03	4.80E+03	4.64E+03	5.13E+03	3.49E+03	4.00E+03	3.81E+03	4.25E+03	4.62E+03	4.27E+03	5.13E+03	3.64E+03	5.37E+03	5.37E+03	6.17E+03	5.96E+03	4.82E+03	4.53E+03	5.23E+03	6.30E+03	6.15E+03	7.54E+03	1.67	0	sig
KMW0360	C10H20O	Levomenthol	Terpenoids	2216-51-5	1.50E+05	9.46E+04	1.17E+05	5.78E+04	4.45E+04	3.06E+04	3.48E+04	4.41E+04	4.04E+04	6.05E+04	6.81E+04	6.30E+04	3.59E+04	5.90E+04	3.24E+04	4.85E+04	6.35E+04	5.68E+04	4.02E+04	3.57E+04	4.91E+04	5.26E+04	5.40E+04	5.11E+04	5.17E+04	7.60E+04	7.09E+04	7.56E+04	7.66E+04	5.30E+04	1.37	0	sig
D261	C9H18OS	Butanethioic acid, 3-methyl-, S-(1-methylpropyl) ester	Ester	2432-91-9	1.98E+05	1.52E+05	1.61E+05	1.63E+05	2.36E+05	2.20E+05	2.84E+05	2.84E+05	2.85E+05	1.73E+05	1.79E+05	1.69E+05	2.54E+05	1.67E+05	2.31E+05	2.40E+05	2.56E+05	2.71E+05	2.72E+05	2.40E+05	2.37E+05	1.87E+05	1.96E+05	2.05E+05	2.79E+05	2.24E+05	2.00E+05	2.09E+05	2.06E+05	1.86E+05	0.52	0	insig
NMW0076	C8H13NO	Tropinone	Heterocyclic compound	532-24-1	1.10E+04	1.22E+04	1.23E+04	1.15E+04	1.32E+04	1.29E+04	1.42E+04	1.64E+04	1.83E+04	1.20E+04	1.49E+04	1.37E+04	1.63E+04	1.18E+04	1.46E+04	1.72E+04	1.54E+04	1.46E+04	1.87E+04	1.55E+04	1.56E+04	1.55E+04	1.47E+04	1.79E+04	1.65E+04	1.36E+04	1.58E+04	9.00E+00	9.00E+00	9.00E+00	0.88	0	insig
KMW0395	C10H12O	Estragole	Aromatics	140-67-0	2.19E+05	1.69E+05	1.67E+05	3.80E+04	2.70E+04	2.75E+04	3.28E+04	3.93E+04	3.95E+04	4.16E+04	4.79E+04	3.90E+04	3.14E+04	4.07E+04	2.75E+04	4.04E+04	4.06E+04	4.74E+04	4.17E+04	3.78E+04	4.23E+04	6.31E+04	4.44E+04	4.35E+04	4.45E+04	5.74E+04	5.39E+04	6.43E+04	7.03E+04	5.86E+04	1.64	0	sig
KMW0122	C7H14O	Heptanal	Aldehyde	111-71-7	2.97E+04	2.43E+04	2.30E+04	4.30E+04	4.67E+04	4.15E+04	5.02E+04	6.24E+04	5.96E+04	4.18E+04	7.11E+04	4.54E+04	5.86E+04	3.33E+04	4.42E+04	4.55E+04	4.02E+04	3.88E+04	5.16E+04	3.25E+04	3.48E+04	3.36E+04	3.80E+04	4.65E+04	3.44E+04	3.62E+04	3.54E+04	2.72E+04	2.89E+04	3.07E+04	1.61	0	sig
XMW0517	C6H8S	Thiophene, 3-ethyl-	Heterocyclic compound	1795-01-3	3.97E+05	8.19E+05	8.62E+05	6.98E+05	6.87E+05	6.88E+05	7.35E+05	5.20E+05	5.16E+05	5.34E+05	1.24E+05	5.07E+05	7.12E+05	7.19E+05	6.70E+05	4.68E+05	6.40E+05	6.85E+05	6.00E+05	7.51E+05	6.98E+05	8.29E+05	4.29E+05	6.65E+05	6.64E+05	5.18E+05	6.00E+05	6.59E+05	7.39E+05	6.26E+05	0.41	0.29	insig
XMW0219	C3H6ClNO2	Carbamic acid, 2-chloroethyl ester	Ester	2114-18-3	4.10E+03	4.91E+03	4.70E+03	6.28E+03	4.54E+03	4.14E+03	4.96E+03	6.99E+03	5.21E+03	4.62E+03	5.43E+03	4.44E+03	4.46E+03	4.14E+03	3.28E+03	4.52E+03	4.42E+03	3.25E+03	4.55E+03	3.59E+03	4.37E+03	4.68E+03	3.86E+03	6.23E+03	4.68E+03	4.07E+03	3.53E+03	3.78E+03	4.29E+03	3.62E+03	0.64	0.15	insig
KMW0116	C6H6O2	Ethanone, 1-(2-furanyl)-	Heterocyclic compound	1192-62-7	1.50E+04	7.11E+03	4.83E+03	7.60E+03	5.08E+03	5.10E+03	5.13E+03	6.54E+03	5.83E+03	5.13E+03	6.51E+03	4.61E+03	6.03E+03	4.43E+03	7.37E+03	7.07E+03	6.60E+03	6.14E+03	6.22E+03	5.47E+03	6.01E+03	5.52E+03	8.10E+03	8.38E+03	1.18E+04	1.29E+04	1.03E+04	1.78E+04	1.60E+04	2.11E+04	1.32	0	sig
NMW0791	C9H12	Benzene, 1-ethyl-2-methyl-	Aromatics	611-14-3	1.58E+05	1.68E+05	1.83E+05	2.84E+05	4.87E+05	2.35E+05	4.31E+05	6.80E+05	5.11E+05	3.44E+05	7.04E+05	4.50E+05	6.00E+05	3.13E+05	6.38E+05	3.96E+05	5.91E+05	4.91E+05	4.71E+05	4.92E+05	6.26E+05	4.28E+05	4.85E+05	5.30E+05	7.33E+05	3.96E+05	3.12E+05	4.04E+05	3.01E+05	3.60E+05	0.8	0.05	insig
WMW0086	C5H12S2	DiSulfur compounds, ethyl 1-methylethyl	Sulfur compounds	53966-36-2	1.12E+05	1.01E+05	1.24E+05	3.50E+04	3.08E+04	3.44E+04	3.67E+04	3.88E+04	3.36E+04	4.36E+04	4.69E+04	4.63E+04	3.78E+04	4.08E+04	4.19E+04	4.39E+04	4.63E+04	4.35E+04	4.85E+04	4.43E+04	4.93E+04	5.57E+04	6.40E+04	5.76E+04	5.56E+04	4.31E+04	5.32E+04	6.33E+04	6.33E+04	6.45E+04	1.82	0	sig
D269	C9H18O2	Butanoic acid, 2-methyl-, 2-methylpropyl ester	Ester	2445-67-2	3.37E+04	6.33E+04	5.11E+04	1.36E+05	1.86E+05	1.72E+05	1.98E+05	2.39E+05	2.75E+05	1.81E+05	2.30E+05	1.95E+05	2.32E+05	1.42E+05	2.17E+05	2.29E+05	2.12E+05	1.98E+05	2.65E+05	2.19E+05	3.45E+05	2.19E+05	2.01E+05	2.41E+05	2.38E+05	1.79E+05	2.23E+05	2.05E+05	2.18E+05	2.15E+05	0.81	0	insig
KMW0196	C8H14O2	3-Hexen-1-ol, acetate, (Z)-	Ester	3681-71-8	9.00E+00	9.00E+00	9.00E+00	2.82E+04	2.26E+04	1.97E+04	2.13E+04	2.59E+04	2.33E+04	2.19E+04	2.74E+04	2.09E+04	2.98E+04	1.85E+04	2.12E+04	2.64E+04	2.39E+04	2.08E+04	2.86E+04	2.10E+04	1.96E+04	2.24E+04	3.04E+04	2.76E+04	2.77E+04	3.21E+04	3.00E+04	3.33E+04	3.16E+04	3.68E+04	1.04	0	sig
WMW0210	C8H14O2	2-Hexen-1-ol, acetate, (E)-	Ester	2497-18-9	3.08E+04	1.38E+05	8.52E+04	9.99E+03	9.27E+03	1.08E+04	1.65E+04	1.10E+04	1.08E+04	9.39E+03	9.16E+03	9.52E+03	9.07E+03	7.90E+03	9.95E+03	1.00E+04	9.55E+03	9.04E+03	8.95E+03	8.75E+03	9.33E+03	1.00E+04	1.09E+04	1.21E+04	9.69E+03	8.67E+03	8.98E+03	9.31E+03	9.69E+03	9.05E+03	0.98	0	insig
KMW0240	C6H7NO	Ethanone, 1-(1H-pyrrol-2-yl)-	Heterocyclic compound	1072-83-9	3.27E+04	3.30E+04	3.22E+04	2.51E+04	2.33E+04	2.18E+04	2.33E+04	2.73E+04	2.73E+04	2.52E+04	2.84E+04	2.54E+04	2.41E+04	2.19E+04	2.22E+04	3.02E+04	2.92E+04	2.98E+04	3.51E+04	3.32E+04	3.69E+04	3.21E+04	3.64E+04	4.27E+04	7.64E+04	5.32E+04	5.47E+04	1.36E+05	1.44E+05	1.28E+05	1.44	0	sig
KMW0247	C10H16	.beta.-Phellandrene	Terpenoids	555-10-2	8.18E+05	7.33E+05	8.43E+05	3.21E+05	3.06E+05	3.07E+05	3.28E+05	3.80E+05	3.35E+05	3.97E+05	4.36E+05	4.04E+05	3.47E+05	3.55E+05	3.52E+05	3.99E+05	4.18E+05	4.00E+05	4.51E+05	4.07E+05	4.59E+05	4.80E+05	5.42E+05	5.56E+05	5.46E+05	4.32E+05	4.87E+05	6.43E+05	6.63E+05	6.78E+05	1.94	0	sig
XMW1203	C5H6O3	2,5-Furandione, dihydro-3-methyl-	Heterocyclic compound	4100-80-5	3.51E+04	3.42E+04	2.65E+04	4.19E+04	4.25E+04	3.97E+04	5.19E+04	5.23E+04	5.12E+04	4.11E+04	4.41E+04	4.05E+04	4.85E+04	3.66E+04	4.61E+04	5.14E+04	4.79E+04	4.62E+04	4.85E+04	4.37E+04	4.08E+04	4.40E+04	4.71E+04	5.37E+04	4.76E+04	4.11E+04	4.61E+04	4.61E+04	4.94E+04	4.88E+04	0.58	0	insig
XMW0767	C9H16O2	2-Furanmethanol, 5-ethenyltetrahydro-.alpha.,5-dimethyl-	Heterocyclic compound	104188-13-8	6.39E+06	4.99E+06	5.36E+06	2.13E+06	1.64E+06	1.62E+06	1.83E+06	2.37E+06	1.97E+06	2.13E+06	2.31E+06	1.93E+06	1.82E+06	2.17E+06	1.58E+06	1.75E+06	1.95E+06	2.09E+06	2.13E+06	1.87E+06	2.10E+06	2.47E+06	2.39E+06	2.62E+06	2.00E+06	2.46E+06	2.32E+06	2.21E+06	2.32E+06	2.29E+06	1.4	0	sig
XMW1442	C10H18O	Ketone, methyl 2,2,3-trimethylcyclopentyl	Ketone	17983-22-1	2.79E+06	2.24E+06	2.46E+06	7.84E+05	6.11E+05	5.63E+05	6.60E+05	7.97E+05	6.81E+05	7.45E+05	8.07E+05	7.48E+05	6.50E+05	7.13E+05	5.92E+05	6.42E+05	6.95E+05	8.01E+05	7.30E+05	6.48E+05	7.22E+05	8.45E+05	8.62E+05	9.39E+05	7.17E+05	8.45E+05	8.46E+05	8.63E+05	8.70E+05	8.40E+05	1.41	0	sig
KMW0291	C10H18O	Linalool	Terpenoids	78-70-6	3.19E+07	2.88E+07	3.12E+07	1.55E+07	1.29E+07	1.28E+07	1.26E+07	1.50E+07	1.38E+07	1.46E+07	1.61E+07	1.43E+07	1.31E+07	1.42E+07	1.26E+07	1.41E+07	1.43E+07	1.48E+07	1.46E+07	1.36E+07	1.50E+07	1.69E+07	1.70E+07	1.81E+07	1.48E+07	1.51E+07	1.57E+07	1.58E+07	1.56E+07	1.63E+07	1.42	0	sig
D98	C7H8S	Benzene, (methylthio)-	Sulfur compounds	100-68-5	8.93E+03	8.08E+03	5.71E+03	1.17E+04	1.22E+04	1.18E+04	1.37E+04	1.76E+04	1.57E+04	1.18E+04	1.48E+04	1.26E+04	1.43E+04	1.07E+04	1.19E+04	1.18E+04	1.29E+04	1.20E+04	1.34E+04	1.12E+04	1.16E+04	1.11E+04	1.20E+04	1.50E+04	1.40E+04	1.40E+04	1.23E+04	1.34E+04	1.36E+04	1.34E+04	0.9	0	insig
XMW1311	C7H6O2	2-Propenal, 3-(2-furanyl)-	Heterocyclic compound	623-30-3	1.96E+06	1.19E+06	1.36E+06	8.05E+05	6.50E+05	6.85E+05	6.58E+05	7.37E+05	6.32E+05	7.72E+05	7.63E+05	8.27E+05	6.85E+05	7.36E+05	7.26E+05	7.44E+05	7.76E+05	8.04E+05	7.47E+05	7.26E+05	7.54E+05	8.39E+05	8.80E+05	9.05E+05	9.11E+05	7.03E+05	8.25E+05	9.37E+05	9.47E+05	7.83E+05	1.45	0	sig
D313	C10H20O2	3-Hexene, 1-(1-ethoxyethoxy)-, (Z)-	Aldehyde	28069-74-1	4.11E+05	4.49E+05	4.53E+05	2.50E+05	2.36E+05	2.27E+05	2.17E+05	2.81E+05	2.48E+05	2.45E+05	2.55E+05	2.52E+05	2.18E+05	2.31E+05	2.12E+05	2.29E+05	2.37E+05	2.44E+05	2.36E+05	2.24E+05	2.45E+05	2.50E+05	2.45E+05	3.17E+05	2.26E+05	2.45E+05	2.47E+05	2.32E+05	2.37E+05	2.56E+05	1.1	0	sig
XMW1318	C8H8O2	2-Methyl-3(2-furyl)acrolein	Heterocyclic compound	874-66-8	5.34E+06	4.59E+06	5.04E+06	2.24E+06	1.81E+06	1.81E+06	1.76E+06	2.15E+06	1.98E+06	2.13E+06	2.37E+06	2.08E+06	1.87E+06	2.09E+06	1.79E+06	2.05E+06	2.08E+06	2.16E+06	2.14E+06	1.96E+06	2.20E+06	2.51E+06	2.54E+06	2.66E+06	2.18E+06	2.22E+06	2.31E+06	2.32E+06	2.30E+06	2.42E+06	1.45	0	sig
XMW1071	C9H16O2	Butanoic acid, cyclopentyl ester	Ester	6290-13-7	4.95E+03	7.54E+03	5.08E+03	1.45E+04	1.64E+04	1.53E+04	2.27E+04	2.21E+04	2.30E+04	1.52E+04	1.68E+04	1.46E+04	2.03E+04	1.46E+04	1.82E+04	1.85E+04	1.75E+04	1.90E+04	2.16E+04	1.86E+04	1.67E+04	1.76E+04	1.77E+04	1.93E+04	2.18E+04	1.76E+04	1.99E+04	1.84E+04	1.92E+04	1.76E+04	0.87	0	insig
XMW0801	C12H18	Cyclohexene, 3,4-diethenyl-1,6-dimethyl-	Hydrocarbons	61142-14-1	8.41E+03	9.12E+03	8.52E+03	5.05E+03	4.32E+03	3.86E+03	5.08E+03	5.70E+03	6.19E+03	4.18E+03	4.77E+03	4.54E+03	4.73E+03	3.94E+03	4.53E+03	4.36E+03	4.85E+03	4.26E+03	3.90E+03	2.75E+03	3.45E+03	5.10E+03	5.37E+03	6.02E+03	4.68E+03	4.72E+03	4.90E+03	5.48E+03	5.43E+03	5.58E+03	1.07	0	sig
XMW1315	C12H26	Undecane, 4-methyl-	Hydrocarbons	2980-69-0	7.65E+03	1.17E+04	8.22E+03	2.21E+04	2.66E+04	2.52E+04	3.47E+04	3.58E+04	3.65E+04	2.32E+04	2.56E+04	2.32E+04	3.20E+04	2.34E+04	2.90E+04	2.90E+04	2.65E+04	2.88E+04	3.44E+04	2.72E+04	2.48E+04	2.73E+04	2.67E+04	3.13E+04	3.22E+04	2.76E+04	2.99E+04	2.90E+04	2.86E+04	2.76E+04	0.92	0	insig
D439	C10H20O	Cyclohexanol, 1-methyl-4-(1-methylethyl)-, trans-	Terpenoids	3901-93-7	5.47E+05	8.83E+05	7.80E+05	3.24E+05	3.39E+05	2.63E+05	2.47E+05	5.20E+05	4.26E+05	2.32E+05	3.66E+05	2.63E+05	2.51E+05	2.86E+05	2.14E+05	2.37E+05	2.41E+05	2.85E+05	2.45E+05	2.43E+05	2.84E+05	2.46E+05	2.44E+05	2.40E+05	2.24E+05	3.75E+05	2.44E+05	2.09E+05	2.06E+05	2.21E+05	0.41	0	insig
WMW0041	C10H16O	Isopinocarveol	Terpenoids	6712-79-4	2.87E+05	1.55E+05	1.86E+05	1.19E+05	1.24E+05	1.17E+05	1.18E+05	1.26E+05	1.17E+05	1.28E+05	1.30E+05	1.34E+05	1.11E+05	1.10E+05	1.03E+05	1.11E+05	1.28E+05	1.29E+05	1.23E+05	1.20E+05	1.18E+05	1.22E+05	1.39E+05	1.45E+05	1.17E+05	1.22E+05	1.27E+05	1.49E+05	1.49E+05	1.28E+05	1.19	0	sig
XMW1142	C10H14O	5-propan-2-ylbicyclo[3.1.0]hex-2-ene-2-carbAldehyde??	Aldehyde	57129-54-1	6.81E+03	6.36E+03	4.82E+03	9.16E+03	8.13E+03	6.00E+03	6.12E+03	1.73E+04	1.20E+04	7.49E+03	7.65E+03	7.23E+03	6.56E+03	9.46E+03	4.90E+03	6.51E+03	6.28E+03	9.51E+03	6.05E+03	5.89E+03	7.25E+03	7.24E+03	9.82E+03	3.62E+03	7.74E+03	1.58E+04	8.79E+03	9.09E+03	8.37E+03	6.57E+03	0.28	0.25	insig
XMW1457	C8H8O2	BenzAldehyde, 3-methoxy-	Aldehyde	591-31-1	1.82E+05	1.58E+05	1.87E+05	1.10E+05	9.92E+04	9.82E+04	1.05E+05	1.20E+05	1.09E+05	1.15E+05	1.26E+05	1.15E+05	9.78E+04	1.28E+05	9.62E+04	1.15E+05	1.24E+05	1.22E+05	1.30E+05	1.25E+05	1.35E+05	1.51E+05	1.45E+05	1.44E+05	1.45E+05	1.38E+05	1.44E+05	1.63E+05	1.61E+05	1.53E+05	1.91	0	sig
XMW0794	C12H18	1,5-Cyclooctadiene, 3-(1-methyl-2-propenyl)-	Hydrocarbons	16538-88-8	4.50E+04	4.21E+04	6.57E+04	1.69E+05	1.17E+05	9.20E+04	1.10E+05	1.04E+05	1.05E+05	1.17E+05	9.58E+04	6.57E+04	1.30E+05	1.17E+05	1.49E+05	1.16E+05	9.71E+04	9.29E+04	9.27E+04	9.27E+04	8.81E+04	1.24E+05	1.29E+05	1.10E+05	1.16E+05	1.55E+05	1.16E+05	1.50E+05	1.05E+05	9.49E+04	0.69	0	insig
XMW1326	C7H11NO2	2,6-Piperidinedione, 3-ethyl-	Heterocyclic compound	25115-69-9	1.00E+04	1.34E+04	1.03E+04	2.95E+04	3.50E+04	3.21E+04	4.54E+04	4.37E+04	4.78E+04	2.93E+04	3.09E+04	3.02E+04	4.13E+04	3.08E+04	3.67E+04	3.71E+04	3.28E+04	3.65E+04	4.43E+04	3.45E+04	3.31E+04	3.47E+04	3.27E+04	3.76E+04	4.25E+04	3.70E+04	3.90E+04	3.78E+04	3.51E+04	3.41E+04	0.95	0	insig
XMW1136	C10H18O2	Lilac Alcohol C	Alcohol	33081-36-6	1.63E+04	2.08E+04	1.75E+04	5.98E+04	5.95E+04	5.51E+04	6.58E+04	9.78E+04	8.61E+04	5.24E+04	5.22E+04	5.58E+04	6.05E+04	7.28E+04	5.17E+04	5.97E+04	5.05E+04	6.39E+04	6.21E+04	5.84E+04	5.57E+04	6.10E+04	4.82E+04	6.04E+04	6.83E+04	6.81E+04	6.66E+04	6.52E+04	5.43E+04	6.34E+04	1.05	0	sig
XMW0223	C7H9NO2	1H-Pyrrole-2,5-dione, 3-ethyl-4-methyl-	Heterocyclic compound	20189-42-8	2.13E+05	2.44E+05	2.40E+05	1.33E+05	1.42E+05	1.18E+05	1.20E+05	1.60E+05	1.47E+05	1.20E+05	1.28E+05	1.37E+05	1.23E+05	1.28E+05	1.09E+05	1.16E+05	1.28E+05	1.38E+05	1.26E+05	1.25E+05	1.36E+05	1.32E+05	1.17E+05	1.50E+05	1.15E+05	1.30E+05	1.29E+05	1.20E+05	1.24E+05	1.16E+05	0.83	0	insig
D359	C10H16N2	Pyrazine, 2,3-dimethyl-5-(1-methylpropyl)-	Heterocyclic compound	32263-00-6	3.61E+04	3.72E+04	4.07E+04	2.46E+04	2.31E+04	2.17E+04	2.11E+04	2.28E+04	2.07E+04	2.18E+04	2.44E+04	2.50E+04	2.17E+04	2.31E+04	2.27E+04	1.99E+04	2.36E+04	2.19E+04	2.23E+04	2.29E+04	2.31E+04	2.40E+04	2.47E+04	2.55E+04	2.95E+04	2.65E+04	2.84E+04	3.12E+04	2.63E+04	2.32E+04	1.55	0	sig
XMW1444	C10H16O	Carvenone	Terpenoids	499-74-1	1.63E+05	1.48E+05	1.72E+05	6.48E+04	5.57E+04	4.80E+04	4.51E+04	4.38E+04	3.99E+04	5.11E+04	4.67E+04	5.80E+04	3.88E+04	4.75E+04	4.44E+04	4.77E+04	5.74E+04	5.61E+04	5.06E+04	4.74E+04	4.95E+04	5.43E+04	5.37E+04	5.23E+04	6.06E+04	4.62E+04	5.74E+04	7.22E+04	6.84E+04	5.42E+04	1.34	0	sig
KMW0454	C10H14O	1-Cyclohexene-1-carboxAldehyde, 4-(1-methylethenyl)-	Aldehyde	2111-75-3	1.30E+04	1.01E+04	9.53E+03	1.17E+04	9.81E+03	6.09E+03	4.17E+03	1.05E+04	1.05E+04	5.93E+03	5.37E+03	7.86E+03	6.66E+03	6.76E+03	4.86E+03	5.69E+03	6.79E+03	7.78E+03	5.95E+03	4.45E+03	5.42E+03	6.47E+03	6.88E+03	6.65E+03	7.12E+03	1.19E+04	6.03E+03	6.68E+03	6.17E+03	4.71E+03	0.18	0.06	insig
XMW0921	C9H12OS	1-Pentanone, 1-(2-thienyl)-	Heterocyclic compound	53119-25-8	6.98E+03	6.90E+03	5.86E+03	1.00E+04	9.73E+03	9.32E+03	1.23E+04	1.29E+04	1.25E+04	8.82E+03	9.57E+03	9.15E+03	1.05E+04	9.25E+03	9.63E+03	1.19E+04	9.98E+03	1.11E+04	1.25E+04	1.17E+04	1.01E+04	1.22E+04	9.51E+03	1.07E+04	1.27E+04	1.21E+04	1.17E+04	1.14E+04	1.05E+04	1.02E+04	0.53	0	insig
XMW0462	C11H16O	2-Cyclopenten-1-one, 3-methyl-2-(2-pentenyl)-, (Z)-	Ketone	488-10-8	3.44E+04	5.25E+04	3.33E+04	2.69E+04	2.64E+04	2.11E+04	2.48E+04	2.42E+04	2.22E+04	2.51E+04	2.29E+04	2.64E+04	2.18E+04	2.87E+04	2.18E+04	2.01E+04	2.36E+04	2.47E+04	2.60E+04	2.76E+04	2.49E+04	2.51E+04	2.38E+04	2.10E+04	2.26E+04	2.06E+04	2.45E+04	2.80E+04	3.16E+04	1.98E+04	0.83	0	insig
XMW1408	C15H24	1H-Cyclopropa[a]naphthalene, 1a,2,3,3a,4,5,6,7b-octahydro-1,1,3a,7-tetramethyl-, [1aR-(1a.alpha.,3a.alpha.,7b.alpha.)]-	Terpenoids	489-29-2	1.38E+03	1.34E+03	1.25E+03	2.09E+03	1.45E+03	1.54E+03	1.73E+03	1.78E+03	1.67E+03	1.59E+03	1.60E+03	1.63E+03	1.40E+03	1.66E+03	1.13E+03	1.44E+03	1.77E+03	1.48E+03	1.59E+03	1.47E+03	1.81E+03	1.59E+03	1.53E+03	1.52E+03	1.72E+03	1.35E+03	1.43E+03	1.53E+03	1.99E+03	1.26E+03	0.74	0.42	insig
XMW1153	C15H24	1R,4R,7R,11R-1,3,4,7-Tetramethyltricyclo[5.3.1.0(4,11)]undec-2-ene	Terpenoids	137235-59-7	3.43E+03	2.24E+03	2.16E+03	3.30E+03	3.94E+03	3.44E+03	3.64E+03	3.27E+03	3.21E+03	3.62E+03	3.59E+03	3.66E+03	3.41E+03	3.59E+03	3.35E+03	3.73E+03	4.08E+03	4.18E+03	4.13E+03	3.80E+03	3.73E+03	3.49E+03	3.83E+03	3.99E+03	4.00E+03	2.90E+03	2.71E+03	5.01E+03	5.08E+03	3.81E+03	0.32	0	insig
XMW0706	C13H12	1,1'-Biphenyl, 3-methyl-	Aromatics	643-93-6	5.21E+03	1.12E+04	5.44E+03	6.34E+03	5.61E+03	4.85E+03	4.96E+03	5.60E+03	5.94E+03	4.54E+03	5.44E+03	5.07E+03	4.52E+03	6.25E+03	4.11E+03	5.02E+03	4.52E+03	5.33E+03	4.85E+03	4.69E+03	5.52E+03	5.03E+03	4.61E+03	3.80E+03	5.73E+03	6.75E+03	5.68E+03	5.64E+03	4.82E+03	3.80E+03	0.3	0.32	insig
XMW0817	C15H24	(1S,5S,6R)-6-Methyl-2-methylene-6-(4-methylpent-3-en-1-yl)bicyclo[3.1.1]heptane	Terpenoids	15438-94-5	1.66E+05	2.43E+05	2.19E+05	1.45E+05	1.33E+05	7.93E+04	8.03E+04	1.95E+05	1.98E+05	7.50E+04	1.38E+05	1.08E+05	1.02E+05	1.62E+05	7.22E+04	8.50E+04	1.00E+05	1.25E+05	8.00E+04	1.03E+05	1.10E+05	9.42E+04	8.15E+04	7.28E+04	9.11E+04	2.02E+05	9.87E+04	1.02E+05	7.85E+04	6.19E+04	0.16	0.02	insig
XMW1364	C15H26	7-Octylidenebicyclo[4.1.0]heptane	Terpenoids	82253-11-0	2.91E+03	3.27E+03	1.86E+03	2.64E+03	2.47E+03	2.11E+03	2.79E+03	3.09E+03	3.29E+03	2.58E+03	2.67E+03	2.27E+03	2.31E+03	2.85E+03	1.88E+03	2.21E+03	2.83E+03	2.36E+03	2.85E+03	2.94E+03	2.96E+03	3.09E+03	2.60E+03	2.11E+03	3.09E+03	2.71E+03	2.50E+03	3.00E+03	3.54E+03	2.14E+03	0.29	0.53	insig
KMW0683	C17H36	Heptadecane	Hydrocarbons	629-78-7	3.23E+04	5.65E+04	4.35E+04	7.42E+04	8.37E+04	6.21E+04	7.47E+04	9.15E+04	9.64E+04	6.75E+04	5.46E+04	6.38E+04	4.62E+04	7.28E+04	5.91E+04	7.13E+04	5.92E+04	7.93E+04	6.17E+04	8.40E+04	7.18E+04	5.50E+04	5.03E+04	4.96E+04	1.14E+05	1.20E+05	1.29E+05	1.01E+05	7.46E+04	5.91E+04	0.24	0	insig
Note: D1 (65℃ drying for 1 h), D2 (65℃ drying for2 h), D3 (65℃ drying for 3 h), D4 (75℃ drying for 1 h), D5 (75℃ drying for2 h), D6 (75℃ drying for 3 h), D7 (90℃ drying for 1 h), D8 (90℃ drying for2 h), and D9 (90℃ drying for 3 h).
